# Supplementary material for: Alterations to the Lung Microbiome in Idiopathic Pulmonary Fibrosis Patients
Source: Front Cell Infect Microbiol. 2019 May 21;9:149. doi: 10.3389/fcimb.2019.00149 (PMC6536613; doi:10.3389/fcimb.2019.00149)
Supplement: Supplementary Table 1 — Sequencing statistic of all BALF samples. [file Table_1.xlsx]

## Sheet: Sheet1
Sample	Raw_Reads	Read_length	Filter_Reads	Per_Filter_Reads	Total_Mapped	Per_total_mappred	Properly_Mapped	Per_Properly_Mapped	Singletons	Per_Singletons	Unmapped	per_unmapped
P9.0	3158854	126	3187562	1.0091	3177129	1.0058	3033388	0.9603	2953	0.0009	7480	0.0024
P8.0	3397546	126	3426883	1.0086	3415746	1.0054	3270062	0.9625	3441	0.001	7696	0.0023
N3.0	2259564	126	2273814	1.0063	2262168	1.0012	2188560	0.9686	2282	0.001	9364	0.0041
P23.0	6731124	126	6332917	0.9408	6308517	0.9372	3651222	0.5424	14478	0.0022	9922	0.0015
S1.0	4313804	126	4353287	1.0092	4339582	1.006	4159336	0.9642	3315	0.0008	10390	0.0024
N4.0	4819222	126	4914972	1.0199	4899557	1.0167	4578548	0.9501	4083	0.0008	11332	0.0024
P6.0	5016420	126	5054535	1.0076	5035201	1.0037	4855002	0.9678	4738	0.0009	14596	0.0029
N1.0	29886	151	25424	0.8507	7221	0.2416	6894	0.2307	85	0.0028	18118	0.6062
S6	285822	125	288751	1.0102	270134	0.9451	0	0	0	0	18617	0.0651
P21.0	4993898	126	5030722	1.0074	5005234	1.0023	4834128	0.968	4262	0.0009	21226	0.0043
P18.0	5567144	126	5867468	1.0539	5826321	1.0466	4955728	0.8902	10205	0.0018	30942	0.0056
P24.0	10363328	126	9142018	0.8822	9096088	0.8777	8577568	0.8277	14034	0.0014	31896	0.0031
P7.0	744182	126	749457	1.0071	714832	0.9606	695790	0.935	701	0.0009	33924	0.0456
P5.0	4700300	126	4779854	1.0169	4737916	1.008	4487800	0.9548	4704	0.001	37234	0.0079
N9	3638658	125	3671374	1.009	3626892	0.9968	0	0	0	0	44482	0.0122
P22.0	4264944	126	4297161	1.0076	4241921	0.9946	4067190	0.9536	5684	0.0013	49556	0.0116
N11	202690	125	204084	1.0069	135221	0.6671	0	0	0	0	68863	0.3397
N12	5305114	125	5352960	1.009	5279757	0.9952	0	0	0	0	73203	0.0138
S11	9991480	125	10161908	1.0171	10085601	1.0094	0	0	0	0	76307	0.0076
P20.0	51015410	126	51394055	1.0074	51261883	1.0048	49435874	0.969	50318	0.001	81854	0.0016
N7	5894674	125	5950208	1.0094	5854312	0.9932	0	0	0	0	95896	0.0163
S8	2780026	125	2796444	1.0059	2692174	0.9684	0	0	0	0	104270	0.0375
S7	1033866	125	1041700	1.0076	928628	0.8982	0	0	0	0	113072	0.1094
N10	13608288	125	13780522	1.0127	13646793	1.0028	0	0	0	0	133729	0.0098
N8	8787900	125	8905139	1.0133	8763099	0.9972	0	0	0	0	142040	0.0162
N14	4241082	125	4272804	1.0075	4123903	0.9724	0	0	0	0	148901	0.0351
N13	14080248	125	14249848	1.012	14100670	1.0015	0	0	0	0	149178	0.0106
S9	9789504	125	9868166	1.008	9716166	0.9925	0	0	0	0	152000	0.0155
S3	5419458	125	5479595	1.0111	5310178	0.9798	0	0	0	0	169417	0.0313
S4	8749122	125	8847717	1.0113	8673360	0.9913	0	0	0	0	174357	0.0199
P25.0	310942	151	260020	0.8362	60402	0.1943	55724	0.1792	294	0.0009	199324	0.641
P2	400478	125	403099	1.0065	190548	0.4758	0	0	0	0	212551	0.5307
P16.0	1252928	126	1062025	0.8476	818341	0.6531	781392	0.6237	2942	0.0023	240742	0.1921
N2.0	3815888	126	3936282	1.0316	3679948	0.9644	3340672	0.8755	6284	0.0016	250050	0.0655
N5	10056306	125	10166661	1.011	9913125	0.9858	0	0	0	0	253536	0.0252
S12	8896944	125	8964069	1.0075	8684543	0.9761	0	0	0	0	279526	0.0314
P19.0	51794644	126	52152801	1.0069	51808607	1.0003	50146522	0.9682	52850	0.001	291344	0.0056
P10.0	465010	151	348482	0.7494	52073	0.112	51120	0.1099	311	0.0007	296098	0.6368
P14	10718980	125	10894711	1.0164	10583129	0.9873	0	0	0	0	311582	0.0291
P1	13602966	125	13834645	1.017	13510071	0.9932	0	0	0	0	324574	0.0239
N18	8573946	125	8659035	1.0099	8328463	0.9714	0	0	0	0	330572	0.0386
N15	2070438	125	2084302	1.0067	1686371	0.8145	0	0	0	0	397931	0.1922
S2	12968634	125	13123962	1.012	12654171	0.9758	0	0	0	0	469791	0.0362
S13	12776810	125	12898510	1.0095	12359747	0.9674	0	0	0	0	538763	0.0422
S5	11269798	125	11370166	1.0089	10684826	0.9481	0	0	0	0	685340	0.0608
P17	9919776	125	10026031	1.0107	9251715	0.9327	0	0	0	0	774316	0.0781
P15	1270224	125	1272182	1.0015	395771	0.3116	0	0	0	0	876411	0.69
N21	11699430	125	12162737	1.0396	11267335	0.9631	0	0	0	0	895402	0.0765
S10	9899802	125	9981738	1.0083	9052904	0.9145	0	0	0	0	928834	0.0938
P12.0	6899776	126	6282955	0.9106	5303727	0.7687	5142644	0.7453	13930	0.002	965298	0.1399
S15	13927498	125	14082528	1.0111	13098810	0.9405	0	0	0	0	983718	0.0706
N20	10201288	125	10382190	1.0177	9322898	0.9139	0	0	0	0	1059292	0.1038
P4.0	7187054	126	6697323	0.9319	5326648	0.7411	5037286	0.7009	14647	0.002	1356028	0.1887
P13.0	7039018	126	6526847	0.9272	4835861	0.687	4590582	0.6522	16550	0.0024	1674436	0.2379
P27	8232700	125	8343500	1.0135	6508270	0.7905	0	0	0	0	1835230	0.2229
P26	4993396	125	5057171	1.0128	2950175	0.5908	0	0	0	0	2106996	0.422
N17	10267434	125	10382011	1.0112	7560325	0.7363	0	0	0	0	2821686	0.2748
P11.0	6037378	151	5174150	0.857	2106025	0.3488	2035768	0.3372	1297	0.0002	3066828	0.508
S14	7803690	125	7831524	1.0036	4530803	0.5806	0	0	0	0	3300721	0.423
P3.0	4484096	126	3891376	0.8678	358469	0.0799	309644	0.0691	2325	0.0005	3530582	0.7874
N19	10135486	125	10201067	1.0065	6451177	0.6365	0	0	0	0	3749890	0.37
N23	13387766	125	13475917	1.0066	9560103	0.7141	0	0	0	0	3915814	0.2925
N16	13673914	125	13754139	1.0059	7002795	0.5121	0	0	0	0	6751344	0.4937
N6	9505330	125	9515652	1.0011	2626468	0.2763	0	0	0	0	6889184	0.7248
N22	11572264	125	11601644	1.0025	4675622	0.404	0	0	0	0	6926022	0.5985
