# Supplementary material for: Alterations to the Lung Microbiome in Idiopathic Pulmonary Fibrosis Patients
Source: Front Cell Infect Microbiol. 2019 May 21;9:149. doi: 10.3389/fcimb.2019.00149 (PMC6536613; doi:10.3389/fcimb.2019.00149)
Supplement: Supplementary Table 2 — Taxonomy composition at different levels. [file Table_2.XLSX]

## Sheet: Class
#Taxonomy_Name	Taxonomy_Level	Kingdom	P	S	N	P-S	N-S	N-P	P-S-adjust	N-S-adjust	N-P-adjust
Methanobacteria	class	ARCH	406.617	3334.21	7687.17	0.00387407	0.605985	0.0137108	0.0234723	1	0.0523016
Erysipelotrichia	class	BACT	323988	3.08505e+06	1.91761e+06	0.000120515	0.224044	0.00026073	0.00826689	1	0.0154992
Clostridia	class	BACT	7.43111e+06	6.00655e+08	2.98377e+07	0.000160522	0.269023	0.000924934	0.00826689	1	0.0238171
Fusobacteriia	class	BACT	4.25035e+06	5.58712e+07	9.01846e+07	0.000626638	0.531089	0.00446994	0.0146961	1	0.0418549
Nitrospira	class	BACT	30939.2	228665	193126	0.000549776	0.156049	0.00411742	0.0146961	1	0.0418549
Flavobacteriia	class	BACT	521910	2.3938e+06	3.21166e+06	0.000713401	0.184715	0.0072216	0.0146961	1	0.0464891
Cytophagia	class	BACT	37527.3	155908	78858.6	0.00161035	0.0801044	0.0030733	0.0209915	1	0.0412765
Sphingobacteriia	class	BACT	38642.8	264511	95898.4	0.00244561	0.101099	0.00569761	0.0209915	1	0.0451426
Deltaproteobacteria	class	BACT	3.07063e+06	1.43345e+07	1.33336e+07	0.0017109	0.461198	0.00667716	0.0209915	1	0.0464891
Acidobacteriia	class	BACT	45194.9	143809	406889	0.00192954	0.740196	0.00910191	0.0209915	1	0.0512541
unknown	class	BACT	1.44593e+09	3.10737e+09	2.20548e+09	0.00244561	0.121757	0.0142179	0.0209915	1	0.0523016
Tissierellia	class	BACT	1.56571e+06	7.79734e+06	5.67266e+06	0.00217357	0.238397	0.0147414	0.0209915	1	0.0523575
Chitinophagia	class	BACT	8487.54	97822	16570.4	0.0017109	0.0311335	0.0739991	0.0209915	1	0.173225
Coriobacteriia	class	BACT	181877	551296	591150	0.00308525	0.658398	0.000429803	0.0226986	1	0.0154992
Verrucomicrobiae	class	BACT	25186.5	99181.6	163887	0.00308525	0.782296	0.00121996	0.0226986	1	0.0251312
Deinococci	class	BACT	478711	1.47906e+06	1.58585e+06	0.00387407	0.97061	0.00320594	0.0234723	1	0.0412765
Gemmatimonadetes	class	BACT	33404	167097	164271	0.00387407	0.740196	0.00446994	0.0234723	1	0.0418549
Bacilli	class	BACT	6.12389e+08	3.52938e+09	1.46605e+09	0.00602379	0.658398	0.0217206	0.0344695	1	0.0699132
Spirochaetia	class	BACT	100320	157127	132868	0.00745942	0.253388	0.0105871	0.0404379	1	0.0519274
Negativicutes	class	BACT	7.88883e+07	1.73777e+08	2.51492e+08	0.012475	0.941259	0.0072216	0.0584059	1	0.0464891
Chlorobia	class	BACT	146623	279323	404009	0.0202749	0.50721	0.0024821	0.077345	1	0.0412765
Acidithiobacillia	class	BACT	22605.2	118583	185941	0.022267	0.825044	0.00525817	0.0819106	1	0.0451326
Oomycetes	class	EUKY	9399.26	29112.5	462013	0.0556612	0.0866689	0.000451434	0.159253	1	0.0154992
Archaeoglobi	class	ARCH	7189	112.38	244.796	0.0365396	0.911988	0.114574	0.125453	1	0.245857
unknown	class	ARCH	48473.4	11594.8	12056	0.0512814	0.417616	0.284906	0.150914	1	0.444626
Halobacteria	class	ARCH	274211	155112	150639	0.0793953	0.941259	0.0678892	0.194708	1	0.162618
Methanococci	class	ARCH	124795	13360.5	8801.72	0.166941	0.150744	0.834717	0.350916	1	0.944789
Methanomicrobia	class	ARCH	11212.5	16529.3	15590.6	0.178089	0.955927	0.0460129	0.35967	1	0.12809
Thermococci	class	ARCH	11250.7	839.781	3559.11	0.22147	0.417616	0.5661	0.393301	1	0.711077
Thermoplasmata	class	ARCH	25.378	55.692	48.1807	0.264288	0.531089	0.548582	0.43209	1	0.697579
Thermoprotei	class	ARCH	1106.16	405.554	329.95	0.446103	0.68527	0.958398	0.629433	1	1
Mollicutes	class	BACT	771611	2.25352e+08	6.12079e+10	0.0112816	0.357001	0.0248933	0.0553337	1	0.0754121
Epsilonproteobacteria	class	BACT	906203	9.74873e+06	2.12909e+06	0.0112816	0.50721	0.0369277	0.0553337	1	0.105654
Actinobacteria	class	BACT	1.26423e+09	4.83479e+09	3.93357e+09	0.0152017	0.580498	0.0105871	0.0652408	1	0.0519274
Opitutae	class	BACT	52415.5	219903	320806	0.0152017	0.882836	0.0118387	0.0652408	1	0.0523016
Rubrobacteria	class	BACT	69262.7	211551	174190	0.0167523	0.868317	0.0142179	0.0690197	1	0.0523016
Thermotogae	class	BACT	6787.62	39400	37911.9	0.0267665	0.45007	0.0346312	0.0950673	1	0.101915
Fibrobacteria	class	BACT	4242.35	18094.8	20080.2	0.0381581	0.782296	0.0569118	0.126783	1	0.150305
Acidimicrobiia	class	BACT	38810.9	135335	159709	0.043384	0.593179	0.00945464	0.137097	1	0.0512541
Gloeobacteria	class	BACT	34081.5	84090.2	61455.1	0.0452552	0.461198	0.0586314	0.137097	1	0.150976
Bacteroidia	class	BACT	3.49358e+07	5.98261e+07	5.62314e+07	0.0628118	0.580498	0.117601	0.174855	1	0.247203
Deferribacteres	class	BACT	2272.33	30203.3	20530.2	0.0679886	0.985302	0.0132198	0.17956	1	0.0523016
Gammaproteobacteria	class	BACT	1.43138e+09	9.67249e+08	7.5134e+08	0.0679886	0.439096	0.0678892	0.17956	1	0.162618
Lentisphaeria	class	BACT	14965.9	9554.22	5583.05	0.0707057	0.882836	0.284906	0.182067	1	0.444626
Thermomicrobia	class	BACT	156074	154145	176810	0.0793953	0.338094	0.0202706	0.194708	1	0.0673508
Planctomycetia	class	BACT	1.55663e+07	1.61142e+07	1.00472e+07	0.0993752	0.555525	0.309059	0.232628	1	0.468133
Thermoleophilia	class	BACT	471016	991251	1.09098e+06	0.106864	0.712547	0.02326	0.244599	1	0.0725995
Solibacteres	class	BACT	42261.6	43273.7	53363.7	0.114793	0.825044	0.0900125	0.257035	1	0.20155
Aquificae	class	BACT	12333.8	95146.6	21523.4	0.156325	0.796479	0.0805514	0.335448	1	0.184373
Betaproteobacteria	class	BACT	2.03419e+09	4.01358e+09	2.33779e+09	0.172447	0.63196	0.159004	0.355242	1	0.31495
Chloroflexia	class	BACT	33523.7	51397.5	136534	0.189782	0.357001	0.0142179	0.368822	1	0.0523016
Dehalococcoidia	class	BACT	6771.23	19463.9	19906.6	0.195836	0.853842	0.284906	0.37354	1	0.444626
Dictyoglomia	class	BACT	2685.28	10171.5	5334.12	0.208368	0.740196	0.210593	0.388232	1	0.38734
Spartobacteria	class	BACT	109070	47922.2	105523	0.228238	0.618913	0.0520028	0.39845	1	0.140955
Ktedonobacteria	class	BACT	2358.29	17369.5	7167.77	0.287712	0.555525	0.0189058	0.455912	1	0.0649101
Alphaproteobacteria	class	BACT	1.25261e+09	6.5152e+08	1.84346e+09	0.404955	0.68527	0.230227	0.58747	1	0.408852
Synergistia	class	BACT	257876	172383	151645	0.467539	0.726327	0.465209	0.650764	1	0.638887
Elusimicrobia	class	BACT	4493.34	3046.72	4884.29	0.570703	0.941259	0.548582	0.753621	1	0.697579
Chlamydiia	class	BACT	328660	188304	243333	0.929403	0.0769769	0.183458	0.957285	1	0.343567
Oligohymenophorea	class	EUKY	1.88041e+06	149340	356213	0.0184401	0.217103	0.151426	0.0730513	1	0.305822
Trebouxiophyceae	class	EUKY	167846	287700	236726	0.0452552	0.726327	0.0132198	0.137097	1	0.0523016
Anthozoa	class	EUKY	160821	143795	84896.5	0.0923115	0.184715	0.465209	0.221118	1	0.638887
Pelagophyceae	class	EUKY	5204.08	320117	52269.2	0.156325	0.439096	0.00843148	0.335448	1	0.0510848
Bangiophyceae	class	EUKY	1.66218e+06	111438	67190.5	0.183867	0.658398	0.418778	0.364197	1	0.607523
Chlorophyceae	class	EUKY	84859.9	110026	98530.4	0.214847	0.97061	0.144127	0.388232	1	0.296902
Dothideomycetes	class	EUKY	7.15987e+10	2.35103e+09	2.97601e+11	0.214847	0.618913	0.315302	0.388232	1	0.470669
Mediophyceae	class	EUKY	32274.3	7989.88	3226.6	0.264288	0.0710205	0.36131	0.43209	1	0.531642
Pucciniomycetes	class	EUKY	0	736.937	571.679	0.264288	0.417616	0.784191	0.43209	1	0.92841
Raphidophyceae	class	EUKY	407022	7528.72	16484.1	0.279753	0.63196	0.060394	0.450228	1	0.151722
Schizosaccharomycetes	class	EUKY	2.59938e+08	4.29392e+06	1.63962e+07	0.295822	0.825044	0.175015	0.461661	1	0.340123
Ulvophyceae	class	EUKY	41533.8	19391.2	25351.8	0.304083	0.69886	0.539924	0.467471	1	0.697579
Sordariomycetes	class	EUKY	4.33961e+06	808894	5.21733e+06	0.312497	0.882836	0.309059	0.473341	1	0.468133
Chrysophyceae	class	EUKY	0.58035	194.216	50.4508	0.347669	0.911988	0.284906	0.518984	1	0.444626
Glaucocystophyceae	class	EUKY	467764	25353.5	18051.1	0.404955	0.658398	0.497688	0.58747	1	0.665738
Agaricomycetes	class	EUKY	3.99391e+09	1.10159e+08	2.34481e+09	0.425238	0.161494	0.834717	0.608327	1	0.944789
Florideophyceae	class	EUKY	331103	76359.8	5531.25	0.489534	0.825044	0.183458	0.672293	1	0.343567
Saccharomycetes	class	EUKY	3.78341e+08	6.98282e+06	8.91583e+07	0.535143	0.184715	0.25113	0.72526	1	0.431106
unknown	class	EUKY	3.08104e+08	2.53559e+07	9.71384e+07	0.558726	0.68527	0.262064	0.747386	1	0.442501
Coccidia	class	EUKY	5.29411e+08	2.51676e+07	3.14796e+07	0.582802	0.555525	0.875645	0.759856	1	0.9698
Chytridiomycetes	class	EUKY	326.227	81.4809	151.259	0.607351	0.911988	0.457277	0.781965	1	0.638887
Ustilaginomycetes	class	EUKY	4.51646	427343	80383.9	0.645014	0.231141	0.279073	0.8102	1	0.444626
Pedinophyceae	class	EUKY	0	0	3192.31	0.645014	0.63196	0.937632	0.8102	1	1
Eurotiomycetes	class	EUKY	1.44558e+09	3.56888e+07	3.04212e+07	0.683609	0.63196	0.465209	0.838235	1	0.638887
Glomeromycetes	class	EUKY	324.521	35.5225	41.831	0.683609	0.68527	1	0.838235	1	1
Synurophyceae	class	EUKY	0	4.56125	342.24	0.72305	0.366699	0.114574	0.852202	1	0.245857
Coscinodiscophyceae	class	EUKY	3.32762e+07	1.95381e+06	4.33302e+06	0.736369	0.882836	0.814412	0.852202	1	0.942522
Bacillariophyceae	class	EUKY	1.02144e+07	1.18952e+06	3.28267e+06	0.709815	0.911988	0.875645	0.852202	1	0.9698
Fragilariophyceae	class	EUKY	0	33.826	209.701	0.72305	0.825044	0.937632	0.852202	1	1
Dinophyceae	class	EUKY	37355	12691.8	5461.07	0.736369	0.768185	1	0.852202	1	1
Nephroselmidophyceae	class	EUKY	73274	47206.2	49771.3	0.763241	0.439096	0.25113	0.873487	1	0.431106
Blastocladiomycetes	class	EUKY	10.8351	37.6241	4244.54	0.776787	1	0.76422	0.879221	1	0.926055
Scyphozoa	class	EUKY	7.22205	0	0	0.81782	1	0.794231	0.905757	1	0.929611
Leotiomycetes	class	EUKY	1e-05	0	1e-05	0.81782	0.81073	0.979192	0.905757	1	1
Aconoidasida	class	EUKY	2.04552e+09	8.46815e+07	9.0861e+07	0.845462	0.63196	0.65748	0.926411	1	0.806196
Exobasidiomycetes	class	EUKY	5.25025	782482	125888	0.873296	0.726327	0.514368	0.936974	1	0.67923
Hydrozoa	class	EUKY	7.70549	306.4	1202.41	0.873296	0.911988	0.979192	0.936974	1	1
Demospongiae	class	EUKY	16552.4	6799.3	69872.8	0.901288	0.396768	0.230227	0.957038	1	0.408852
Mamiellophyceae	class	EUKY	1.54347e+08	9.7621e+06	2.55203e+07	0.929403	1	0.937632	0.957285	1	1
Cryptophyta	class	EUKY	4.24995e+08	5.53896e+06	5.58066e+07	0.929403	1	1	0.957285	1	1
Tremellomycetes	class	EUKY	1.77594e+08	4.38935e+06	5.12159e+06	0.957606	0.531089	0.481299	0.976569	1	0.652287
Homoscleromorpha	class	EUKY	0	0	0.93826	1	0.63196	0.583882	1	1	0.724577
Monoblepharidomycetes	class	EUKY	0	0	0.12912	1	0.81073	0.784191	1	1	0.92841
unknown	class	VIRL	7.28116e+07	5.34088e+08	1.2132e+08	0.264288	0.210319	0.979192	0.43209	1	1

## Sheet: Phylum
#Taxonomy_Name	Taxonomy_Level	Kingdom	P	S	N	P-S	N-S	N-P	P-S-adjust	N-S-adjust	N-P-adjust
Nitrospirae	phylum	BACT	30939.2	228665	193126	0.000549776	0.156049	0.00411742	0.0150393	1	0.0429114
Fusobacteria	phylum	BACT	4.25035e+06	5.58712e+07	9.01846e+07	0.000626638	0.531089	0.00446994	0.0150393	1	0.0429114
Firmicutes	phylum	BACT	7.00598e+08	4.3147e+09	1.75497e+09	0.0017109	0.319842	0.0176221	0.0273744	1	0.0650662
Deinococcus-Thermus	phylum	BACT	478711	1.47906e+06	1.58585e+06	0.00387407	0.97061	0.00320594	0.0309926	1	0.0429114
Gemmatimonadetes	phylum	BACT	33404	167097	164271	0.00387407	0.740196	0.00446994	0.0309926	1	0.0429114
unknown	phylum	BACT	1.44462e+09	3.09489e+09	2.2025e+09	0.00274847	0.121757	0.0142179	0.0309926	1	0.0620417
Spirochaetes	phylum	BACT	100320	157127	132868	0.00745942	0.253388	0.0105871	0.0511503	1	0.0564647
Acidobacteria	phylum	BACT	87456.5	187082	460252	0.00919468	0.768185	0.0176221	0.0551681	1	0.0650662
Tenericutes	phylum	BACT	771611	2.25352e+08	6.12079e+10	0.0112816	0.357001	0.0248933	0.0601687	1	0.0853485
Cyanobacteria	phylum	BACT	1.09077e+06	5.9348e+06	1.24085e+06	0.0137789	0.882836	0.0346312	0.0661389	1	0.103894
Actinobacteria	phylum	BACT	1.26499e+09	4.83667e+09	3.93558e+09	0.0152017	0.580498	0.0105871	0.0663349	1	0.0564647
Chlorobi	phylum	BACT	146623	279323	404009	0.0202749	0.50721	0.0024821	0.0810996	1	0.0429114
Thermotogae	phylum	BACT	6787.62	39400	37911.9	0.0267665	0.45007	0.0346312	0.0988302	1	0.103894
Verrucomicrobia	phylum	BACT	188111	370793	591842	0.0349799	0.796479	0.00843148	0.119931	1	0.0564647
Fibrobacteres	phylum	BACT	4242.35	18094.8	20080.2	0.0381581	0.782296	0.0569118	0.122106	1	0.160692
Candidatus Korarchaeota	phylum	ARCH	1.51943	32.0984	93.4079	0.0492021	0.580498	0.137101	0.144795	1	0.329041
unknown	phylum	ARCH	48471.9	11562.6	11877.3	0.0512814	0.376561	0.296818	0.144795	1	0.511546
Chloroflexi	phylum	BACT	198727	242376	340418	0.0628118	0.396768	0.00910191	0.167498	1	0.0564647
Deferribacteres	phylum	BACT	2272.33	30203.3	20530.2	0.0679886	0.985302	0.0132198	0.169694	1	0.0620417
Lentisphaerae	phylum	BACT	14965.9	9554.22	5583.05	0.0707057	0.882836	0.284906	0.169694	1	0.511546
Bacteroidetes	phylum	BACT	3.5792e+07	6.9368e+07	6.14304e+07	0.0793953	0.580498	0.100348	0.181475	1	0.253511
Cnidaria	phylum	EUKY	160836	144101	86098.9	0.0923115	0.238397	0.321628	0.201407	1	0.514606
Planctomycetes	phylum	BACT	1.55663e+07	1.61142e+07	1.00472e+07	0.0993752	0.555525	0.309059	0.207392	1	0.511546
Aquificae	phylum	BACT	12333.8	95146.6	21523.4	0.156325	0.796479	0.0805514	0.31265	1	0.214804
Dictyoglomi	phylum	BACT	2685.28	10171.5	5334.12	0.208368	0.740196	0.210593	0.400066	1	0.439498
unknown	phylum	VIRL	7.28116e+07	5.34088e+08	1.2132e+08	0.264288	0.210319	0.979192	0.487917	1	1
Euryarchaeota	phylum	ARCH	429091	189344	186656	0.366164	0.796479	0.403929	0.650959	1	0.605893
unknown	phylum	EUKY	7.3616e+08	3.13834e+07	1.5352e+08	0.425238	0.796479	0.230227	0.669155	1	0.442037
Microsporidia	phylum	EUKY	0.5532	386.985	0.47102	0.415023	0.897395	0.302897	0.669155	1	0.511546
Placozoa	phylum	EUKY	894.414	0.04831	3.9694	0.446103	0.911988	0.433944	0.669155	1	0.631191
Proteobacteria	phylum	BACT	4.72217e+09	5.65655e+09	4.94824e+09	0.446103	0.740196	0.548582	0.669155	1	0.731442
Crenarchaeota	phylum	ARCH	1106.16	405.554	329.95	0.446103	0.68527	0.958398	0.669155	1	1
Synergistetes	phylum	BACT	257876	172383	151645	0.467539	0.726327	0.465209	0.680057	1	0.656765
Elusimicrobia	phylum	BACT	4493.34	3046.72	4884.29	0.570703	0.941259	0.548582	0.805699	1	0.731442
Chytridiomycota	phylum	EUKY	326.227	81.4809	151.388	0.607351	0.911988	0.620206	0.832939	1	0.783418
Phaeophyceae	phylum	EUKY	101048	70045.3	114100	0.657779	0.768185	0.916909	0.877039	1	1
Glomeromycota	phylum	EUKY	324.521	35.5225	41.831	0.683609	0.68527	1	0.886845	1	1
Xanthophyceae	phylum	EUKY	2225.12	15026.9	20051	0.790402	0.461198	0.144127	0.925349	1	0.329433
Chromerida	phylum	EUKY	610.335	1004.52	4114.05	0.776787	0.605985	0.403929	0.925349	1	0.605893
Euglenida	phylum	EUKY	9114.78	3173.77	42693.3	0.790402	0.81073	0.601921	0.925349	1	0.78087
Blastocladiomycota	phylum	EUKY	10.8351	37.6241	4244.54	0.776787	1	0.76422	0.925349	1	0.873395
Basidiomycota	phylum	EUKY	4.17151e+09	1.15759e+08	2.35014e+09	0.81782	0.269023	0.65748	0.934651	1	0.788977
Chlorophyta	phylum	EUKY	1.5634e+08	1.03804e+07	2.61613e+07	0.873296	0.97061	0.916909	0.974842	1	1
Porifera	phylum	EUKY	16552.4	6799.3	69873.7	0.901288	0.396768	0.230227	0.983223	1	0.442037
Chlamydiae	phylum	BACT	328660	188304	243333	0.929403	0.0769769	0.183458	0.985863	1	0.400272
Apicomplexa	phylum	EUKY	2.57493e+09	1.09849e+08	1.22341e+08	0.957606	0.63196	0.65748	0.985863	1	0.788977
Ascomycota	phylum	EUKY	7.36869e+10	2.3988e+09	2.97743e+11	0.985863	0.580498	0.754293	0.985863	1	0.873395
Bacillariophyta	phylum	EUKY	4.35228e+07	3.15135e+06	7.61913e+06	0.985863	0.941259	0.979192	0.985863	1	1

## Sheet: Order
#Taxonomy_Name	Taxonomy_Level	Kingdom	P	S	N	P-S	N-S	N-P	P-S-adjust	N-S-adjust	N-P-adjust
Methanobacteriales	order	ARCH	406.617	3334.21	7687.17	0.00387407	0.605985	0.0137108	0.0255479	1	0.0568716
Methanocellales	order	ARCH	273.035	8124.6	6766.91	0.00484202	0.197213	0.583882	0.0281298	1	0.768946
Eggerthellales	order	BACT	44948.9	271070	238437	0.00013917	0.605985	0.000101816	0.00752046	1	0.0248432
Erysipelotrichales	order	BACT	323988	3.08505e+06	1.91761e+06	0.000120515	0.224044	0.00026073	0.00752046	1	0.031809
Clostridiales	order	BACT	7.3711e+06	6.00128e+08	2.95665e+07	0.000160522	0.224044	0.00146258	0.00752046	1	0.0340332
Pasteurellales	order	BACT	1.1805e+07	9.43987e+07	4.63408e+07	0.000104235	0.140548	0.00227627	0.00752046	1	0.0340332
Methylophilales	order	BACT	243677	1.94991e+06	2.25718e+06	0.000184929	0.357001	0.000842322	0.00752046	1	0.0340332
Caulobacterales	order	BACT	2.46138e+07	1.92951e+08	2.93145e+08	6.69618e-05	0.184715	0.0072216	0.00752046	1	0.0463703
Methylococcales	order	BACT	185952	2.5097e+06	2.29672e+06	0.000244566	0.269023	0.00111313	0.00852487	1	0.0340332
Xanthomonadales	order	BACT	4.85009e+07	3.18386e+08	3.43355e+08	0.000280748	0.253388	0.00320594	0.0085628	1	0.0340332
Aeromonadales	order	BACT	515617	4.102e+06	2.63586e+06	0.000321899	0.319842	0.00121996	0.00872705	1	0.0340332
Nitrospirales	order	BACT	30939.2	228665	193126	0.000549776	0.156049	0.00411742	0.0134145	1	0.0363555
Fusobacteriales	order	BACT	4.25035e+06	5.58712e+07	9.01846e+07	0.000626638	0.531089	0.00446994	0.0139	1	0.0363555
Magnetococcales	order	BACT	642.132	7245.56	13588.3	0.000760852	0.897395	0.0028229	0.0140508	1	0.0340332
Bacillales	order	BACT	1.19524e+08	1.82088e+08	2.65558e+08	0.000921363	0.605985	0.00191078	0.0140508	1	0.0340332
Bacteroidetes Order II. Incertae sedis	order	BACT	135577	774784	750818	0.000921363	0.853842	0.000697237	0.0140508	1	0.0340332
Flavobacteriales	order	BACT	511481	2.35111e+06	3.17204e+06	0.000921363	0.172813	0.00780556	0.0140508	1	0.0464526
Cytophagales	order	BACT	37527.3	155908	78858.6	0.00161035	0.0801044	0.0030733	0.0203982	1	0.0340332
Vibrionales	order	BACT	463978	4.83661e+06	3.10287e+06	0.00151526	0.483907	0.00525817	0.0203982	1	0.0397205
Myxococcales	order	BACT	1.87602e+06	1.02831e+07	8.47829e+06	0.0017109	0.417616	0.00667716	0.0203982	1	0.0440332
Deinococcales	order	BACT	320509	1.29327e+06	1.19682e+06	0.00217357	0.555525	0.00910191	0.0203982	1	0.0493526
Acidobacteriales	order	BACT	45194.9	143809	406889	0.00192954	0.740196	0.00910191	0.0203982	1	0.0493526
Selenomonadales	order	BACT	534528	737503	1.51605e+06	0.00192954	0.740196	0.00910191	0.0203982	1	0.0493526
Neisseriales	order	BACT	8.62577e+08	3.66902e+09	1.41936e+09	0.00217357	0.140548	0.0142179	0.0203982	1	0.0568716
Tissierellales	order	BACT	1.56571e+06	7.79734e+06	5.67266e+06	0.00217357	0.238397	0.0147414	0.0203982	1	0.0580147
Chromatiales	order	BACT	1.32452e+06	6.50834e+06	7.02954e+06	0.00192954	0.50721	0.0189058	0.0203982	1	0.0659004
Chitinophagales	order	BACT	8487.54	97822	16570.4	0.0017109	0.0311335	0.0739991	0.0203982	1	0.168746
Sphingobacteriales	order	BACT	38642.8	264511	95898.4	0.00244561	0.101099	0.00569761	0.0213117	1	0.0397205
unknown	order	BACT	1.44725e+09	3.1066e+09	2.21005e+09	0.00244561	0.121757	0.0142179	0.0213117	1	0.0568716
Mycoplasmatales	order	BACT	644544	2.25246e+08	6.12079e+10	0.00308525	0.417616	0.00270483	0.0228121	1	0.0340332
Verrucomicrobiales	order	BACT	25186.5	99181.6	163887	0.00308525	0.782296	0.00121996	0.0228121	1	0.0340332
Alteromonadales	order	BACT	558157	2.30065e+06	1.99032e+06	0.00308525	0.417616	0.00569761	0.0228121	1	0.0397205
Spirochaetales	order	BACT	15679.3	98443.9	95983.7	0.00274847	0.386584	0.0105871	0.0228121	1	0.0516652
Bdellovibrionales	order	BACT	5924.7	60673.3	15864.5	0.00308525	0.0739497	0.0284597	0.0228121	1	0.087901
Acholeplasmatales	order	BACT	112600	84149.2	37268.4	0.00345925	0.210319	0.0474531	0.0241159	1	0.127237
Gemmatimonadales	order	BACT	33404	167097	164271	0.00387407	0.740196	0.00446994	0.0255479	1	0.0363555
Desulfovibrionales	order	BACT	545300	1.86451e+06	1.74462e+06	0.0043336	0.63196	0.0152819	0.0271128	1	0.0591871
Acidothermales	order	BACT	68589.4	175667	188233	0.0043336	0.712547	0.0419115	0.0271128	1	0.114903
Thermoanaerobacterales	order	BACT	54921.5	504547	226783	0.00484202	1	0.00227627	0.0281298	1	0.0340332
Rickettsiales	order	BACT	64982.6	2.82402e+06	1.4532e+06	0.00484202	0.68527	0.00191078	0.0281298	1	0.0340332
Coriobacteriales	order	BACT	136928	280226	352712	0.0054038	0.338094	0.00411742	0.0306634	1	0.0363555
Syntrophobacterales	order	BACT	11004.1	39489.9	63721.1	0.00570621	0.985302	0.00334378	0.0316435	1	0.0340332
Lactobacillales	order	BACT	4.92865e+08	3.34729e+09	1.20049e+09	0.00602379	0.319842	0.0324579	0.0326623	1	0.0954183
Sphingomonadales	order	BACT	1.61406e+07	5.20897e+07	5.45838e+07	0.00670715	0.483907	0.0176221	0.0348201	1	0.064176
Oscillatoriales	order	BACT	74259.7	241020	130438	0.00670715	0.68527	0.0569118	0.0348201	1	0.141699
Propionibacteriales	order	BACT	8.71495e+08	4.33661e+09	3.4713e+09	0.00745942	0.63196	0.003487	0.0371449	1	0.0340332
Synechococcales	order	BACT	150292	527814	793567	0.00745942	0.50721	0.0314157	0.0371449	1	0.0946349
Desulfobacterales	order	BACT	90569.5	212079	280515	0.0082865	0.417616	0.0569118	0.0404381	1	0.141699
Bifidobacteriales	order	BACT	7.96542e+06	3.83609e+07	2.53446e+07	0.00919468	0.911988	0.00667716	0.0431443	1	0.0440332
Desulfuromonadales	order	BACT	421428	1.63769e+06	2.40667e+06	0.00919468	0.605985	0.0105871	0.0431443	1	0.0516652
Brachyspirales	order	BACT	13543.5	54098.6	31064.6	0.0101907	0.302247	0.0176221	0.0460468	1	0.064176
Rhodospirillales	order	BACT	1.35663e+07	4.06466e+07	4.02299e+07	0.0112816	0.50721	0.0142179	0.0482933	1	0.0568716
Campylobacterales	order	BACT	880183	9.70138e+06	2.07351e+06	0.0112816	0.461198	0.0369277	0.0482933	1	0.107266
Hydrogenophilales	order	BACT	1.03393e+06	2.09773e+06	2.37575e+06	0.0112816	0.63196	0.0419115	0.0482933	1	0.114903
Glycomycetales	order	BACT	417461	1.14613e+06	1.12541e+06	0.012475	0.580498	0.000522575	0.0499002	1	0.0340332
Veillonellales	order	BACT	7.8284e+07	1.72965e+08	2.49856e+08	0.012475	1	0.00780556	0.0499002	1	0.0464526
Opitutales	order	BACT	50048.9	212238	311161	0.012475	0.911988	0.0170094	0.0499002	1	0.064176
Acidaminococcales	order	BACT	69825.2	75340.3	120442	0.012475	0.853842	0.02326	0.0499002	1	0.074677
Streptomycetales	order	BACT	9.1677e+06	2.79851e+07	2.89813e+07	0.0184401	0.68527	0.00294567	0.0661675	1	0.0340332
Chlorobiales	order	BACT	146623	279323	404009	0.0202749	0.50721	0.0024821	0.0696771	1	0.0340332
Geodermatophilales	order	BACT	1.05577e+06	2.65356e+06	2.91897e+06	0.022267	0.63196	0.003487	0.0724418	1	0.0340332
Kineosporiales	order	BACT	944876	2.81159e+06	2.86047e+06	0.022267	0.605985	0.00191078	0.0724418	1	0.0340332
Catenulisporales	order	BACT	732312	2.29971e+06	1.83495e+06	0.022267	0.853842	0.00446994	0.0724418	1	0.0363555
Acidithiobacillales	order	BACT	22605.2	118583	185941	0.022267	0.825044	0.00525817	0.0724418	1	0.0397205
Cellvibrionales	order	BACT	194428	334924	402556	0.0349799	0.605985	0.003487	0.106689	1	0.0340332
Thermales	order	BACT	158202	185790	389030	0.0492021	0.319842	0.00780556	0.127716	1	0.0464526
Thiotrichales	order	BACT	7152.63	496442	91945	0.0735112	0.302247	0.00270483	0.172468	1	0.0340332
Peniculida	order	EUKY	48087.1	99991.5	37019.9	0.00345925	0.0973233	0.120691	0.0241159	1	0.247467
Sphaeropleales	order	EUKY	2007.69	25279	32389.3	0.151213	0.605985	0.00569761	0.312678	1	0.0397205
Pelagomonadales	order	EUKY	5204.08	320117	52269.2	0.156325	0.439096	0.00843148	0.317861	1	0.0489829
Herpesvirales	order	VIRL	155110	265980	259114	0.000921363	0.0833343	0.0520028	0.0140508	1	0.136437
unknown	order	VIRL	2.02285e+07	4.50381e+08	1.03315e+08	0.0101907	0.161494	0.192199	0.0460468	1	0.355277
Archaeoglobales	order	ARCH	7189	112.38	244.796	0.0365396	0.911988	0.114574	0.11007	1	0.241001
unknown	order	ARCH	48473.4	11594.8	12056	0.0512814	0.417616	0.284906	0.131712	1	0.46971
Halobacteriales	order	ARCH	156352	107073	79025.2	0.0923115	0.310962	0.284906	0.210505	1	0.46971
Thermoproteales	order	ARCH	2.57288	0.60884	1.23349	0.106864	0.567946	0.290821	0.234908	1	0.476244
Haloferacales	order	ARCH	35234.7	21129.3	44489.2	0.141373	0.555525	0.151426	0.297371	1	0.295584
Sulfolobales	order	ARCH	1030.99	130.434	153.049	0.151213	0.68527	0.418778	0.312678	1	0.619284
Methanococcales	order	ARCH	124795	13360.5	8801.72	0.166941	0.150744	0.834717	0.328496	1	0.925777
Natrialbales	order	ARCH	82624.8	26910.1	27125.1	0.195836	0.461198	0.02326	0.36757	1	0.074677
Acidilobales	order	ARCH	15.4025	97.8962	126.778	0.214847	0.726327	0.302897	0.394155	1	0.479915
Thermococcales	order	ARCH	11250.7	839.781	3559.11	0.22147	0.417616	0.5661	0.403274	1	0.76738
Thermoplasmatales	order	ARCH	25.378	55.692	48.1807	0.264288	0.531089	0.548582	0.454129	1	0.747787
Methanomicrobiales	order	ARCH	8443.62	7207.28	6009.34	0.271945	0.645123	0.069878	0.464019	1	0.160851
Desulfurococcales	order	ARCH	57.1866	176.616	48.89	0.845462	0.543239	0.601921	0.916857	1	0.768946
Methanosarcinales	order	ARCH	2495.89	1197.45	2814.37	0.873296	0.269023	0.240519	0.926453	1	0.422206
Gallionellales	order	BACT	239724	764170	615427	0.0131127	0.519078	0.0224789	0.0516047	1	0.074677
Pseudomonadales	order	BACT	8.07817e+07	2.75967e+08	2.17841e+08	0.0137789	0.658398	0.0132198	0.053366	1	0.0568716
Rubrobacterales	order	BACT	69262.7	211551	174190	0.0167523	0.868317	0.0142179	0.0628857	1	0.0568716
Actinomycetales	order	BACT	4.07109e+07	6.64228e+07	9.70689e+07	0.0184401	0.768185	0.0105871	0.0661675	1	0.0516652
Puniceicoccales	order	BACT	2366.64	7664.61	9644.7	0.0184401	0.941259	0.0393527	0.0661675	1	0.112965
Rhodobacterales	order	BACT	1.37475e+07	3.42478e+07	4.51773e+07	0.0244271	0.97061	0.0142179	0.0784238	1	0.0568716
Nautiliales	order	BACT	22639.2	38866.1	37165.7	0.0267665	0.97061	0.0586314	0.0837312	1	0.143061
Streptosporangiales	order	BACT	2.85871e+06	8.02815e+06	7.54855e+06	0.0349799	0.882836	0.0114077	0.106689	1	0.0545778
Fibrobacterales	order	BACT	4242.35	18094.8	20080.2	0.0381581	0.782296	0.0569118	0.11084	1	0.141699
Oceanospirillales	order	BACT	768590	1.15276e+06	1.30137e+06	0.0381581	0.941259	0.0569118	0.11084	1	0.141699
Kinetoplastida	order	BACT	457357	40249.6	20017.9	0.0381581	0.302247	0.0640511	0.11084	1	0.151733
Halanaerobiales	order	BACT	4590.89	18821.2	41389.9	0.0415786	0.868317	0.0446097	0.117967	1	0.120942
Cardiobacteriales	order	BACT	7287.77	21305	4836.79	0.0415786	0.161494	0.302897	0.117967	1	0.479915
Acidimicrobiales	order	BACT	38810.9	135335	159709	0.043384	0.593179	0.00945464	0.120025	1	0.0501507
Desulfarculales	order	BACT	92446.7	158682	188985	0.0452552	0.882836	0.0189058	0.120025	1	0.0659004
Pseudonocardiales	order	BACT	5.48166e+06	9.03574e+06	7.53511e+06	0.0452552	0.376561	0.0202706	0.120025	1	0.0696625
Gloeobacterales	order	BACT	34081.5	84090.2	61455.1	0.0452552	0.461198	0.0586314	0.120025	1	0.143061
Thermotogales	order	BACT	6668.88	30805.9	33254.9	0.0452552	0.483907	0.0678892	0.120025	1	0.157761
Chroococcales	order	BACT	17061.8	21797.9	11310.7	0.0471939	0.253388	0.0950679	0.123821	1	0.205279
Sphaerobacterales	order	BACT	135864	138703	148929	0.0534339	0.796479	0.0419115	0.133039	1	0.114903
Rhodocyclales	order	BACT	9.6293e+06	1.65169e+07	1.79756e+07	0.0534339	0.712547	0.0950679	0.133039	1	0.205279
Bacteroidales	order	BACT	3.49358e+07	5.98261e+07	5.62314e+07	0.0628118	0.580498	0.117601	0.154809	1	0.243176
Deferribacterales	order	BACT	2272.33	30203.3	20530.2	0.0679886	0.985302	0.0132198	0.16425	1	0.0568716
Micrococcales	order	BACT	2.71644e+08	1.99828e+08	2.13605e+08	0.0679886	0.63196	0.0248933	0.16425	1	0.0778714
Nostocales	order	BACT	815070	5.06007e+06	244079	0.0707057	0.97061	0.137101	0.167497	1	0.274201
Lentisphaerales	order	BACT	14965.9	9554.22	5583.05	0.0707057	0.882836	0.284906	0.167497	1	0.46971
Frankiales	order	BACT	1.84004e+06	3.50611e+06	3.14028e+06	0.0856568	0.658398	0.0304024	0.197172	1	0.0927272
Dehalococcoidales	order	BACT	4604.71	11364.3	5264.25	0.0993752	0.319842	0.230227	0.222455	1	0.407069
Planctomycetales	order	BACT	1.55663e+07	1.61142e+07	1.00472e+07	0.0993752	0.555525	0.309059	0.222455	1	0.486518
Solirubrobacterales	order	BACT	471016	991251	1.09098e+06	0.106864	0.712547	0.02326	0.234908	1	0.074677
Natranaerobiales	order	BACT	498.316	3489.23	3028.52	0.114793	0.985302	0.0217206	0.245696	1	0.0736088
Nakamurellales	order	BACT	991976	1.42157e+06	1.30268e+06	0.114793	0.396768	0.0851758	0.245696	1	0.188935
Solibacterales	order	BACT	42261.6	43273.7	53363.7	0.114793	0.825044	0.0900125	0.245696	1	0.197865
Nitrosomonadales	order	BACT	116704	111116	105794	0.132032	0.882836	0.175015	0.280138	1	0.333622
Aquificales	order	BACT	12333.8	95146.6	21523.4	0.156325	0.796479	0.0805514	0.317861	1	0.181986
Micromonosporales	order	BACT	1.75265e+06	3.00326e+06	2.46746e+06	0.172447	0.97061	0.0678892	0.331316	1	0.157761
Chloroflexales	order	BACT	33523.7	51397.5	136534	0.189782	0.357001	0.0142179	0.358967	1	0.0568716
Dictyoglomales	order	BACT	2685.28	10171.5	5334.12	0.208368	0.740196	0.210593	0.385164	1	0.380627
Chthoniobacterales	order	BACT	109070	47922.2	105523	0.228238	0.618913	0.0520028	0.41252	1	0.136437
Corynebacteriales	order	BACT	4.62696e+07	1.29611e+08	6.49238e+07	0.249423	0.768185	0.060394	0.437837	1	0.144472
Ktedonobacterales	order	BACT	2358.29	17369.5	7167.77	0.287712	0.555525	0.0189058	0.480833	1	0.0659004
Petrotogales	order	BACT	43.4621	7343.75	797.903	0.329779	0.63196	0.166865	0.540041	1	0.323136
Pelagibacterales	order	BACT	629.747	10704	3062.16	0.347669	0.926611	0.210593	0.561796	1	0.380627
Thermomicrobiales	order	BACT	20209.8	15442.7	27881	0.366164	0.0710205	0.0101969	0.580156	1	0.0516652
Synergistales	order	BACT	257876	172383	151645	0.467539	0.726327	0.465209	0.679045	1	0.671662
Elusimicrobiales	order	BACT	4493.34	3046.72	4884.29	0.570703	0.941259	0.548582	0.781339	1	0.747787
Burkholderiales	order	BACT	1.15972e+09	3.22048e+08	8.93896e+08	0.582802	0.210319	0.875645	0.781339	1	0.949588
Legionellales	order	BACT	1.83953e+06	516983	934832	0.595019	0.472477	0.948011	0.789047	1	0.991381
Entomoplasmatales	order	BACT	14466.8	22753.5	10976.9	0.619796	0.726327	0.0552343	0.817461	1	0.141699
Enterobacterales	order	BACT	1.28437e+09	2.55521e+08	1.2394e+08	0.763241	0.941259	0.834717	0.895341	1	0.925777
Rhizobiales	order	BACT	1.18314e+09	3.26146e+08	1.40525e+09	0.790402	0.417616	0.296818	0.897014	1	0.476471
Kosmotogales	order	BACT	75.2783	1250.4	3859.08	0.831615	0.285308	0.0419115	0.905866	1	0.114903
Chlamydiales	order	BACT	328660	188304	243333	0.929403	0.0769769	0.183458	0.960908	1	0.344336
Methylacidiphilales	order	BACT	1439.04	3786.7	1625.27	0.957606	0.338094	0.334527	0.981748	1	0.516612
Pythiales	order	EUKY	1391.54	24644.3	16521.1	0.0167523	0.768185	0.0176221	0.0628857	1	0.064176
Kinetoplastida	order	EUKY	109479	31755.2	34381.5	0.0202749	0.302247	0.137101	0.0696771	1	0.274201
Hymenostomatida	order	EUKY	1.83232e+06	49348.7	319193	0.0267665	0.319842	0.0851758	0.0837312	1	0.188935
Chlorellales	order	EUKY	167846	287700	236726	0.0452552	0.726327	0.0132198	0.120025	1	0.0568716
Scleractinia	order	EUKY	159613	143795	84883.6	0.0534339	0.184715	0.25113	0.133039	1	0.434579
Bryopsidales	order	EUKY	34877.8	17915.1	21067.5	0.0824779	0.768185	0.210593	0.191663	1	0.380627
Saprolegniales	order	EUKY	946.032	8.77162	5842.33	0.161567	0.347465	0.695627	0.325805	1	0.857237
Hypocreales	order	EUKY	10141.8	10933	2.57884e+06	0.166941	0.911988	0.583882	0.328496	1	0.768946
Venturiales	order	EUKY	2.28646e+09	8.39626e+07	1.10857e+10	0.172447	1	0.100348	0.331316	1	0.21478
Choanoflagellida	order	EUKY	18623.3	7548.57	46101.8	0.172447	0.580498	0.396624	0.331316	1	0.597384
Botryosphaeriales	order	EUKY	5.54339e+09	1.26575e+08	2.45716e+10	0.189782	0.483907	0.481299	0.358967	1	0.686766
Pleosporales	order	EUKY	3.41132e+10	1.08382e+09	1.81977e+11	0.202031	0.69886	0.279073	0.376302	1	0.46971
Sordariales	order	EUKY	4.32928e+06	788969	2.19929e+06	0.235153	0.50721	0.620206	0.421892	1	0.776053
Glomerellales	order	EUKY	186.101	8991.64	439200	0.249423	0.224044	0.638729	0.437837	1	0.795153
Eupodiscales	order	EUKY	32274.3	7989.88	3226.6	0.264288	0.0710205	0.36131	0.454129	1	0.550998
Pucciniales	order	EUKY	0	736.937	571.679	0.264288	0.417616	0.784191	0.454129	1	0.914115
Chattonellales	order	EUKY	407022	7528.72	16484.1	0.279753	0.63196	0.060394	0.470757	1	0.144472
Pyrenomonadales	order	EUKY	3.51189e+08	3.87999e+06	2.20863e+07	0.279753	0.882836	0.230227	0.470757	1	0.407069
Schizosaccharomycetales	order	EUKY	2.59938e+08	4.29392e+06	1.63962e+07	0.295822	0.825044	0.175015	0.487706	1	0.333622
Capnodiales	order	EUKY	1.27618e+10	4.79867e+08	2.57088e+10	0.295822	0.461198	0.433944	0.487706	1	0.634026
Chromulinales	order	EUKY	0.58035	194.216	50.4508	0.347669	0.911988	0.284906	0.561796	1	0.46971
Bangiales	order	EUKY	593064	85059.9	55381	0.375638	0.81073	0.522817	0.591327	1	0.733145
Dothideales	order	EUKY	4.04767e+09	1.03485e+08	1.90633e+10	0.385261	0.605985	0.426322	0.602588	1	0.626641
Ulvales	order	EUKY	6655.96	1476.12	4284.35	0.404955	0.172813	0.583882	0.62144	1	0.768946
Jahnulales	order	EUKY	5.63566e+08	2.55187e+07	2.23392e+09	0.404955	0.417616	0.814412	0.62144	1	0.919984
Myriangiales	order	EUKY	3.74677e+09	7.18232e+07	2.20898e+09	0.404955	0.347465	0.855132	0.62144	1	0.944128
Monomastigales	order	EUKY	8053.69	3062.18	31785.4	0.425238	0.911988	0.328037	0.636553	1	0.509815
Euglyphida	order	EUKY	2490.23	2294.99	22403.3	0.425238	0.825044	0.375193	0.636553	1	0.568615
Cyanidiales	order	EUKY	1.06912e+06	26378.4	11809.5	0.425238	0.768185	0.514368	0.636553	1	0.725468
Agaricales	order	EUKY	3.99391e+09	1.10149e+08	2.34472e+09	0.425238	0.161494	0.754293	0.636553	1	0.914115
Polyporales	order	EUKY	338.389	9416.6	0.00943	0.446103	0.941259	0.315302	0.663714	1	0.493165
Actiniaria	order	EUKY	0	0.03533	12.8843	0.45675	0.853842	0.583882	0.671368	1	0.768946
Mortierellales	order	EUKY	0	748.33	2.89182	0.45675	0.593179	0.784191	0.671368	1	0.914115
Oedogoniales	order	EUKY	7815.54	4983.15	3734.58	0.467539	0.68527	0.774187	0.679045	1	0.914115
Bicosoecida	order	EUKY	311.735	4084.76	1.77219e+06	0.478467	0.261125	0.0240647	0.690805	1	0.0762569
Pyramimonadales	order	EUKY	851042	74480.8	125825	0.489534	0.768185	0.531336	0.698516	1	0.740834
Alcyonacea	order	EUKY	1208.14	0	0.00142	0.489534	0.81073	0.620206	0.698516	1	0.776053
Desmarestiales	order	EUKY	868.333	7623.93	1105.17	0.500736	0.531089	0.937632	0.710347	1	0.986131
Peronosporales	order	EUKY	7061.68	4459.41	439650	0.512074	0.285308	0.0324579	0.71808	1	0.0954183
Chaetopeltidales	order	EUKY	1558.13	535.648	683.896	0.512074	0.605985	0.267652	0.71808	1	0.459909
Saccharomycetales	order	EUKY	3.78341e+08	6.98282e+06	8.91583e+07	0.535143	0.184715	0.25113	0.746143	1	0.434579
Chlamydomonadales	order	EUKY	56372	7097.38	19152.3	0.558726	0.645123	0.220253	0.770221	1	0.39516
Gigartinales	order	EUKY	18.4211	8037.18	22.5423	0.558726	0.461198	0.834717	0.770221	1	0.925777
Onygenales	order	EUKY	181576	142094	1.92886e+06	0.582802	0.796479	0.457277	0.781339	1	0.664141
Eucoccidiorida	order	EUKY	5.29411e+08	2.51676e+07	3.14796e+07	0.582802	0.555525	0.875645	0.781339	1	0.949588
Zoantharia	order	EUKY	0	0.02789	0.03939	0.582802	0.645123	0.979192	0.781339	1	0.991381
Hysteriales	order	EUKY	3.40699e+09	1.75653e+08	2.39869e+10	0.595019	0.376561	0.151426	0.789047	1	0.295584
Ustilaginales	order	EUKY	4.51646	427343	80383.9	0.645014	0.231141	0.279073	0.828333	1	0.46971
Verongiida	order	EUKY	6.23555	0	0	0.645014	1	0.601921	0.828333	1	0.768946
Rhizophydiales	order	EUKY	0	0	0	0.645014	1	0.601921	0.828333	1	0.768946
Cantharellales	order	EUKY	2158.09	0	96078.5	0.645014	0.81073	0.82455	0.828333	1	0.925777
Pedinomonadales	order	EUKY	0	0	3192.31	0.645014	0.63196	0.937632	0.828333	1	0.986131
Dictyoceratida	order	EUKY	13911.9	6796.31	3417.02	0.657779	0.825044	0.754293	0.840304	1	0.914115
Isochrysidales	order	EUKY	452163	26689.4	7918.6	0.670646	0.81073	0.354492	0.852279	1	0.544
Eurotiales	order	EUKY	1.4454e+09	3.55467e+07	2.84923e+07	0.683609	0.555525	0.418778	0.855388	1	0.619284
Mytilinidiales	order	EUKY	5.46037e+07	2.90201e+07	3.34503e+06	0.683609	0.882836	0.754293	0.855388	1	0.914115
Glomerales	order	EUKY	324.521	35.5225	41.831	0.683609	0.68527	1	0.855388	1	1
Naviculales	order	EUKY	1.02144e+07	1.18952e+06	3.28267e+06	0.709815	0.911988	0.875645	0.879162	1	0.949588
Synurales	order	EUKY	0	4.56125	342.24	0.72305	0.366699	0.114574	0.886554	1	0.241001
Fragilariales	order	EUKY	0	33.826	209.701	0.72305	0.825044	0.937632	0.886554	1	0.986131
Haemosporida	order	EUKY	1.43065e+08	1.2306e+07	1.62876e+07	0.736369	0.768185	0.601921	0.889475	1	0.768946
Thalassiosirales	order	EUKY	3.32762e+07	1.95381e+06	4.33302e+06	0.736369	0.882836	0.814412	0.889475	1	0.919984
Peridiniales	order	EUKY	37355	12691.8	5461.07	0.736369	0.768185	1	0.889475	1	1
Cryptomonadales	order	EUKY	7.38065e+07	1.65897e+06	3.37202e+07	0.763241	0.285308	0.403929	0.895341	1	0.604654
Mucorales	order	EUKY	462.916	3.12857	38.0752	0.763241	0.417616	0.601921	0.895341	1	0.768946
Spizellomycetales	order	EUKY	326.227	81.4809	151.259	0.763241	0.911988	0.620206	0.895341	1	0.776053
Axinellida	order	EUKY	6.67978	0.52807	5688.71	0.763241	0.882836	0.875645	0.895341	1	0.949588
Haplosclerida	order	EUKY	2627.61	1.71239	42.3376	0.763241	0.712547	0.958398	0.895341	1	0.991381
Vaucheriales	order	EUKY	2225.12	15026.9	20051	0.790402	0.461198	0.144127	0.897014	1	0.285911
Dictyotales	order	EUKY	999.642	93.3627	1338.85	0.776787	0.555525	0.296818	0.897014	1	0.476471
Euglenales	order	EUKY	9114.78	3173.77	42693.3	0.790402	0.81073	0.601921	0.897014	1	0.768946
unknown	order	EUKY	7.20308e+09	2.49964e+08	6.91182e+09	0.790402	0.439096	0.774187	0.897014	1	0.914115
Blastocladiales	order	EUKY	10.8351	37.6241	4244.54	0.776787	1	0.76422	0.897014	1	0.914115
Chaetophorales	order	EUKY	2570.34	4320.52	26161.6	0.790402	0.768185	0.896242	0.897014	1	0.967624
Chondrillida	order	EUKY	0	0	0	0.81782	1	0.794231	0.898865	1	0.914115
Corallimorpharia	order	EUKY	0	0	0	0.81782	1	0.794231	0.898865	1	0.914115
Semaeostomeae	order	EUKY	7.22205	0	0	0.81782	1	0.794231	0.898865	1	0.914115
Poecilosclerida	order	EUKY	0	0	206.126	0.81782	0.81073	0.979192	0.898865	1	0.991381
Erysiphales	order	EUKY	1e-05	0	1e-05	0.81782	0.81073	0.979192	0.898865	1	0.991381
Spongillida	order	EUKY	0	0	60508.4	0.81782	0.81073	0.979192	0.898865	1	0.991381
Slopalinida	order	EUKY	0	0	14.47	0.81782	0.81073	0.979192	0.898865	1	0.991381
Laminariales	order	EUKY	95247.3	55816.2	8204.27	0.831615	0.897395	0.804305	0.905866	1	0.917058
Tilletiales	order	EUKY	5.25025	782482	125888	0.873296	0.726327	0.514368	0.926453	1	0.725468
Tetractinellida	order	EUKY	0	0.75049	9.19332	0.873296	0.68527	0.548582	0.926453	1	0.747787
Anthoathecata	order	EUKY	7.70549	306.4	1202.41	0.873296	0.911988	0.979192	0.926453	1	0.991381
Ectocarpales	order	EUKY	2861.5	6082.32	103435	0.859357	0.726327	0.989595	0.926453	1	0.997774
Physariida	order	EUKY	0	0	0.11317	0.901288	0.882836	0.937632	0.95201	1	0.986131
Gracilariales	order	EUKY	331084	68322.6	5508.71	0.915332	0.658398	0.183458	0.958545	1	0.344336
Harpellales	order	EUKY	29.6446	0	449.68	0.915332	0.882836	0.937632	0.958545	1	0.986131
Longamoebia	order	EUKY	7.41113	0.31296	1.18412	0.929403	0.911988	0.804305	0.960908	1	0.917058
Mamiellales	order	EUKY	1.54338e+08	9.75904e+06	2.54885e+07	0.929403	0.97061	0.958398	0.960908	1	0.991381
Tremellales	order	EUKY	1.77594e+08	4.38935e+06	5.12159e+06	0.957606	0.531089	0.481299	0.981748	1	0.686766
Dictyosteliida	order	EUKY	8.07021e+07	1.89804e+07	1.91163e+07	0.985863	0.376561	0.548582	1	1	0.747787
Homosclerophorida	order	EUKY	0	0	0.93826	1	0.63196	0.583882	1	1	0.768946
Fucales	order	EUKY	1071.28	429.511	15.9102	0.985863	0.75415	0.695627	1	1	0.857237
Tethyida	order	EUKY	0	0	0.15858	1	0.81073	0.784191	1	1	0.914115
Suberitida	order	EUKY	0	0	0.88269	1	0.81073	0.784191	1	1	0.914115
Monoblepharidales	order	EUKY	0	0	0.12912	1	0.81073	0.784191	1	1	0.914115
Picornavirales	order	VIRL	1.88384e+07	199463	102470	0.0202749	0.0973233	0.133688	0.0696771	1	0.271832
Ligamenvirales	order	VIRL	1e-05	0	0	0.166941	1	0.117601	0.328496	1	0.243176
Mononegavirales	order	VIRL	4e-05	0	0	0.249423	1	0.192199	0.437837	1	0.355277
Nidovirales	order	VIRL	2e-05	0	0	0.356841	1	0.296818	0.572824	1	0.476471
Caudovirales	order	VIRL	3.35896e+07	8.32407e+07	1.76433e+07	0.366164	0.338094	0.916909	0.580156	1	0.985576
Tymovirales	order	VIRL	0.00018	783.193	70.9191	0.709815	0.955927	0.620206	0.879162	1	0.776053

## Sheet: Genus
#Taxonomy_Name	Taxonomy_Level	Kingdom	P	S	N	P-S	N-S	N-P	P-S-adjust	N-S-adjust	N-P-adjust
Archaeoglobus	genus	ARCH	7188.12	0	244.352	0.004098	0.231141	0.215384	0.0308849	1	0.409981
Methanocella	genus	ARCH	273.035	8124.6	6766.91	0.00484202	0.197213	0.583882	0.0327631	1	0.797115
Chryseobacterium	genus	BACT	8329.87	207394	96056.4	0.000160522	0.0833343	0.00106302	0.0114465	1	0.0437359
Campylobacter	genus	BACT	516850	9.52239e+06	1.93146e+06	0.000120515	0.396768	0.000191685	0.0114465	1	0.0437359
Methylobacillus	genus	BACT	132083	1.67296e+06	1.99974e+06	4.25559e-05	0.130891	0.0013362	0.0114465	1	0.0437359
Nitrospira	genus	BACT	11544.9	225755	187308	9.68966e-05	0.12626	0.000731154	0.0114465	1	0.0437359
Haemophilus	genus	BACT	7.64489e+06	5.98718e+07	3.32781e+07	5.76401e-05	0.10499	0.0024821	0.0114465	1	0.0512398
Xanthomonas	genus	BACT	3.11589e+07	2.3386e+08	2.46961e+08	0.000160522	0.210319	0.00446994	0.0114465	1	0.052451
Basfia	genus	BACT	221767	2.24711e+06	951093	0.000104235	0.172813	0.00525817	0.0114465	1	0.0547677
Brevundimonas	genus	BACT	5.71522e+06	4.25411e+07	5.76885e+07	0.000104235	0.197213	0.00667716	0.0114465	1	0.0562702
Caulobacter	genus	BACT	1.41699e+07	1.14214e+08	1.79876e+08	4.95567e-05	0.197213	0.0061699	0.0114465	1	0.0562702
Phenylobacterium	genus	BACT	4.72868e+06	3.61957e+07	5.55803e+07	0.00013917	0.161494	0.00843148	0.0114465	1	0.0615431
Caldicellulosiruptor	genus	BACT	1472.76	12925.2	16283.1	9.00475e-05	0.658398	0.0137108	0.0114465	1	0.0744632
Grimontia	genus	BACT	6971.73	86216.9	50089	0.00013917	0.121757	0.0474531	0.0114465	1	0.144226
Olsenella	genus	BACT	23060.9	90464.9	88461.3	0.000212794	0.461198	0.00694459	0.0131507	1	0.0572173
Alkalilimnicola	genus	BACT	264004	1.55198e+06	1.5664e+06	0.000212794	0.302247	0.0101969	0.0131507	1	0.0670392
Methylococcus	genus	BACT	185952	2.5097e+06	2.29672e+06	0.000244566	0.269023	0.00111313	0.013336	1	0.0437359
Halorhodospira	genus	BACT	121443	1.31683e+06	1.67426e+06	0.000244566	0.531089	0.00208619	0.013336	1	0.0508922
Fusobacterium	genus	BACT	2.76517e+06	5.45405e+07	8.51856e+07	0.000321899	0.50721	0.00446994	0.0157053	1	0.052451
Histophilus	genus	BACT	173894	1.83149e+06	754772	0.000321899	0.150744	0.00780556	0.0157053	1	0.0588273
Candidatus Phytoplasma	genus	BACT	98158.2	32437.8	31305.8	0.000368645	0.396768	0.0013362	0.0162731	1	0.0437359
Aeromonas	genus	BACT	502694	4.05368e+06	2.56626e+06	0.000368645	0.357001	0.0013362	0.0162731	1	0.0437359
Heliobacterium	genus	BACT	38038.5	2.75545e+06	1.13981e+06	0.000421679	0.310962	3.36798e-05	0.0162874	1	0.0312212
Eggerthella	genus	BACT	31824.5	199058	176604	0.000421679	0.712547	0.000319051	0.0162874	1	0.0437359
Oceanibulbus	genus	BACT	101616	645054	963198	0.000421679	0.941259	0.00446994	0.0162874	1	0.052451
Lactococcus	genus	BACT	67640.5	1.54215e+06	1.09656e+06	0.000626638	0.911988	0.000288513	0.0167111	1	0.0437359
Shewanella	genus	BACT	173937	981419	1.14576e+06	0.000626638	0.882836	0.000522575	0.0167111	1	0.0437359
Catenibacterium	genus	BACT	304999	2.2325e+06	1.78849e+06	0.000481772	0.483907	0.000474077	0.0167111	1	0.0437359
Macrococcus	genus	BACT	75266.9	489156	118492	0.000626638	0.253388	0.001015	0.0167111	1	0.0437359
Acetobacter	genus	BACT	22369.9	179692	129503	0.00081122	0.825044	0.0015999	0.0167111	1	0.0443085
Magnetococcus	genus	BACT	642.132	7245.56	13588.3	0.000760852	0.897395	0.0028229	0.0167111	1	0.0512398
Photobacterium	genus	BACT	41504.4	896248	1.28979e+06	0.000626638	0.658398	0.00259128	0.0167111	1	0.0512398
Hyphomonas	genus	BACT	317775	1.41768e+06	2.07683e+06	0.000713401	0.338094	0.00320594	0.0167111	1	0.0512398
Treponema	genus	BACT	8743.07	46877.5	58105.7	0.000760852	0.319842	0.0039508	0.0167111	1	0.052451
Atopobium	genus	BACT	55465.9	99178.8	152916	0.00081122	0.941259	0.00569761	0.0167111	1	0.0555967
Aggregatibacter	genus	BACT	1.3984e+06	6.90305e+06	2.79969e+06	0.000626638	0.238397	0.00547391	0.0167111	1	0.0555967
Eubacterium	genus	BACT	203034	1.06903e+06	767915	0.000760852	0.238397	0.0061699	0.0167111	1	0.0562702
Clostridioides	genus	BACT	2.65169e+06	5.68363e+08	1.74757e+07	0.000713401	0.161494	0.0072216	0.0167111	1	0.0572173
Pelodictyon	genus	BACT	6280.52	86623.7	26076.4	0.000549776	0.0326028	0.00694459	0.0167111	1	0.0572173
Desulfonatronospira	genus	BACT	2235.69	34588.3	38609.5	0.000587037	0.224044	0.00750849	0.0167111	1	0.0588273
Mannheimia	genus	BACT	184960	2.53488e+06	881198	0.000549776	0.184715	0.026625	0.0167111	1	0.100331
Lactobacillus	genus	BACT	2.1792e+06	1.62489e+07	9.14823e+06	0.000713401	0.140548	0.0393527	0.0167111	1	0.128
Dyadobacter	genus	BACT	6577.2	49318	45174	0.000864667	0.376561	0.00208619	0.0167471	1	0.0508922
Verrucomicrobium	genus	BACT	8496.94	46049.2	38824	0.000921363	0.366699	0.00320594	0.0167471	1	0.0512398
Stenotrophomonas	genus	BACT	1.72763e+07	8.43998e+07	9.61998e+07	0.000921363	0.580498	0.00320594	0.0167471	1	0.0512398
Mageeibacillus	genus	BACT	404120	7.76724e+06	2.75121e+06	0.000921363	0.285308	0.0122842	0.0167471	1	0.0711713
Aerococcus	genus	BACT	56540.4	152426	84484.4	0.000921363	0.197213	0.0164154	0.0167471	1	0.0788449
Listeria	genus	BACT	117477	952575	830786	0.000921363	0.0973233	0.0217206	0.0167471	1	0.0860471
Staphylococcus	genus	BACT	5.94348e+06	1.67603e+08	2.4417e+08	0.00104523	0.605985	0.000389415	0.0169987	1	0.0437359
Corynebacterium	genus	BACT	4.17756e+06	8.95626e+07	2.39266e+07	0.00104523	0.605985	0.000633745	0.0169987	1	0.0437359
Salinibacter	genus	BACT	81650.2	477412	561229	0.00104523	0.75415	0.0013362	0.0169987	1	0.0437359
Robiginitalea	genus	BACT	9637.65	69498.6	77957.7	0.000981488	0.605985	0.00294567	0.0169987	1	0.0512398
Actinobacillus	genus	BACT	1.87699e+06	1.71384e+07	5.88243e+06	0.00104523	0.269023	0.00981953	0.0169987	1	0.0659616
Acidobacterium	genus	BACT	26766.7	111761	340798	0.00104523	0.483907	0.0147414	0.0169987	1	0.0763426
Bulleidia	genus	BACT	15492.7	725467	87802.3	0.00111278	0.911988	0.001015	0.0177853	1	0.0437359
Rhodothermus	genus	BACT	53927	297371	189589	0.00118435	0.740196	0.0061699	0.0179982	1	0.0562702
Peptoniphilus	genus	BACT	689526	3.71692e+06	2.75591e+06	0.00118435	0.376561	0.00981953	0.0179982	1	0.0659616
Pedobacter	genus	BACT	7533.16	113683	27117.4	0.00118435	0.0833343	0.0217206	0.0179982	1	0.0860471
Ureaplasma	genus	BACT	590544	789911	887874	0.00134041	0.285308	0.00152982	0.0188267	1	0.0443085
Slackia	genus	BACT	12483.5	65929	54649.8	0.00134041	0.50721	0.00294567	0.0188267	1	0.0512398
Oenococcus	genus	BACT	1954.59	89083.7	87043.2	0.00134041	0.285308	0.0072216	0.0188267	1	0.0572173
Deinococcus	genus	BACT	274280	1.20944e+06	1.10272e+06	0.00134041	0.531089	0.00780556	0.0188267	1	0.0588273
Enterococcus	genus	BACT	3.17538e+06	3.80205e+07	1.77362e+07	0.00134041	0.285308	0.0132198	0.0188267	1	0.0725133
Bacteroides	genus	BACT	1.49732e+06	3.12623e+07	6.38977e+06	0.00151526	0.224044	0.00146258	0.0192417	1	0.0437359
Anaeromyxobacter	genus	BACT	1.40314e+06	8.31986e+06	6.25878e+06	0.00151526	0.357001	0.0132198	0.0192417	1	0.0725133
Pediococcus	genus	BACT	71300.2	86857.9	178468	0.00151526	0.50721	0.0158397	0.0192417	1	0.078521
Thermanaerovibrio	genus	BACT	10458.8	103088	53670.3	0.00151526	0.113129	0.0189058	0.0192417	1	0.0793019
Neisseria	genus	BACT	8.56142e+08	3.65962e+09	1.40709e+09	0.00151526	0.121757	0.0189058	0.0192417	1	0.0793019
Cryptobacterium	genus	BACT	640.81	6083.44	7183.35	0.00151526	0.231141	0.159004	0.0192417	1	0.339624
Candidatus Ruthia	genus	BACT	10437.7	98836.7	18360.2	0.00142537	0.0408715	0.59287	0.0192417	1	0.797115
Ruminococcus	genus	BACT	3000.69	35467.3	26989.3	0.00161035	0.63196	0.0109906	0.0201729	1	0.0683778
Stigmatella	genus	BACT	95129.8	621291	646274	0.0017109	0.439096	0.00411742	0.0203334	1	0.052451
Sodalis	genus	BACT	18471.7	154677	90517.7	0.0017109	0.461198	0.0042904	0.0203334	1	0.052451
Pseudoalteromonas	genus	BACT	18956.1	137108	56113.3	0.0017109	0.253388	0.0346312	0.0203334	1	0.118462
Chitinophaga	genus	BACT	8487.54	97822	16570.4	0.0017109	0.0311335	0.0739991	0.0203334	1	0.201165
Desulfurivibrio	genus	BACT	15498.2	131674	144747	0.0018172	0.386584	0.0118387	0.0210568	1	0.0711713
Thermincola	genus	BACT	7701.68	18317.5	12342	0.0018172	0.245813	0.123843	0.0210568	1	0.285579
Sagittula	genus	BACT	632836	2.38067e+06	3.45439e+06	0.00192954	0.825044	0.00111313	0.0215504	1	0.0437359
Komagataeibacter	genus	BACT	55267.2	425896	370280	0.00192954	0.605985	0.00320594	0.0215504	1	0.0512398
Erythrobacter	genus	BACT	2.40514e+06	8.43998e+06	9.32684e+06	0.00192954	0.319842	0.0142179	0.0215504	1	0.0744632
Enhydrobacter	genus	BACT	7442.26	452316	11633.5	0.00217357	0.0973233	0.0028229	0.0237047	1	0.0512398
Selenomonas	genus	BACT	532110	704103	1.49865e+06	0.00217357	0.768185	0.00910191	0.0237047	1	0.0629662
Marinobacter	genus	BACT	207579	752930	548670	0.00244561	0.269023	0.0132198	0.0249129	1	0.0725133
unknown	genus	BACT	1.44737e+09	3.10876e+09	2.21384e+09	0.00244561	0.121757	0.0142179	0.0249129	1	0.0744632
Pasteurella	genus	BACT	304121	3.87191e+06	1.79358e+06	0.00244561	0.50721	0.0164154	0.0249129	1	0.0788449
Xenorhabdus	genus	BACT	82832	1.08134e+06	141180	0.00244561	0.0973233	0.0520028	0.0249129	1	0.155505
Desulfotomaculum	genus	BACT	27895.3	11779.9	14631.4	0.00244561	0.245813	0.0678892	0.0249129	1	0.186746
Arthrospira	genus	BACT	5183.96	9985.63	30817.2	0.00244561	0.0866689	0.151426	0.0249129	1	0.326447
Arthrobacter	genus	BACT	387155	1.51796e+06	1.60675e+06	0.00274847	0.882836	0.000842322	0.0254784	1	0.0437359
Bifidobacterium	genus	BACT	3.22852e+06	3.52535e+07	2.34167e+07	0.00274847	0.97061	0.000633745	0.0254784	1	0.0437359
Moraxella	genus	BACT	25078.6	418288	16276.4	0.00274847	0.768185	0.00167292	0.0254784	1	0.0443085
Roseburia	genus	BACT	385143	209231	80958.3	0.00274847	0.319842	0.0024821	0.0254784	1	0.0512398
Porphyromonas	genus	BACT	360366	1.37998e+06	549357	0.00274847	0.68527	0.00411742	0.0254784	1	0.052451
Vibrio	genus	BACT	379317	3.51093e+06	1.60331e+06	0.00274847	0.50721	0.0061699	0.0254784	1	0.0562702
Sphingomonas	genus	BACT	4.15311e+06	1.35019e+07	1.59646e+07	0.00274847	0.461198	0.0132198	0.0254784	1	0.0725133
Syntrophothermus	genus	BACT	232.964	10948.6	4627.73	0.00274847	0.12626	0.0346312	0.0254784	1	0.118462
Rickettsiella	genus	BACT	3579.34	20497	9239.21	0.002593	0.210319	0.465209	0.0254784	1	0.678064
Myxococcus	genus	BACT	130255	682191	555548	0.00308525	0.796479	0.00320594	0.0267292	1	0.0512398
Thioalkalivibrio	genus	BACT	315403	1.41774e+06	1.36084e+06	0.00308525	0.580498	0.00484958	0.0267292	1	0.0541634
Peptostreptococcus	genus	BACT	404352	2.87703e+06	1.56058e+06	0.00308525	0.605985	0.00569761	0.0267292	1	0.0555967
Gluconobacter	genus	BACT	100668	563846	378464	0.00308525	0.396768	0.00569761	0.0267292	1	0.0555967
Wigglesworthia	genus	BACT	8774.46	22108.8	5012.15	0.00308525	0.217103	0.0105871	0.0267292	1	0.0676847
Yersinia	genus	BACT	901993	1.64945e+07	1.85816e+06	0.00308525	0.150744	0.0122842	0.0267292	1	0.0711713
Bdellovibrio	genus	BACT	5924.7	60673.3	15864.5	0.00308525	0.0739497	0.0284597	0.0267292	1	0.105108
Desulfitobacterium	genus	BACT	761.983	5569.04	9217.69	0.00326737	0.75415	0.0170094	0.028045	1	0.0793019
Azotobacter	genus	BACT	1.70895e+06	6.70231e+06	7.81225e+06	0.00345925	0.911988	0.00270483	0.0286314	1	0.0512398
Jonesia	genus	BACT	16703.4	87463.5	61345.7	0.00345925	0.555525	0.0132198	0.0286314	1	0.0725133
Ruminiclostridium	genus	BACT	21762.9	138167	230304	0.00345925	0.293696	0.0419115	0.0286314	1	0.132149
Candidatus Blochmannia	genus	BACT	308.393	84397.5	4554.08	0.00387407	0.461198	0.00111313	0.0296799	1	0.0437359
Turicibacter	genus	BACT	3496.58	127083	41324.4	0.00387407	0.555525	0.00334378	0.0296799	1	0.0521363
Psychrobacter	genus	BACT	166568	878932	152272	0.00387407	0.605985	0.00446994	0.0296799	1	0.052451
Gemmatimonas	genus	BACT	33404	167097	164271	0.00387407	0.740196	0.00446994	0.0296799	1	0.052451
Propionibacterium	genus	BACT	8.6924e+08	4.3297e+09	3.46585e+09	0.00387407	0.63196	0.00411742	0.0296799	1	0.052451
Brevibacillus	genus	BACT	1755.86	39771.8	12188.7	0.00387407	0.245813	0.00667716	0.0296799	1	0.0562702
Sphingobacterium	genus	BACT	31109.6	150829	68781	0.00366132	0.167081	0.0109906	0.0296799	1	0.0683778
Oribacterium	genus	BACT	41151.8	85963.9	163119	0.00387407	0.985302	0.0122842	0.0296799	1	0.0711713
Idiomarina	genus	BACT	14452.9	79621.4	34056.4	0.00366132	0.483907	0.0142179	0.0296799	1	0.0744632
Pelobacter	genus	BACT	59764.5	440726	575081	0.004098	0.593179	0.0294173	0.0308849	1	0.108214
Micrococcus	genus	BACT	4.57079e+06	1.77333e+07	1.32554e+07	0.0043336	0.882836	0.00780556	0.0311415	1	0.0588273
Desulfomicrobium	genus	BACT	20038.1	126441	140760	0.0043336	0.740196	0.0189058	0.0311415	1	0.0793019
Allochromatium	genus	BACT	568109	2.11901e+06	2.30019e+06	0.0043336	0.417616	0.0284597	0.0311415	1	0.105108
Acidothermus	genus	BACT	68589.4	175667	188233	0.0043336	0.712547	0.0419115	0.0311415	1	0.132149
Psychromonas	genus	BACT	11581.1	19550.4	10025.8	0.0043336	0.825044	0.0535982	0.0311415	1	0.157732
Pseudoflavonifractor	genus	BACT	244240	4.24915e+06	1.70537e+06	0.00458143	0.605985	0.0024821	0.0326691	1	0.0512398
Carnobacterium	genus	BACT	10625.5	73984.1	55293.1	0.00484202	0.543239	0.00294567	0.0327631	1	0.0512398
Kocuria	genus	BACT	824744	2.15801e+06	1.85597e+06	0.00484202	0.740196	0.00411742	0.0327631	1	0.052451
Citromicrobium	genus	BACT	1.89235e+06	6.63534e+06	6.9719e+06	0.00484202	0.396768	0.0132198	0.0327631	1	0.0725133
Thermoanaerobacter	genus	BACT	33381.5	418969	133385	0.00484202	0.658398	0.0164154	0.0327631	1	0.0788449
Sphingopyxis	genus	BACT	2.0393e+06	7.22973e+06	6.9924e+06	0.00484202	0.483907	0.0189058	0.0327631	1	0.0793019
Hirschia	genus	BACT	575.239	10669.2	34513.5	0.00484202	0.50721	0.0640511	0.0327631	1	0.178842
Syntrophus	genus	BACT	3720.61	27526.3	18155.9	0.00511594	0.726327	0.00592952	0.0341186	1	0.0562702
Gramella	genus	BACT	15300.8	66421.8	22142.2	0.00511594	0.0553806	0.201243	0.0341186	1	0.394402
Croceibacter	genus	BACT	5257.42	63617.3	54105.8	0.0054038	0.461198	0.0122842	0.0357809	1	0.0711713
Exiguobacterium	genus	BACT	16786.8	32913	71109.8	0.00570621	0.853842	0.0189058	0.0375153	1	0.0793019
Rhodospirillum	genus	BACT	2.82259e+06	8.43112e+06	1.05698e+07	0.00602379	0.531089	0.0164154	0.0390493	1	0.0788449
Sphingobium	genus	BACT	3.59052e+06	9.90224e+06	9.17974e+06	0.00602379	0.338094	0.0217206	0.0390493	1	0.0860471
Arcanobacterium	genus	BACT	27777.4	66080.7	168417	0.00670715	0.302247	0.00167292	0.0411757	1	0.0443085
Clostridium	genus	BACT	1.82414e+06	1.08321e+07	2.22077e+06	0.00670715	0.50721	0.00320594	0.0411757	1	0.0512398
Dickeya	genus	BACT	76292.2	1.08379e+07	128718	0.00670715	0.417616	0.00227627	0.0411757	1	0.0512398
Jannaschia	genus	BACT	124639	470901	486884	0.00670715	0.605985	0.00641902	0.0411757	1	0.0562702
Dinoroseobacter	genus	BACT	772248	1.86167e+06	2.65488e+06	0.00670715	0.882836	0.0109906	0.0411757	1	0.0683778
Finegoldia	genus	BACT	836601	3.91098e+06	2.80548e+06	0.00670715	0.319842	0.0147414	0.0411757	1	0.0763426
Tropheryma	genus	BACT	1435.31	11621.6	3753.79	0.00670715	0.253388	0.0202706	0.0411757	1	0.0827792
Streptococcus	genus	BACT	4.87272e+08	3.29099e+09	1.17202e+09	0.00670715	0.396768	0.0324579	0.0411757	1	0.113971
Flavobacterium	genus	BACT	11904.9	41861.1	40426.4	0.00707431	0.97061	0.0284597	0.042862	1	0.105108
Legionella	genus	BACT	626116	432834	820243	0.00707431	0.217103	0.170904	0.042862	1	0.356819
Alkaliphilus	genus	BACT	18313.1	237004	47574.1	0.00745942	0.50721	0.00146258	0.0434898	1	0.0437359
Brachybacterium	genus	BACT	492026	1.70759e+06	1.71428e+06	0.00745942	0.439096	0.00121996	0.0434898	1	0.0437359
Gemella	genus	BACT	122480	275758	164772	0.00745942	0.184715	0.0122842	0.0434898	1	0.0711713
Epulopiscium	genus	BACT	2161.64	42946.8	5966.07	0.00745942	0.197213	0.159004	0.0434898	1	0.339624
Zunongwangia	genus	BACT	5195.39	52018.6	16762.2	0.00745942	0.109	0.220253	0.0434898	1	0.415834
Collinsella	genus	BACT	58401.2	90582.4	111335	0.0082865	0.224044	0.000451434	0.046555	1	0.0437359
Parabacteroides	genus	BACT	351382	4.5934e+06	1.72582e+06	0.0082865	0.853842	0.003487	0.046555	1	0.0521363
Janthinobacterium	genus	BACT	218168	614426	679445	0.0082865	0.593179	0.0132198	0.046555	1	0.0725133
Acidiphilium	genus	BACT	1.58529e+06	4.14336e+06	5.5569e+06	0.0082865	0.605985	0.0152819	0.046555	1	0.0765747
Desulfovibrio	genus	BACT	516140	1.68091e+06	1.4789e+06	0.0082865	0.740196	0.0189058	0.046555	1	0.0793019
Acinetobacter	genus	BACT	2.70589e+06	3.2737e+07	4.0373e+06	0.0082865	0.68527	0.026625	0.046555	1	0.100331
Dethiobacter	genus	BACT	835.752	9358.22	6791.19	0.00873004	0.645123	0.0304024	0.0487515	1	0.108815
Sanguibacter	genus	BACT	1.17187e+06	3.59301e+06	2.80728e+06	0.00919468	0.768185	0.00945464	0.0498449	1	0.0644445
Streptobacillus	genus	BACT	92018.8	146205	174305	0.00919468	0.396768	0.0158397	0.0498449	1	0.078521
Azospirillum	genus	BACT	3.15381e+06	6.94264e+06	8.33711e+06	0.00919468	0.50721	0.0164154	0.0498449	1	0.0788449
Maricaulis	genus	BACT	554624	1.70199e+06	2.76232e+06	0.00919468	0.483907	0.0474531	0.0498449	1	0.144226
Syntrophomonas	genus	BACT	199.437	12581.7	3359.33	0.00919468	0.0710205	0.0783168	0.0498449	1	0.210434
Stackebrandtia	genus	BACT	417461	1.14613e+06	1.12541e+06	0.012475	0.580498	0.000522575	0.0590019	1	0.0437359
Akkermansia	genus	BACT	715.757	33310.4	11581.5	0.0152017	0.853842	0.000924934	0.0674259	1	0.0437359
Parascardovia	genus	BACT	9657.41	91673.2	75488.7	0.0193385	0.50721	0.00146258	0.076939	1	0.0437359
Megasphaera	genus	BACT	42002.3	278899	389464	0.022267	0.712547	0.000288513	0.0822369	1	0.0437359
Kineococcus	genus	BACT	944876	2.81159e+06	2.86047e+06	0.022267	0.605985	0.00191078	0.0822369	1	0.0492025
Rhodopirellula	genus	BACT	1406.05	4764.59	13283.2	0.0534339	0.172813	0.000766599	0.149647	1	0.0437359
Paramecium	genus	EUKY	48087.1	99991.5	37019.9	0.00345925	0.0973233	0.120691	0.0286314	1	0.280402
Microvirus	genus	VIRL	28304.8	218340	171674	5.76401e-05	0.224044	0.000474077	0.0114465	1	0.0437359
T7likevirus	genus	VIRL	2.62115e+07	0	280974	0.000549776	0.150744	0.00667716	0.0167111	1	0.0562702
Gammaretrovirus	genus	VIRL	22476.4	4.48341e+08	1.0205e+08	0.000713401	0.140548	0.0504473	0.0167111	1	0.151833
Varicellovirus	genus	VIRL	18004.7	175166	27053.5	0.000760852	0.0466388	0.076133	0.0167111	1	0.205161
Simplexvirus	genus	VIRL	21379.4	82142.6	143033	0.00081122	0.150744	0.0875672	0.0167111	1	0.22424
D3112likevirus	genus	VIRL	82513.5	0	101327	0.0043336	0.357001	0.060394	0.0311415	1	0.171209
P2likevirus	genus	VIRL	23536.5	11323.6	350274	0.00745942	0.319842	0.25113	0.0434898	1	0.457362
Thermofilum	genus	ARCH	2.15547	0	0.02493	0.0212506	0.63196	0.0419115	0.0820805	1	0.132149
Methanolacinia	genus	ARCH	2759.53	0.63792	54.8493	0.0233253	0.712547	0.0324579	0.0851282	1	0.113971
Candidatus Korarchaeum	genus	ARCH	1.51943	32.0984	93.4079	0.0492021	0.580498	0.137101	0.141647	1	0.30551
Halalkalicoccus	genus	ARCH	99051.1	50825.1	51919.1	0.0492021	0.197213	0.638729	0.141647	1	0.826958
unknown	genus	ARCH	48471.9	11562.6	11877.3	0.0512814	0.376561	0.296818	0.14627	1	0.506723
Caldivirga	genus	ARCH	0.19513	0	0	0.065358	0.81073	0.0678892	0.176124	1	0.186746
Desulfurococcus	genus	ARCH	51.0881	0	4.04905	0.065358	0.472477	0.279073	0.176124	1	0.49846
Methanosphaerula	genus	ARCH	2947.88	1499.93	647.321	0.088934	0.293696	0.548582	0.225251	1	0.774026
Methanobrevibacter	genus	ARCH	321.783	2470.45	6735.99	0.0923115	0.671782	0.00446994	0.231278	1	0.052451
Picrophilus	genus	ARCH	0	0	0.06537	0.106864	0.63196	0.210593	0.256639	1	0.404181
Pyrococcus	genus	ARCH	124.928	0.73601	3.51397	0.114793	0.396768	0.497688	0.268042	1	0.716392
Haloferax	genus	ARCH	18025.3	10245.4	26970.9	0.132032	0.768185	0.151426	0.302207	1	0.326447
Methanosphaera	genus	ARCH	84.0737	571.66	948.246	0.141373	0.277084	0.834717	0.319641	1	0.891454
Haloterrigena	genus	ARCH	70011.4	10166	16099	0.151213	0.461198	0.0419115	0.335346	1	0.132149
Sulfolobus	genus	ARCH	1030.88	130.434	153.001	0.156325	0.68527	0.418778	0.344212	1	0.641572
Halomicrobium	genus	ARCH	8553.22	5212.33	9972.64	0.161567	0.81073	0.601921	0.349936	1	0.797115
Methanococcoides	genus	ARCH	781.138	1.31229	565.793	0.161567	0.0901105	0.754293	0.349936	1	0.866179
Metallosphaera	genus	ARCH	0.11516	0	0.04795	0.166941	0.63196	0.347755	0.358227	1	0.562598
Thermosphaera	genus	ARCH	0.19149	0	0.65205	0.166941	0.231141	0.948011	0.358227	1	0.97213
Natrialba	genus	ARCH	12613.4	16744.1	11026.1	0.183867	0.853842	0.120691	0.389142	1	0.280402
Haloarcula	genus	ARCH	4739.04	7637.92	3524.2	0.183867	0.97061	0.441644	0.389142	1	0.650881
Halobacterium	genus	ARCH	29173.4	27202.1	6216.76	0.189782	0.238397	0.937632	0.399836	1	0.964689
Acidilobus	genus	ARCH	15.4025	97.8962	126.778	0.214847	0.726327	0.302897	0.442585	1	0.512383
Methanospirillum	genus	ARCH	98.0677	57.5366	275.376	0.242214	0.376561	0.666939	0.485747	1	0.853939
Methanoregula	genus	ARCH	241.607	651.372	312.757	0.264288	0.439096	0.418778	0.507237	1	0.641572
Thermoplasma	genus	ARCH	25.378	55.692	48.1153	0.264288	0.671782	0.449422	0.507237	1	0.65712
Thermococcus	genus	ARCH	11125.8	839.045	3555.59	0.312497	0.461198	0.67645	0.574771	1	0.862543
Methanohalophilus	genus	ARCH	0.96206	44.5269	189.871	0.312497	0.319842	0.794231	0.574771	1	0.866179
Methanocaldococcus	genus	ARCH	121583	1437.64	675.818	0.347669	0.319842	0.82455	0.614855	1	0.88263
Hyperthermus	genus	ARCH	5.08429	4.10605	0.51494	0.375638	0.75415	0.648077	0.640103	1	0.836723
Halorubrum	genus	ARCH	17127	10832.6	17399.8	0.489534	0.605985	0.36131	0.731932	1	0.579472
Haloquadratum	genus	ARCH	82.4064	51.2923	118.513	0.489534	0.531089	0.916909	0.731932	1	0.951819
Ignicoccus	genus	ARCH	0.50299	7.76174	24.8042	0.512074	0.386584	0.695627	0.752286	1	0.866179
Aciduliprofundum	genus	ARCH	0	0.09963	85.3498	0.535143	0.618913	0.916909	0.778772	1	0.951819
Methanothermobacter	genus	ARCH	0.76065	292.103	2.93039	0.570703	0.955927	0.426322	0.81895	1	0.641572
Methanocorpusculum	genus	ARCH	47.2248	244.534	656.146	0.570703	0.839416	0.522817	0.81895	1	0.746766
Ferroglobus	genus	ARCH	0.87748	112.38	0.44444	0.582802	0.50721	0.166865	0.828616	1	0.349964
Staphylothermus	genus	ARCH	0.31967	164.748	18.8697	0.595019	0.461198	0.804305	0.84469	1	0.871017
Methanoculleus	genus	ARCH	2349.31	4753.27	4062.89	0.632352	0.396768	0.0976796	0.850537	1	0.240822
Methanococcus	genus	ARCH	3212.4	11922.9	8125.9	0.683609	0.81073	0.804305	0.877709	1	0.871017
Methanosarcina	genus	ARCH	1709.32	1106.23	2026.49	0.72305	0.253388	0.230227	0.888768	1	0.426842
Natronomonas	genus	ARCH	11622.5	15040.3	5759.08	0.763241	0.796479	0.403929	0.888768	1	0.632504
Halorhabdus	genus	ARCH	3212.46	1155.25	1633.39	0.736369	0.580498	0.67645	0.888768	1	0.862543
Acidianus	genus	ARCH	0	0	0	0.81782	1	0.794231	0.888768	1	0.866179
Pyrobaculum	genus	ARCH	0.22228	0.60884	1.20856	0.873296	0.897395	0.989595	0.930512	1	1
Methanohalobium	genus	ARCH	4.46328	45.3776	32.2233	0.943496	0.955927	0.948011	0.978323	1	0.97213
Lachnoclostridium	genus	BACT	291737	152992	77151.7	0.00968127	0.519078	0.0381238	0.0521776	1	0.127125
Peptoclostridium	genus	BACT	15421.2	304724	102068	0.0101907	0.555525	0.0105871	0.0536748	1	0.0676847
Brachyspira	genus	BACT	13543.5	54098.6	31064.6	0.0101907	0.302247	0.0176221	0.0536748	1	0.0793019
Novosphingobium	genus	BACT	1.98821e+06	5.99485e+06	5.9369e+06	0.0101907	0.338094	0.0217206	0.0536748	1	0.0860471
Capnocytophaga	genus	BACT	409937	1.59373e+06	2.68484e+06	0.0101907	0.357001	0.0346312	0.0536748	1	0.118462
Prosthecochloris	genus	BACT	1795.98	8701.69	16370	0.0107238	0.461198	0.0828374	0.0558482	1	0.216311
Nostoc	genus	BACT	16903.9	240331	13924.4	0.0107238	0.117381	0.441644	0.0558482	1	0.650881
Thermomonospora	genus	BACT	906361	2.87732e+06	2.63499e+06	0.0112816	0.882836	0.00525817	0.0571479	1	0.0547677
Roseovarius	genus	BACT	164165	567179	566497	0.0112816	0.796479	0.00667716	0.0571479	1	0.0562702
Brevibacterium	genus	BACT	564071	807064	752661	0.0112816	0.483907	0.00843148	0.0571479	1	0.0615431
Thiobacillus	genus	BACT	1.03393e+06	2.09773e+06	2.37575e+06	0.0112816	0.63196	0.0419115	0.0571479	1	0.132149
Cyanobium	genus	BACT	66295.2	249398	278733	0.0112816	0.302247	0.0719144	0.0571479	1	0.196072
Synechococcus	genus	BACT	46305.6	168414	452339	0.011865	0.618913	0.00505014	0.0590019	1	0.0547677
Cytophaga	genus	BACT	9232.12	44952.9	20732.3	0.012475	0.567946	0.00667716	0.0590019	1	0.0562702
Veillonella	genus	BACT	7.8242e+07	1.72686e+08	2.49466e+08	0.012475	1	0.00780556	0.0590019	1	0.0588273
Spirochaeta	genus	BACT	2695.22	3345.82	3615.31	0.012475	0.712547	0.0152819	0.0590019	1	0.0765747
Opitutus	genus	BACT	50048.9	212238	311161	0.012475	0.911988	0.0170094	0.0590019	1	0.0793019
Renibacterium	genus	BACT	283769	90029.5	75189.4	0.012475	0.853842	0.0189058	0.0590019	1	0.0793019
Leuconostoc	genus	BACT	30652.4	91152.4	79491.2	0.011865	0.796479	0.0176221	0.0590019	1	0.0793019
Acidaminococcus	genus	BACT	69825.2	75340.3	120442	0.012475	0.853842	0.02326	0.0590019	1	0.0902178
Microscilla	genus	BACT	1857.7	14951.7	9854.04	0.012475	0.319842	0.0805514	0.0590019	1	0.212134
Aliivibrio	genus	BACT	18105.6	292862	123680	0.011865	0.366699	0.0875672	0.0590019	1	0.22424
Candidatus Hamiltonella	genus	BACT	9578.53	39054.4	11622.3	0.012475	0.68527	0.117601	0.0590019	1	0.275294
Kamptonema	genus	BACT	3576.17	29201.7	2762.56	0.012475	0.0833343	0.290821	0.0590019	1	0.506723
Sideroxydans	genus	BACT	239724	764170	615427	0.0131127	0.519078	0.0224789	0.0617027	1	0.0882963
Ruegeria	genus	BACT	2.00534e+06	6.48679e+06	6.81214e+06	0.0137789	0.580498	0.0189058	0.0638654	1	0.0793019
Thiomonas	genus	BACT	906797	2.48428e+06	1.58069e+06	0.0137789	0.357001	0.0202706	0.0638654	1	0.0827792
Granulibacter	genus	BACT	335498	393622	603460	0.0137789	0.50721	0.100348	0.0638654	1	0.243515
Paenibacillus	genus	BACT	60240.1	72480.8	57143.4	0.0144749	0.285308	0.0900125	0.0667575	1	0.226129
Klebsiella	genus	BACT	6.72326e+06	2.74646e+07	2.4185e+07	0.0152017	0.911988	0.00446994	0.0674259	1	0.052451
Xylanimonas	genus	BACT	1.14742e+06	3.48797e+06	2.87004e+06	0.0152017	1	0.0072216	0.0674259	1	0.0572173
Geobacter	genus	BACT	357687	1.18236e+06	1.81581e+06	0.0152017	0.63196	0.00843148	0.0674259	1	0.0615431
Rickettsia	genus	BACT	35920.9	88980.4	235845	0.0152017	0.882836	0.00910191	0.0674259	1	0.0629662
Edwardsiella	genus	BACT	530163	1.38619e+06	1.32419e+06	0.0152017	0.658398	0.0142179	0.0674259	1	0.0744632
Cellulomonas	genus	BACT	1.51737e+06	3.52526e+06	2.52447e+06	0.0152017	0.941259	0.0535982	0.0674259	1	0.157732
Limnobacter	genus	BACT	15993.8	97147.4	38647.6	0.0152017	0.184715	0.0851758	0.0674259	1	0.219939
Citreicella	genus	BACT	2.1863e+06	4.92676e+06	7.11334e+06	0.0167523	0.882836	0.00446994	0.0709106	1	0.052451
Symbiobacterium	genus	BACT	83853.5	234167	781915	0.0167523	0.941259	0.00876096	0.0709106	1	0.0629567
Rubrobacter	genus	BACT	69262.7	211551	174190	0.0167523	0.868317	0.0142179	0.0709106	1	0.0744632
Oxalobacter	genus	BACT	26547.4	49217.1	28008.6	0.0167523	0.17869	0.0474531	0.0709106	1	0.144226
Bartonella	genus	BACT	261718	206426	170120	0.0175785	0.97061	0.0189058	0.0740694	1	0.0793019
Streptomyces	genus	BACT	9.1677e+06	2.79851e+07	2.89813e+07	0.0184401	0.68527	0.00294567	0.0746463	1	0.0512398
Actinomyces	genus	BACT	4.05027e+07	6.39175e+07	9.31453e+07	0.0184401	0.796479	0.0072216	0.0746463	1	0.0572173
Nocardioides	genus	BACT	1.30771e+06	3.903e+06	3.15915e+06	0.0184401	0.97061	0.00843148	0.0746463	1	0.0615431
Saccharomonospora	genus	BACT	698817	1.06368e+06	794974	0.0184401	0.941259	0.0114077	0.0746463	1	0.0704994
Oceanobacillus	genus	BACT	8857.34	26238.2	15608.6	0.0184401	0.50721	0.0118387	0.0746463	1	0.0711713
Pseudomonas	genus	BACT	7.61752e+07	2.35231e+08	2.05823e+08	0.0184401	0.97061	0.0142179	0.0746463	1	0.0744632
Pseudarthrobacter	genus	BACT	598602	1.62599e+06	1.42509e+06	0.0184401	0.882836	0.0152819	0.0746463	1	0.0765747
Coraliomargarita	genus	BACT	2366.64	7664.61	9644.7	0.0184401	0.941259	0.0393527	0.0746463	1	0.128
Teredinibacter	genus	BACT	7688.69	30673.9	101011	0.0193385	0.911988	0.0061699	0.076939	1	0.0562702
Luminiphilus	genus	BACT	12931.8	28786.8	21138.9	0.0193385	0.740196	0.00780556	0.076939	1	0.0588273
Alcanivorax	genus	BACT	133039	233152	225520	0.0193385	0.768185	0.0202706	0.076939	1	0.0827792
Pseudogulbenkiania	genus	BACT	2.35757e+06	4.29882e+06	5.46691e+06	0.0202749	0.97061	0.00484958	0.0793031	1	0.0541634
Magnetospirillum	genus	BACT	1.51031e+06	3.44399e+06	4.52979e+06	0.0202749	0.911988	0.0217206	0.0793031	1	0.0860471
Roseomonas	genus	BACT	2.53647e+06	5.08612e+06	6.9145e+06	0.0202749	0.796479	0.0304024	0.0793031	1	0.108815
Pectobacterium	genus	BACT	1.1072e+06	4.13776e+07	505345	0.0202749	0.172813	0.100348	0.0793031	1	0.243515
Geodermatophilus	genus	BACT	1.05577e+06	2.65356e+06	2.91897e+06	0.022267	0.63196	0.003487	0.0822369	1	0.0521363
Catenulispora	genus	BACT	732312	2.29971e+06	1.83495e+06	0.022267	0.853842	0.00446994	0.0822369	1	0.052451
Acidithiobacillus	genus	BACT	22605.2	118583	185941	0.022267	0.825044	0.00525817	0.0822369	1	0.0547677
Enterobacter	genus	BACT	396883	855877	916725	0.022267	0.882836	0.0176221	0.0822369	1	0.0793019
Cellvibrio	genus	BACT	16344.4	47763.7	72206.6	0.022267	0.593179	0.0170094	0.0822369	1	0.0793019
Caminibacter	genus	BACT	6998.07	27286.2	25497.3	0.022267	0.97061	0.0369277	0.0822369	1	0.124029
Desulfohalobium	genus	BACT	2186.8	8309.5	76498.8	0.022267	0.911988	0.0381238	0.0822369	1	0.127125
Cyanothece	genus	BACT	51985.5	148614	30772	0.022267	0.396768	0.144127	0.0822369	1	0.315108
Candidatus Amoebophilus	genus	BACT	19860.3	46685.6	3098.2	0.022267	0.0166273	0.601921	0.0822369	1	0.797115
Sorangium	genus	BACT	122404	385525	508769	0.0233253	0.941259	0.00270483	0.0851282	1	0.0512398
Kangiella	genus	BACT	20035.4	42612.1	25302.8	0.0233253	0.269023	0.183458	0.0851282	1	0.37542
Providencia	genus	BACT	45073.5	439975	314753	0.0244271	0.768185	0.00569761	0.0874282	1	0.0555967
Meiothermus	genus	BACT	60575.6	116006	218214	0.0244271	0.483907	0.0072216	0.0874282	1	0.0572173
Xylella	genus	BACT	65651.1	125687	194445	0.0244271	0.531089	0.0248933	0.0874282	1	0.0953558
Gluconacetobacter	genus	BACT	1.43655e+06	1.0584e+07	2.82848e+06	0.0244271	0.658398	0.0369277	0.0874282	1	0.124029
Carboxydothermus	genus	BACT	1356.8	16145.2	7990.91	0.0244271	0.417616	0.245784	0.0874282	1	0.451172
Actinosynnema	genus	BACT	1.2054e+06	2.43623e+06	2.20357e+06	0.0267665	0.319842	0.0105871	0.0932803	1	0.0676847
Clavibacter	genus	BACT	950597	2.78441e+06	2.32025e+06	0.0267665	0.580498	0.0419115	0.0932803	1	0.132149
Anaerococcus	genus	BACT	39586.8	169439	111274	0.0267665	0.63196	0.0432428	0.0932803	1	0.135885
Desulfococcus	genus	BACT	10699.3	49296.4	122203	0.0267665	0.868317	0.0535982	0.0932803	1	0.157732
Acidovorax	genus	BACT	4.56569e+07	7.42237e+07	5.97206e+07	0.0267665	0.768185	0.0569118	0.0932803	1	0.163842
Dethiosulfovibrio	genus	BACT	2425.37	22865	9702.44	0.0267665	0.238397	0.557307	0.0932803	1	0.783951
Kribbella	genus	BACT	947681	3.00599e+06	2.29443e+06	0.0280071	0.911988	0.0132198	0.0965152	1	0.0725133
Candidatus Desulforudis	genus	BACT	10666.2	22166.3	29141.6	0.0280071	0.740196	0.0446097	0.0965152	1	0.139236
Wolbachia	genus	BACT	22586.4	2.64933e+06	1.15021e+06	0.0280071	0.782296	0.0622003	0.0965152	1	0.175792
Plesiocystis	genus	BACT	125093	274210	508926	0.029297	0.97061	0.00667716	0.0994809	1	0.0562702
Salmonella	genus	BACT	2.18473e+06	8.07718e+06	3.65912e+06	0.029297	0.68527	0.0324579	0.0994809	1	0.113971
Proteus	genus	BACT	20365.1	299490	125794	0.029297	0.712547	0.0446097	0.0994809	1	0.139236
Hahella	genus	BACT	42578.5	69803.2	61170.4	0.029297	0.130891	0.220253	0.0994809	1	0.415834
Halothermothrix	genus	BACT	1251.18	10957.1	3942.31	0.0306376	0.357001	0.14058	0.103653	1	0.312512
Thermobifida	genus	BACT	230799	410901	559820	0.0320306	0.911988	0.0189058	0.106807	1	0.0793019
Serratia	genus	BACT	493621	1.76601e+06	1.05362e+06	0.0320306	0.555525	0.0248933	0.106807	1	0.0953558
Chromohalobacter	genus	BACT	572938	807190	989382	0.0320306	0.882836	0.0474531	0.106807	1	0.144226
Paenarthrobacter	genus	BACT	337533	765291	727985	0.0334775	0.839416	0.0118387	0.110834	1	0.0711713
Candidatus Riesia	genus	BACT	1390.82	13793	1059.66	0.0334775	0.357001	0.162899	0.110834	1	0.347143
Gimesia	genus	BACT	36458	33241.4	11040.9	0.0349799	0.768185	0.00270483	0.113777	1	0.0512398
Photorhabdus	genus	BACT	13810.2	282423	149374	0.0349799	0.555525	0.0042904	0.113777	1	0.052451
Moorella	genus	BACT	1900.36	7395.34	44332.7	0.0349799	0.50721	0.0132198	0.113777	1	0.0725133
Aromatoleum	genus	BACT	1.0116e+06	2.00334e+06	2.42841e+06	0.0349799	0.941259	0.0202706	0.113777	1	0.0827792
Comamonas	genus	BACT	6.55029e+06	1.08657e+07	1.02075e+07	0.0349799	0.825044	0.0640511	0.113777	1	0.178842
Candidatus Koribacter	genus	BACT	18428.2	32047.9	66090.3	0.0365396	0.69886	0.0170094	0.117612	1	0.0793019
Pseudovibrio	genus	BACT	59503.8	112013	70912.7	0.0365396	0.472477	0.0875672	0.117612	1	0.22424
Candidatus Puniceispirillum	genus	BACT	211492	9022.52	13133.2	0.0365396	0.712547	0.137101	0.117612	1	0.30551
Roseiflexus	genus	BACT	20046	38771	87722.1	0.0381581	0.531089	0.00525817	0.1187	1	0.0547677
Dorea	genus	BACT	173361	189184	75636.7	0.0381581	0.868317	0.0189058	0.1187	1	0.0793019
Cronobacter	genus	BACT	827276	2.63308e+06	1.46789e+06	0.0381581	0.796479	0.0324579	0.1187	1	0.113971
Amycolatopsis	genus	BACT	1.31955e+06	2.47462e+06	2.16926e+06	0.0381581	0.658398	0.0474531	0.1187	1	0.144226
Fibrobacter	genus	BACT	4242.35	18094.8	20080.2	0.0381581	0.782296	0.0569118	0.1187	1	0.163842
Trypanosoma	genus	BACT	457357	40249.6	20017.9	0.0381581	0.302247	0.0640511	0.1187	1	0.178842
Methylotenera	genus	BACT	13447.6	76057.5	20357.7	0.0381581	0.461198	0.0805514	0.1187	1	0.212134
Ammonifex	genus	BACT	13374.2	11258.7	12798.4	0.0398372	0.593179	0.00876096	0.123509	1	0.0629567
Thermosinus	genus	BACT	2417.7	33400.6	17397.7	0.0415786	0.897395	0.0039508	0.126372	1	0.052451
Nocardiopsis	genus	BACT	817157	2.30853e+06	1.56912e+06	0.0415786	0.63196	0.0122842	0.126372	1	0.0711713
Laribacter	genus	BACT	782940	1.25968e+06	1.59898e+06	0.0415786	0.97061	0.0164154	0.126372	1	0.0788449
Mycoplasma	genus	BACT	53999.7	2.24456e+08	6.1207e+10	0.0415786	0.796479	0.0304024	0.126372	1	0.108815
Dichelobacter	genus	BACT	7287.77	21305	4836.79	0.0415786	0.161494	0.302897	0.126372	1	0.512383
Acidimicrobium	genus	BACT	38810.9	135335	159709	0.043384	0.593179	0.00945464	0.131428	1	0.0644445
Desulfarculus	genus	BACT	92446.7	158682	188985	0.0452552	0.882836	0.0189058	0.135765	1	0.0793019
Gloeobacter	genus	BACT	34081.5	84090.2	61455.1	0.0452552	0.461198	0.0586314	0.135765	1	0.16827
Truepera	genus	BACT	46229.3	83834.4	94092.5	0.0452552	0.543239	0.0719144	0.135765	1	0.196072
Desulfuromonas	genus	BACT	3976.77	14600.7	15784.7	0.0492021	0.396768	0.00910191	0.141647	1	0.0629662
Deferribacter	genus	BACT	1632.15	20605.5	9499.19	0.0492021	0.50721	0.0101969	0.141647	1	0.0670392
Streptosporangium	genus	BACT	904394	2.43141e+06	2.78463e+06	0.0492021	0.768185	0.0202706	0.141647	1	0.0827792
Nitrosococcus	genus	BACT	19235	44565.3	41558.8	0.0492021	0.768185	0.0284597	0.141647	1	0.105108
Candidatus Accumulibacter	genus	BACT	626824	1.06663e+06	1.2029e+06	0.0492021	0.97061	0.0369277	0.141647	1	0.124029
Desulfatibacillum	genus	BACT	4379.99	12455	8494.12	0.0492021	0.882836	0.0369277	0.141647	1	0.124029
Citrobacter	genus	BACT	691886	1.10916e+06	790619	0.0492021	0.853842	0.0504473	0.141647	1	0.151833
Raphidiopsis	genus	BACT	590468	4.40499e+06	107527	0.0492021	0.671782	0.130341	0.141647	1	0.294698
Coleofasciculus	genus	BACT	5532.43	40933.6	24449.8	0.0492021	0.580498	0.396624	0.141647	1	0.62529
Orientia	genus	BACT	61.0726	7540.85	21905.3	0.0492021	0.63196	0.539924	0.141647	1	0.767653
Chlorobaculum	genus	BACT	100449	148345	316768	0.0512814	0.17869	0.00465626	0.14627	1	0.0539544
Methylovorus	genus	BACT	95566.1	153362	213695	0.0534339	0.68527	0.0105871	0.149647	1	0.0676847
Rhodobacter	genus	BACT	2.14501e+06	4.87514e+06	6.26073e+06	0.0534339	0.941259	0.0142179	0.149647	1	0.0744632
Marvinbryantia	genus	BACT	162545	54650.9	47909.3	0.0534339	0.796479	0.0217206	0.149647	1	0.0860471
Sphaerobacter	genus	BACT	135864	138703	148929	0.0534339	0.796479	0.0419115	0.149647	1	0.132149
Pirellula	genus	BACT	8572.84	32762.6	8146.37	0.0534339	0.161494	0.147742	0.149647	1	0.322252
Dechloromonas	genus	BACT	443529	803485	962768	0.0579654	0.941259	0.0189058	0.159448	1	0.0793019
Buchnera	genus	BACT	380234	131091	143607	0.0579654	0.483907	0.0304024	0.159448	1	0.108815
Kytococcus	genus	BACT	1.08076e+06	1.80107e+06	1.58601e+06	0.0579654	0.768185	0.0393527	0.159448	1	0.128
Thermobispora	genus	BACT	835913	1.8884e+06	1.41804e+06	0.0579654	0.68527	0.0474531	0.159448	1	0.144226
Rhodoferax	genus	BACT	555977	698139	881121	0.0579654	0.796479	0.0805514	0.159448	1	0.212134
Thauera	genus	BACT	4.58357e+06	8.54594e+06	8.82222e+06	0.0579654	0.825044	0.100348	0.159448	1	0.243515
Tolumonas	genus	BACT	12922.7	48329.2	69598.4	0.0628118	0.45007	0.00667716	0.170752	1	0.0562702
Moritella	genus	BACT	124965	263010	142073	0.0628118	0.911988	0.0346312	0.170752	1	0.118462
Thermus	genus	BACT	97626.5	69784.6	170816	0.0628118	0.197213	0.0474531	0.170752	1	0.144226
Neorickettsia	genus	BACT	251.327	6797	13926.3	0.0628118	0.911988	0.108704	0.170752	1	0.260385
Methylibium	genus	BACT	4.51023e+06	6.84455e+06	7.88312e+06	0.0679886	0.97061	0.0304024	0.180589	1	0.108815
Gardnerella	genus	BACT	4.70463e+06	2.99565e+06	1.84369e+06	0.0679886	0.712547	0.235333	0.180589	1	0.43457
Beijerinckia	genus	BACT	732213	636138	540610	0.0679886	0.531089	0.262064	0.180589	1	0.473553
Lentisphaera	genus	BACT	14965.9	9554.22	5583.05	0.0707057	0.882836	0.284906	0.187269	1	0.504987
Agrobacterium	genus	BACT	735044	647557	643105	0.0735112	0.605985	0.0535982	0.1925	1	0.157732
Starkeya	genus	BACT	7.6208e+06	9.81192e+06	1.50425e+07	0.0735112	1	0.0569118	0.1925	1	0.163842
Verminephrobacter	genus	BACT	2.05687e+06	2.17282e+06	2.73377e+06	0.0735112	0.658398	0.0805514	0.1925	1	0.212134
Halothiobacillus	genus	BACT	36323.1	58209.6	86298.3	0.0793953	0.269023	0.00525817	0.204443	1	0.0547677
Syntrophobacter	genus	BACT	7283.5	11963.6	45565.2	0.0793953	0.63196	0.00667716	0.204443	1	0.0562702
Micromonospora	genus	BACT	795340	1.51801e+06	1.3691e+06	0.0793953	0.605985	0.0152819	0.204443	1	0.0765747
Lysinibacillus	genus	BACT	103495	34439	26073.3	0.0793953	0.658398	0.0900125	0.204443	1	0.226129
Borreliella	genus	BACT	1113.56	32956.8	20548.4	0.0793953	0.825044	0.0950679	0.204443	1	0.235008
Frankia	genus	BACT	1.84004e+06	3.50611e+06	3.14028e+06	0.0856568	0.658398	0.0304024	0.217545	1	0.108815
Chlorobium	genus	BACT	37563.5	33587.9	38938.4	0.0856568	0.580498	0.0335295	0.217545	1	0.11729
Hyphomicrobium	genus	BACT	855642	1.01923e+06	1.36633e+06	0.0856568	0.63196	0.0900125	0.217545	1	0.226129
Blautia	genus	BACT	72757.6	143103	65629.6	0.0923115	1	0.003487	0.231278	1	0.0521363
Rothia	genus	BACT	2.55643e+08	1.54363e+08	1.77306e+08	0.0923115	0.796479	0.0393527	0.231278	1	0.128
Chromobacterium	genus	BACT	3.2941e+06	3.84741e+06	5.20125e+06	0.0923115	0.768185	0.10586	0.231278	1	0.254888
Nodularia	genus	BACT	177989	350672	105882	0.0957913	0.671782	0.179199	0.239349	1	0.369973
Saccharopolyspora	genus	BACT	2.2579e+06	3.06121e+06	2.36731e+06	0.0993752	0.396768	0.0189058	0.243706	1	0.0793019
Mobiluncus	genus	BACT	180480	2.4392e+06	3.7552e+06	0.0993752	0.593179	0.02326	0.243706	1	0.0902178
Leptothrix	genus	BACT	5.48955e+06	8.32437e+06	1.0042e+07	0.0993752	0.97061	0.0535982	0.243706	1	0.157732
Tsukamurella	genus	BACT	862935	1.26848e+06	1.09214e+06	0.0993752	0.955927	0.100348	0.243706	1	0.243515
Thalassobium	genus	BACT	167614	72026.9	21197.3	0.0993752	0.68527	0.201243	0.243706	1	0.394402
Dehalococcoides	genus	BACT	4604.71	11364.3	5264.25	0.0993752	0.319842	0.230227	0.243706	1	0.426842
Conexibacter	genus	BACT	471016	991251	1.09098e+06	0.106864	0.712547	0.02326	0.256639	1	0.0902178
Beutenbergia	genus	BACT	1.16077e+06	2.11663e+06	1.80468e+06	0.106864	0.68527	0.026625	0.256639	1	0.100331
Labrenzia	genus	BACT	1.47142e+06	2.30207e+06	2.98644e+06	0.106864	0.911988	0.0393527	0.256639	1	0.128
Erwinia	genus	BACT	849654	2.90395e+06	1.39292e+06	0.106864	0.50721	0.183458	0.256639	1	0.37542
Kyrpidia	genus	BACT	5015.78	16126.7	3206.22	0.106864	0.253388	0.473216	0.256639	1	0.685424
Natranaerobius	genus	BACT	498.316	3489.23	3028.52	0.114793	0.985302	0.0217206	0.268042	1	0.0860471
Nakamurella	genus	BACT	991976	1.42157e+06	1.30268e+06	0.114793	0.396768	0.0851758	0.268042	1	0.219939
Candidatus Solibacter	genus	BACT	42261.6	43273.7	53363.7	0.114793	0.825044	0.0900125	0.268042	1	0.226129
Prevotella	genus	BACT	3.26997e+07	2.25312e+07	4.75543e+07	0.114793	0.796479	0.111609	0.268042	1	0.263932
Prochlorococcus	genus	BACT	16638.6	100075	52698.5	0.114793	0.740196	0.12706	0.268042	1	0.29011
Bacillus	genus	BACT	1.04326e+06	2.51631e+06	3.34724e+06	0.114793	0.605985	0.137101	0.268042	1	0.30551
Gemmata	genus	BACT	1.55187e+07	1.60424e+07	1.00097e+07	0.114793	0.580498	0.309059	0.268042	1	0.519959
Thermodesulfovibrio	genus	BACT	19394.3	2910.66	5818.57	0.114793	0.461198	0.754293	0.268042	1	0.866179
Anoxybacillus	genus	BACT	18779.6	43698.9	55029.6	0.123177	0.519078	0.026625	0.284043	1	0.100331
Thermotoga	genus	BACT	2600.99	13382.3	28180.5	0.123177	0.97061	0.183458	0.284043	1	0.37542
Coprothermobacter	genus	BACT	73.5109	2062.85	1976.41	0.123177	0.269023	0.774187	0.284043	1	0.866179
Roseobacter	genus	BACT	1.62631e+06	2.10238e+06	3.14731e+06	0.132032	0.882836	0.0346312	0.302207	1	0.118462
Polynucleobacter	genus	BACT	13772.3	45815.6	9138.4	0.132032	0.531089	0.296818	0.302207	1	0.506723
Leptotrichia	genus	BACT	1.33746e+06	1.14058e+06	4.75106e+06	0.136641	0.580498	0.0224789	0.311986	1	0.0882963
Zymomonas	genus	BACT	71933.9	385588	211502	0.141373	0.45007	0.0284597	0.319641	1	0.105108
Crocosphaera	genus	BACT	14042.8	8770.15	1427.8	0.141373	0.376561	0.114574	0.319641	1	0.269569
Herminiimonas	genus	BACT	1.41667e+06	693707	1.21853e+06	0.141373	0.580498	0.123843	0.319641	1	0.285579
Thiomicrospira	genus	BACT	1967.96	27228.3	32222.2	0.14623	0.671782	0.0552343	0.329818	1	0.160508
Polaromonas	genus	BACT	3.70374e+06	3.87961e+06	4.94537e+06	0.151213	0.768185	0.076133	0.335346	1	0.205161
Salinispora	genus	BACT	957306	1.48525e+06	1.09835e+06	0.151213	0.911988	0.0900125	0.335346	1	0.226129
Nocardia	genus	BACT	2.55861e+06	2.61195e+06	2.29582e+06	0.151213	0.50721	0.0950679	0.335346	1	0.235008
Nautilia	genus	BACT	15641.2	11579.9	11668.4	0.151213	0.97061	0.120691	0.335346	1	0.280402
Azoarcus	genus	BACT	3.5906e+06	5.16417e+06	5.76218e+06	0.151213	0.712547	0.175015	0.335346	1	0.36214
Segniliparus	genus	BACT	125899	158071	284222	0.156325	0.121757	0.0122842	0.344212	1	0.0711713
Methylocella	genus	BACT	1.09702e+06	1.14718e+06	1.96945e+06	0.161567	0.768185	0.060394	0.349936	1	0.171209
Nitrosospira	genus	BACT	20076	28394.9	18790	0.161567	0.839416	0.166865	0.349936	1	0.349964
Blattabacterium	genus	BACT	629.701	7301.26	6710.91	0.161567	0.740196	0.240519	0.349936	1	0.442383
Arcobacter	genus	BACT	8747.48	54313	7194.75	0.161567	0.376561	0.539924	0.349936	1	0.767653
Leifsonia	genus	BACT	894579	1.65245e+06	907820	0.166941	0.941259	0.130341	0.358227	1	0.294698
Nitrosomonas	genus	BACT	96628.2	82720.6	87003.7	0.172447	0.941259	0.201243	0.367491	1	0.394402
Desulfobacterium	genus	BACT	3066.34	2462.12	3694.37	0.178089	0.726327	0.108704	0.378643	1	0.260385
Ehrlichia	genus	BACT	4861.39	14806.8	20109.6	0.189782	0.853842	0.144127	0.399836	1	0.315108
Sebaldella	genus	BACT	55690	43976.2	73702.2	0.195836	0.63196	0.279073	0.411656	1	0.49846
Colwellia	genus	BACT	5593.35	34594.4	13975.7	0.208368	0.357001	0.0504473	0.432118	1	0.151833
Francisella	genus	BACT	1135.85	458213	31659.9	0.208368	0.605985	0.060394	0.432118	1	0.171209
Parvibaculum	genus	BACT	2.88719e+06	2.82096e+06	4.77182e+06	0.208368	0.605985	0.076133	0.432118	1	0.205161
Dictyoglomus	genus	BACT	2685.28	10171.5	5334.12	0.208368	0.740196	0.210593	0.432118	1	0.404181
Hydrogenobaculum	genus	BACT	1635	14811.4	1317.86	0.208368	0.407113	0.65748	0.432118	1	0.844161
Trichormus	genus	BACT	13411.9	47738.3	11927.8	0.214847	0.63196	0.0393527	0.442585	1	0.128
Caldanaerobacter	genus	BACT	3124.93	30933.2	5898.01	0.214847	0.81073	0.0925125	0.442585	1	0.230535
Candidatus Protochlamydia	genus	BACT	150.25	5596.71	11123.9	0.22147	0.768185	0.0419115	0.45421	1	0.132149
Geobacillus	genus	BACT	1.12003e+08	9.96651e+06	1.66765e+07	0.22147	0.796479	0.111609	0.45421	1	0.263932
Chthoniobacter	genus	BACT	109070	47922.2	105523	0.228238	0.618913	0.0520028	0.467058	1	0.155505
Nitratiruptor	genus	BACT	3193.72	3795.03	8435.86	0.242214	0.567946	0.0925125	0.485747	1	0.230535
Candidatus Azobacteroides	genus	BACT	27039	59258.7	12114.5	0.264288	0.376561	0.0202706	0.507237	1	0.0827792
Ochrobactrum	genus	BACT	3.49128e+06	1.84747e+06	2.34048e+06	0.264288	0.68527	0.175015	0.507237	1	0.36214
Methylophaga	genus	BACT	4048.82	11000.9	28062.9	0.279753	0.50721	0.0393527	0.53033	1	0.128
Xanthobacter	genus	BACT	6.85015e+06	7.59707e+06	1.00042e+07	0.279753	1	0.166865	0.53033	1	0.349964
Acholeplasma	genus	BACT	14441.7	51711.4	5962.55	0.279753	0.319842	0.855132	0.53033	1	0.905951
Ktedonobacter	genus	BACT	2358.29	17369.5	7167.77	0.287712	0.555525	0.0189058	0.544304	1	0.0793019
Azorhizobium	genus	BACT	5.93032e+06	6.03944e+06	1.01095e+07	0.295822	0.712547	0.10586	0.555115	1	0.254888
Parachlamydia	genus	BACT	1091.24	1258.63	7705.75	0.295822	0.75415	0.175015	0.555115	1	0.36214
Sulfurovum	genus	BACT	186.87	4691.66	9970.07	0.312497	0.328886	0.0109906	0.574771	1	0.0683778
Chloroherpeton	genus	BACT	533.823	2065.09	5855.76	0.312497	0.417616	0.0805514	0.574771	1	0.212134
Delftia	genus	BACT	7.09583e+06	4.28921e+06	7.93083e+06	0.312497	0.396768	0.0900125	0.574771	1	0.226129
Pseudothermotoga	genus	BACT	248.832	6294.58	123.65	0.312497	0.439096	0.375193	0.574771	1	0.595554
Fervidobacterium	genus	BACT	2894.81	8500.75	1591.07	0.329779	0.853842	0.0900125	0.604161	1	0.226129
Petrotoga	genus	BACT	43.4621	7343.75	797.903	0.329779	0.63196	0.166865	0.604161	1	0.349964
Thermosediminibacter	genus	BACT	237.467	4857.37	4118.46	0.347669	0.376561	0.00910191	0.614855	1	0.0629662
Gordonia	genus	BACT	1.91654e+06	1.04161e+06	1.00105e+06	0.338648	0.531089	0.192199	0.614855	1	0.381517
Candidatus Pelagibacter	genus	BACT	629.747	10704	3062.16	0.347669	0.926611	0.210593	0.614855	1	0.404181
Chelativorans	genus	BACT	3.58515e+06	1.68144e+06	2.54188e+06	0.347669	0.580498	0.296818	0.614855	1	0.506723
Saccharophagus	genus	BACT	65498.9	20317	45128.4	0.338648	0.519078	0.315302	0.614855	1	0.527591
Thermomicrobium	genus	BACT	20209.8	15442.7	27881	0.366164	0.0710205	0.0101969	0.625109	1	0.0670392
Herbaspirillum	genus	BACT	5.29656e+06	3.14494e+06	6.31974e+06	0.366164	0.238397	0.0719144	0.625109	1	0.196072
Pedosphaera	genus	BACT	5363.14	4379.04	8210.06	0.385261	0.269023	0.0474531	0.650523	1	0.144226
Hydrogenobacter	genus	BACT	453.472	585.487	811.487	0.385261	0.911988	0.210593	0.650523	1	0.404181
Lyngbya	genus	BACT	4237.45	8256.91	37461.2	0.385261	0.926611	0.449422	0.650523	1	0.65712
Persephonella	genus	BACT	565.545	9058.05	1168.61	0.385261	0.740196	0.514368	0.650523	1	0.735833
Acetohalobium	genus	BACT	3339.71	7864.06	37447.6	0.404955	0.580498	0.060394	0.667959	1	0.171209
Paraburkholderia	genus	BACT	4.22646e+06	2.87144e+06	4.91552e+06	0.404955	0.376561	0.230227	0.667959	1	0.426842
Trichodesmium	genus	BACT	3744.17	4029.16	4175.2	0.404955	0.726327	0.284906	0.667959	1	0.504987
Rhizobium	genus	BACT	3.04944e+07	2.06168e+07	3.09516e+07	0.425238	0.853842	0.262064	0.692787	1	0.473553
Synechocystis	genus	BACT	15744.4	2826.39	3396.22	0.446103	0.531089	0.0950679	0.719196	1	0.235008
Sulfurospirillum	genus	BACT	1933.2	4240.07	3345.9	0.446103	0.839416	0.514368	0.719196	1	0.735833
Waddlia	genus	BACT	983.587	3467.68	13029.3	0.489534	0.605985	0.12706	0.731932	1	0.29011
Chlamydia	genus	BACT	326434	177981	211474	0.467539	0.0710205	0.262064	0.731932	1	0.473553
Sinorhizobium	genus	BACT	1.96378e+07	1.05318e+07	1.49681e+07	0.467539	0.658398	0.296818	0.731932	1	0.506723
Nitrobacter	genus	BACT	2.51299e+07	9.75043e+06	2.20188e+07	0.489534	0.796479	0.347755	0.731932	1	0.562598
Sulfurimonas	genus	BACT	31594.9	13891.1	7474.7	0.478467	0.897395	0.426322	0.731932	1	0.641572
Planctopirus	genus	BACT	1129.84	1043.41	5014.88	0.512074	0.0833343	0.0152819	0.752286	1	0.0765747
Candidatus Atelocyanobacterium	genus	BACT	756.232	10666.8	3667.65	0.512074	0.926611	0.220253	0.752286	1	0.415834
Rhodopseudomonas	genus	BACT	1.44013e+08	7.85513e+07	1.38666e+08	0.512074	0.555525	0.334527	0.752286	1	0.548862
Rhodococcus	genus	BACT	7.25917e+06	3.6958e+06	4.86521e+06	0.535143	0.224044	0.201243	0.778772	1	0.394402
Hydrogenivirga	genus	BACT	617.918	13517.6	9008.66	0.535143	0.911988	0.321628	0.778772	1	0.533362
Elusimicrobium	genus	BACT	4493.34	3046.72	4884.29	0.570703	0.941259	0.548582	0.81895	1	0.774026
Aminobacterium	genus	BACT	8147.88	2690.25	1760.51	0.582802	0.941259	0.321628	0.828616	1	0.533362
Anaplasma	genus	BACT	1301.53	56569.7	11207.8	0.607351	0.407113	0.0805514	0.850475	1	0.212134
Brucella	genus	BACT	3.43152e+08	3.94908e+07	8.16559e+08	0.607351	0.882836	0.302897	0.850475	1	0.512383
Lawsonia	genus	BACT	4699.15	14258.4	9860.15	0.607351	0.941259	0.334527	0.850475	1	0.548862
Sulfurihydrogenibium	genus	BACT	6559.17	52907	8747.4	0.607351	0.985302	0.648077	0.850475	1	0.836723
Mesoplasma	genus	BACT	14466.8	22753.5	10976.9	0.619796	0.726327	0.0552343	0.850537	1	0.160508
Chloroflexus	genus	BACT	13477.7	12626.4	48811.6	0.632352	0.184715	0.0925125	0.850537	1	0.230535
Cylindrospermopsis	genus	BACT	16297.3	16343	4816.99	0.632352	0.897395	0.347755	0.850537	1	0.562598
Dehalogenimonas	genus	BACT	2166.52	8099.52	14642.4	0.632352	0.658398	0.347755	0.850537	1	0.562598
Coxiella	genus	BACT	1.20984e+06	63651.5	105350	0.619796	0.796479	0.67645	0.850537	1	0.862543
Cupriavidus	genus	BACT	2.20277e+07	1.10624e+07	2.14414e+07	0.657779	0.50721	0.240519	0.855205	1	0.442383
Bradyrhizobium	genus	BACT	1.05446e+08	4.11453e+07	8.93076e+07	0.657779	0.483907	0.433944	0.855205	1	0.641572
Scardovia	genus	BACT	22607.5	20077.7	8756.41	0.657779	0.882836	0.666939	0.855205	1	0.853939
Leptospira	genus	BACT	71097.5	4584.71	5819.87	0.683609	0.461198	0.187791	0.877709	1	0.381517
Afipia	genus	BACT	2.04335e+07	6.50884e+06	1.50172e+07	0.683609	0.396768	0.5661	0.877709	1	0.790323
Acaryochloris	genus	BACT	326.935	723.91	2658.96	0.736369	0.130891	0.0304024	0.888768	1	0.108815
Mycobacterium	genus	BACT	2.93689e+07	3.12721e+07	3.14588e+07	0.790402	0.224044	0.210593	0.888768	1	0.404181
Ralstonia	genus	BACT	1.20399e+08	2.22278e+07	8.35732e+07	0.736369	0.461198	0.36131	0.888768	1	0.579472
Aquifex	genus	BACT	2169.01	3941.71	384.275	0.72305	0.796479	0.426322	0.888768	1	0.641572
Thermosynechococcus	genus	BACT	4981.35	6376.43	3741.52	0.736369	0.853842	0.433944	0.888768	1	0.641572
Escherichia	genus	BACT	1.14351e+09	1.25706e+08	7.84703e+07	0.81782	0.882836	0.715001	0.888768	1	0.866179
Shigella	genus	BACT	1.25489e+08	1.23605e+07	7.20029e+06	0.736369	0.911988	0.715001	0.888768	1	0.866179
Desulfotalea	genus	BACT	56925.6	16190.8	1376.76	0.81782	0.97061	1	0.888768	1	1
Kosmotoga	genus	BACT	75.2783	1250.4	3859.08	0.831615	0.285308	0.0419115	0.902701	1	0.132149
Burkholderia	genus	BACT	3.13535e+08	1.10652e+08	2.33977e+08	0.845462	0.63196	0.695627	0.91452	1	0.866179
Thermocrinis	genus	BACT	333.718	325.345	85.1349	0.845462	1	0.916909	0.91452	1	0.951819
Helicobacter	genus	BACT	315569	91532.2	117623	0.873296	0.145578	0.137101	0.930512	1	0.30551
Microcystis	genus	BACT	2262.75	2360.99	6215.26	0.873296	0.285308	0.151426	0.930512	1	0.326447
Borrelia	genus	BACT	3127.45	15263.9	13714.3	0.873296	0.605985	0.267652	0.930512	1	0.481773
Achromobacter	genus	BACT	6.82557e+07	4.3042e+06	3.98245e+07	0.873296	0.210319	0.65748	0.930512	1	0.844161
Bordetella	genus	BACT	5.47756e+08	5.24924e+07	3.95936e+08	0.901288	0.396768	0.5661	0.949425	1	0.790323
Thermosipho	genus	BACT	924.246	2628.22	3359.71	0.929403	0.580498	0.166865	0.964789	1	0.349964
Pyramidobacter	genus	BACT	236844	43739.6	86512	0.929403	0.407113	0.449422	0.964789	1	0.65712
Methylacidiphilum	genus	BACT	1439.04	3786.7	1625.27	0.957606	0.338094	0.334527	0.984147	1	0.548862
Methylobacterium	genus	BACT	4.23768e+08	7.93918e+07	2.14516e+08	0.957606	0.357001	0.754293	0.984147	1	0.866179
Denitrovibrio	genus	BACT	640.175	9597.82	11031	0.97173	0.483907	0.166865	0.995352	1	0.349964
Wolinella	genus	BACT	5488.52	15013	6412.74	0.985863	0.543239	0.433944	1	1	0.641572
Mesorhizobium	genus	BACT	3.70186e+07	6.70441e+06	1.37495e+07	0.985863	0.461198	0.855132	1	1	0.905951
Debaryomyces	genus	EUKY	261.57	645.286	317.378	0.0159605	0.101099	0.583882	0.0704542	1	0.797115
Pythium	genus	EUKY	1391.54	24644.3	16521.1	0.0167523	0.768185	0.0176221	0.0709106	1	0.0793019
Trypanosoma	genus	EUKY	109273	31755.2	31638.4	0.0167523	0.172813	0.144127	0.0709106	1	0.315108
Chlorella	genus	EUKY	23012.5	213901	98726.4	0.0212506	0.825044	0.00484958	0.0820805	1	0.0541634
Tetrahymena	genus	EUKY	1.83232e+06	49348.7	319193	0.0267665	0.319842	0.0851758	0.0932803	1	0.219939
Montastraea	genus	EUKY	2730.19	128040	28081.6	0.0492021	0.45007	0.100348	0.141647	1	0.243515
Prototheca	genus	EUKY	1195.18	2.09971	42666	0.0735112	0.376561	0.403929	0.1925	1	0.632504
Cyanidioschyzon	genus	EUKY	3969.52	21512.6	7584.9	0.0793953	0.531089	0.151426	0.204443	1	0.326447
Bryopsis	genus	EUKY	34877.8	17915.1	21067.5	0.0824779	0.768185	0.210593	0.211792	1	0.404181
Parastagonospora	genus	EUKY	3122.9	25271.2	532967	0.0993752	0.712547	0.201243	0.243706	1	0.394402
Trichoderma	genus	EUKY	213.21	3039.27	65016.3	0.103065	0.261125	0.844911	0.252089	1	0.901304
Aureoumbra	genus	EUKY	2356.66	166405	10567.8	0.114793	0.825044	0.0346312	0.268042	1	0.118462
Theileria	genus	EUKY	2.58191e+07	8.94583e+06	2.36479e+07	0.123177	0.555525	0.210593	0.284043	1	0.404181
Yarrowia	genus	EUKY	2.37797e+06	633015	602999	0.123177	0.658398	0.321628	0.284043	1	0.533362
Tetradesmus	genus	EUKY	2007.69	25279	32389.3	0.151213	0.605985	0.00569761	0.335346	1	0.0555967
Lentithecium	genus	EUKY	2.50838e+09	1.06588e+08	1.19287e+10	0.156325	0.882836	0.130341	0.344212	1	0.294698
Saprolegnia	genus	EUKY	946.032	8.77162	5842.33	0.161567	0.347465	0.695627	0.349936	1	0.866179
Venturia	genus	EUKY	2.28646e+09	8.39626e+07	1.10857e+10	0.172447	1	0.100348	0.367491	1	0.243515
Monosiga	genus	EUKY	18623.3	7548.57	46101.8	0.172447	0.580498	0.396624	0.367491	1	0.62529
Phoma	genus	EUKY	1.6132e+09	1.28766e+08	1.11002e+10	0.202031	0.782296	0.215384	0.423717	1	0.409981
Porphyra	genus	EUKY	272679	40986.4	10303.6	0.235153	0.726327	0.347755	0.478041	1	0.562598
Chaetomium	genus	EUKY	4.32928e+06	788969	2.19929e+06	0.235153	0.50721	0.620206	0.478041	1	0.813198
Scheffersomyces	genus	EUKY	5.4313e+06	178078	6.11873e+06	0.249423	0.285308	0.0552343	0.485747	1	0.160508
Zymoseptoria	genus	EUKY	1565.01	1384.26	245278	0.249423	0.645123	0.0851758	0.485747	1	0.219939
Bigelowiella	genus	EUKY	1.34721e+06	19936.7	5.23664e+07	0.249423	0.062799	0.375193	0.485747	1	0.595554
Komagataella	genus	EUKY	80.2386	2422.59	306.436	0.249423	0.531089	0.465209	0.485747	1	0.678064
Verticillium	genus	EUKY	186.101	8991.64	439200	0.249423	0.224044	0.638729	0.485747	1	0.826958
Brettanomyces	genus	EUKY	74.1065	0	835.868	0.249423	0.231141	0.937632	0.485747	1	0.964689
Odontella	genus	EUKY	32274.3	7989.88	3226.6	0.264288	0.0710205	0.36131	0.507237	1	0.579472
Phakopsora	genus	EUKY	0	736.937	571.679	0.264288	0.417616	0.784191	0.507237	1	0.866179
Nakaseomyces	genus	EUKY	1.35006e+08	562927	7.89225e+06	0.279753	0.224044	0.0805514	0.53033	1	0.212134
Kluyveromyces	genus	EUKY	9.86222e+07	371204	1.74127e+07	0.279753	0.605985	0.111609	0.53033	1	0.263932
Lachancea	genus	EUKY	9.88004e+07	482807	1.80369e+07	0.279753	0.184715	0.201243	0.53033	1	0.394402
Schizosaccharomyces	genus	EUKY	2.59938e+08	4.29392e+06	1.63962e+07	0.295822	0.825044	0.175015	0.555115	1	0.36214
Guillardia	genus	EUKY	3.51184e+08	3.87097e+06	2.20651e+07	0.295822	0.882836	0.230227	0.555115	1	0.426842
Rhodomonas	genus	EUKY	4709.02	9019.21	21200.7	0.304083	0.985302	0.103075	0.569465	1	0.249479
Spencermartinsia	genus	EUKY	1.96932e+09	3.2609e+07	9.42202e+09	0.312497	0.853842	0.230227	0.574771	1	0.426842
Zasmidium	genus	EUKY	1.76724e+09	2.22976e+08	9.17402e+06	0.312497	0.121757	0.814412	0.574771	1	0.87786
Heterosigma	genus	EUKY	406163	7480.08	13545.8	0.347669	0.941259	0.117601	0.614855	1	0.275294
unknown	genus	EUKY	2.2373e+08	6.03778e+06	2.33639e+07	0.347669	0.63196	0.130341	0.614855	1	0.294698
Ochromonas	genus	EUKY	0.58035	194.216	50.4508	0.347669	0.911988	0.284906	0.614855	1	0.504987
Cyanidium	genus	EUKY	1.06515e+06	4865.79	4224.55	0.347669	0.417616	0.76422	0.614855	1	0.866179
Friedmanniomyces	genus	EUKY	3.32035e+09	1.18169e+08	2.1175e+09	0.338648	0.376561	0.875645	0.614855	1	0.920321
Catinella	genus	EUKY	5.07422e+09	1.71308e+08	6.76132e+09	0.366164	0.63196	0.601921	0.625109	1	0.797115
Dothidea	genus	EUKY	4.04767e+09	1.03485e+08	1.90633e+10	0.385261	0.605985	0.426322	0.650523	1	0.641572
Oltmannsiellopsis	genus	EUKY	94188.7	12130.4	28503.5	0.395034	0.472477	0.0828374	0.6622	1	0.216311
Pleurotus	genus	EUKY	26.4057	0	44244.5	0.395034	0.0577678	0.205879	0.6622	1	0.401789
Ascocratera	genus	EUKY	1.56538e+09	12.4711	1.03787e+10	0.395034	0.0373722	0.290821	0.6622	1	0.506723
Cordyceps	genus	EUKY	25.2722	1308.26	500878	0.395034	0.926611	0.557307	0.6622	1	0.783951
Cyanophora	genus	EUKY	467764	25353.5	18051.1	0.404955	0.658398	0.497688	0.667959	1	0.716392
Phyllosticta	genus	EUKY	2.19862e+09	6.96686e+07	5.5572e+09	0.404955	0.740196	0.601921	0.667959	1	0.797115
Pseudendoclonium	genus	EUKY	6655.96	1476.12	4284.35	0.404955	0.172813	0.583882	0.667959	1	0.797115
Aliquandostipite	genus	EUKY	5.63566e+08	2.55187e+07	2.23392e+09	0.404955	0.417616	0.814412	0.667959	1	0.87786
Endosporium	genus	EUKY	3.74677e+09	7.18232e+07	2.20898e+09	0.404955	0.347465	0.855132	0.667959	1	0.905951
Encephalitozoon	genus	EUKY	0.5532	386.985	0.47102	0.415023	0.897395	0.302897	0.683351	1	0.512383
Teratosphaeria	genus	EUKY	2.29622e+09	4.10404e+07	1.10837e+10	0.425238	0.68527	0.0828374	0.692787	1	0.216311
Rhytidhysteron	genus	EUKY	2.0461e+06	9.98188e+07	4.51124e+06	0.425238	0.868317	0.262064	0.692787	1	0.473553
Monomastix	genus	EUKY	8053.69	3062.18	31785.4	0.425238	0.911988	0.328037	0.692787	1	0.543018
Paulinella	genus	EUKY	2490.23	2294.99	22403.3	0.425238	0.825044	0.375193	0.692787	1	0.595554
Coprinus	genus	EUKY	3.9939e+09	1.10148e+08	2.34467e+09	0.425238	0.140548	0.855132	0.692787	1	0.905951
Trametes	genus	EUKY	338.389	9416.6	0.00943	0.446103	0.941259	0.315302	0.719196	1	0.527591
Metarhizium	genus	EUKY	9735.41	2709.16	531942	0.446103	0.825044	0.73456	0.719196	1	0.866179
Hysterobrevium	genus	EUKY	0	1.46239e+07	1.68564e+06	0.45675	0.726327	0.170904	0.728757	1	0.356819
Aigialus	genus	EUKY	3.53396e+09	1.03736e+07	1.03904e+10	0.45675	0.062799	0.279073	0.728757	1	0.49846
Mortierella	genus	EUKY	0	748.33	2.89182	0.45675	0.593179	0.784191	0.728757	1	0.866179
Nematostella	genus	EUKY	0	0.03533	0.04991	0.45675	0.645123	0.784191	0.728757	1	0.866179
Hanseniaspora	genus	EUKY	0	0.01846	167793	0.45675	0.645123	0.784191	0.728757	1	0.866179
Kazachstania	genus	EUKY	0	28519.3	0	0.45675	0.461198	1	0.728757	1	1
Cafeteria	genus	EUKY	311.735	4084.76	1.77219e+06	0.478467	0.261125	0.0240647	0.731932	1	0.0929498
Chattonella	genus	EUKY	859.589	48.6434	2938.31	0.478467	0.396768	0.159004	0.731932	1	0.339624
Lecanicillium	genus	EUKY	127.055	2507.06	542030	0.478467	0.853842	0.3894	0.731932	1	0.615995
Pyramimonas	genus	EUKY	851042	74480.8	125825	0.489534	0.768185	0.531336	0.731932	1	0.757766
Pylaiella	genus	EUKY	540.203	4826.38	76.4573	0.489534	0.768185	0.620206	0.731932	1	0.813198
Ectyoplasia	genus	EUKY	6.67977	0	9.33801	0.489534	0.81073	0.638729	0.731932	1	0.826958
Leishmania	genus	EUKY	206.151	0	2743.18	0.489534	0.81073	0.638729	0.731932	1	0.826958
Oedogonium	genus	EUKY	7815.54	4983.15	3734.58	0.467539	0.68527	0.774187	0.731932	1	0.866179
Wickerhamomyces	genus	EUKY	3.56	733.175	44.493	0.467539	0.50721	0.937632	0.731932	1	0.964689
Schizophyllum	genus	EUKY	193.94	0	671.803	0.489534	0.472477	0.979192	0.731932	1	0.992034
Corynespora	genus	EUKY	1.61442e+09	7.4869e+07	1.11138e+10	0.500736	0.472477	0.187791	0.745077	1	0.381517
Chlamydomonas	genus	EUKY	56372	7097.38	19152.3	0.500736	0.645123	0.187791	0.745077	1	0.381517
Desmarestia	genus	EUKY	868.333	7623.93	1105.17	0.500736	0.531089	0.937632	0.745077	1	0.964689
Phytophthora	genus	EUKY	7061.68	4459.41	439650	0.512074	0.285308	0.0324579	0.752286	1	0.113971
Parachlorella	genus	EUKY	143484	73046.2	95316.4	0.512074	0.712547	0.151426	0.752286	1	0.326447
Floydiella	genus	EUKY	1558.13	535.648	683.896	0.512074	0.605985	0.267652	0.752286	1	0.481773
Arthroderma	genus	EUKY	113793	92331.2	989296	0.512074	0.439096	0.855132	0.752286	1	0.905951
Paracoccidioides	genus	EUKY	15597.1	12154.3	145436	0.535143	0.580498	0.192199	0.778772	1	0.381517
Eremothecium	genus	EUKY	3.51372e+06	239950	2.02491e+07	0.535143	0.302247	0.302897	0.778772	1	0.512383
Lindgomyces	genus	EUKY	3.43808e+09	1.2828e+08	2.36295e+10	0.546872	0.417616	0.144127	0.794593	1	0.315108
Candida	genus	EUKY	9.12324e+06	720174	6.8421e+06	0.558726	0.285308	0.220253	0.808017	1	0.415834
Chondrus	genus	EUKY	18.4211	8037.18	22.5423	0.558726	0.461198	0.834717	0.808017	1	0.891454
Saccharina	genus	EUKY	76525.4	48058.3	8190.26	0.582802	0.897395	0.548582	0.828616	1	0.774026
Madracis	genus	EUKY	4278.45	0.00969	3547.25	0.582802	1	0.583882	0.828616	1	0.797115
Cryptosporidium	genus	EUKY	5.29333e+08	2.51318e+07	3.14365e+07	0.582802	0.531089	0.875645	0.828616	1	0.920321
Savalia	genus	EUKY	0	0.02789	0.03939	0.582802	0.645123	0.979192	0.828616	1	0.992034
Blastocladiella	genus	EUKY	10.8351	37.6241	2947.28	0.607351	1	0.583882	0.850475	1	0.797115
Ostreococcus	genus	EUKY	1.08766e+08	6.50624e+06	1.52593e+07	0.607351	0.97061	0.65748	0.850475	1	0.844161
Naumovozyma	genus	EUKY	0.95161	693.996	0	0.607351	0.461198	0.794231	0.850475	1	0.866179
Pyropia	genus	EUKY	320384	44073.5	45077.4	0.607351	0.580498	0.794231	0.850475	1	0.866179
Botryosphaeria	genus	EUKY	1.37546e+09	2.4297e+07	9.59238e+09	0.645014	0.357001	0.159004	0.850537	1	0.339624
Ustilago	genus	EUKY	4.51646	427343	80383.9	0.645014	0.231141	0.279073	0.850537	1	0.49846
Capnodium	genus	EUKY	2.1694e+09	9.91395e+06	1.03412e+10	0.619796	0.853842	0.347755	0.850537	1	0.562598
Westerdykella	genus	EUKY	6.49968e+09	2.20627e+08	1.71669e+10	0.645014	0.911988	0.583882	0.850537	1	0.797115
Aplysina	genus	EUKY	6.23555	0	0	0.645014	1	0.601921	0.850537	1	0.797115
Rhizophydium	genus	EUKY	0	0	0	0.645014	1	0.601921	0.850537	1	0.797115
Millerozyma	genus	EUKY	130.565	0	0	0.645014	0.81073	0.794231	0.850537	1	0.866179
Ectocarpus	genus	EUKY	2321.3	1255.94	103359	0.632352	0.417616	0.774187	0.850537	1	0.866179
Briareum	genus	EUKY	303.984	0	0.00142	0.645014	0.81073	0.804305	0.850537	1	0.871017
Dunaliella	genus	EUKY	0	0	0	0.645014	0.81073	0.804305	0.850537	1	0.871017
Thanatephorus	genus	EUKY	2158.09	0	96078.5	0.645014	0.81073	0.82455	0.850537	1	0.88263
Pedinomonas	genus	EUKY	0	0	3192.31	0.645014	0.63196	0.937632	0.850537	1	0.964689
Cryptomonas	genus	EUKY	17510.9	5551.5	27216.6	0.657779	0.269023	0.111609	0.855205	1	0.263932
Reclinomonas	genus	EUKY	1893.27	1916.54	1636.23	0.657779	0.293696	0.334527	0.855205	1	0.548862
Kryptoperidinium	genus	EUKY	16372.2	796.923	1395.18	0.657779	0.269023	0.601921	0.855205	1	0.797115
Malawimonas	genus	EUKY	835.461	139.765	2348.07	0.657779	0.417616	0.620206	0.855205	1	0.813198
Vaceletia	genus	EUKY	13911.9	6796.31	3417.02	0.657779	0.825044	0.754293	0.855205	1	0.866179
Boeremia	genus	EUKY	1.66467e+09	9.51044e+07	1.10695e+10	0.670646	0.310962	0.215384	0.867069	1	0.409981
Leptosphaerulina	genus	EUKY	1.6828e+09	9.61401e+07	1.11901e+10	0.670646	0.310962	0.215384	0.867069	1	0.409981
Emiliania	genus	EUKY	452163	26689.4	7918.6	0.670646	0.81073	0.354492	0.867069	1	0.571502
Mytilinidion	genus	EUKY	5.46037e+07	2.90201e+07	3.34503e+06	0.683609	0.882836	0.754293	0.877709	1	0.866179
Rhizophagus	genus	EUKY	324.521	35.5225	41.831	0.683609	0.68527	1	0.877709	1	1
Aureococcus	genus	EUKY	2847.41	153712	41701.4	0.72305	0.156049	0.0170094	0.888768	1	0.0793019
Chrysodidymus	genus	EUKY	0	4.56125	342.24	0.72305	0.366699	0.114574	0.888768	1	0.269569
Quadricrura	genus	EUKY	1.82509e+09	3.13121e+07	8.46414e+09	0.790402	0.184715	0.144127	0.888768	1	0.315108
Tetraplosphaeria	genus	EUKY	1.71544e+09	4.21812e+07	1.14022e+10	0.790402	0.184715	0.144127	0.888768	1	0.315108
Vaucheria	genus	EUKY	2225.12	15026.9	20051	0.790402	0.461198	0.144127	0.888768	1	0.315108
Fissuroma	genus	EUKY	1.72346e+09	3.55938e+07	1.13964e+10	0.709815	0.172813	0.235333	0.888768	1	0.43457
Nephroselmis	genus	EUKY	73274	47206.2	49771.3	0.763241	0.439096	0.25113	0.888768	1	0.457362
Lophiotrema	genus	EUKY	2.25917e+09	1.99058e+07	1.60426e+10	0.790402	0.366699	0.25113	0.888768	1	0.457362
Pycnococcus	genus	EUKY	680351	67406.7	73055	0.81782	0.376561	0.284906	0.888768	1	0.504987
Dictyota	genus	EUKY	999.642	93.3627	1338.85	0.776787	0.555525	0.296818	0.888768	1	0.506723
Vermamoeba	genus	EUKY	0.11654	1.49988	40.0242	0.72305	0.726327	0.382256	0.888768	1	0.605728
Aspergillus	genus	EUKY	1.44535e+09	3.54349e+07	2.80789e+07	0.709815	0.531089	0.403929	0.888768	1	0.632504
Amphimedon	genus	EUKY	1e-05	0.17297	0	0.790402	0.712547	0.433944	0.888768	1	0.641572
Gloniopsis	genus	EUKY	1.82681e+09	3.401e+07	1.29693e+10	0.709815	0.605985	0.449422	0.888768	1	0.65712
Beauveria	genus	EUKY	40.8113	1369.21	938974	0.81782	0.68527	0.514368	0.888768	1	0.735833
Pocillopora	genus	EUKY	19461.1	11045.8	9108.76	0.776787	0.853842	0.5661	0.888768	1	0.790323
Plasmodium	genus	EUKY	1.43065e+08	1.2306e+07	1.62876e+07	0.736369	0.768185	0.601921	0.888768	1	0.797115
Rhizopus	genus	EUKY	462.916	3.12857	38.0752	0.763241	0.417616	0.601921	0.888768	1	0.797115
Trichoplax	genus	EUKY	636.914	0.04831	3.96939	0.736369	0.911988	0.601921	0.888768	1	0.797115
Euglena	genus	EUKY	9114.78	3173.77	42693.3	0.790402	0.81073	0.601921	0.888768	1	0.797115
Spizellomyces	genus	EUKY	326.227	81.4809	151.259	0.763241	0.911988	0.620206	0.888768	1	0.813198
Pleurastrum	genus	EUKY	14536.2	67810	16408.7	0.736369	0.439096	0.629438	0.888768	1	0.824138
Allomyces	genus	EUKY	0	0	1297.26	0.81782	0.63196	0.754293	0.888768	1	0.866179
Antillogorgia	genus	EUKY	0	0	0	0.81782	1	0.794231	0.888768	1	0.866179
Axinella	genus	EUKY	0	0.52807	5679.37	0.709815	0.911988	0.784191	0.888768	1	0.866179
Talaromyces	genus	EUKY	48931.2	111876	413431	0.81782	0.97061	0.794231	0.888768	1	0.866179
Callyspongia	genus	EUKY	0	0.17038	9.07341	0.709815	0.911988	0.784191	0.888768	1	0.866179
Discosoma	genus	EUKY	0	0	0	0.81782	1	0.794231	0.888768	1	0.866179
Chondrilla	genus	EUKY	0	0	0	0.81782	1	0.794231	0.888768	1	0.866179
Aurelia	genus	EUKY	7.22205	0	0	0.81782	1	0.794231	0.888768	1	0.866179
Saccharomyces	genus	EUKY	124.906	38920.6	0	0.72305	0.593179	0.784191	0.888768	1	0.866179
Zygosaccharomyces	genus	EUKY	2.54521e+07	3.72273e+06	1.16732e+07	0.81782	0.285308	0.715001	0.888768	1	0.866179
Acanella	genus	EUKY	304.246	0	0	0.81782	1	0.794231	0.888768	1	0.866179
Negombata	genus	EUKY	0	0	0	0.81782	1	0.794231	0.888768	1	0.866179
Starmerella	genus	EUKY	0	0	15211.1	0.709815	0.911988	0.784191	0.888768	1	0.866179
Dendronephthya	genus	EUKY	300.596	0	0	0.81782	1	0.794231	0.888768	1	0.866179
Ptilocaulis	genus	EUKY	1e-05	0	0	0.81782	1	0.794231	0.888768	1	0.866179
Porites	genus	EUKY	1e-05	0	12.0065	0.81782	0.63196	0.754293	0.888768	1	0.866179
Thalassiosira	genus	EUKY	3.32762e+07	1.95381e+06	4.33302e+06	0.736369	0.882836	0.814412	0.888768	1	0.87786
Vanderwaltozyma	genus	EUKY	13253.6	0.14173	145816	0.776787	0.645123	0.82455	0.888768	1	0.88263
Phaeodactylum	genus	EUKY	1.02144e+07	1.18952e+06	3.28267e+06	0.709815	0.911988	0.875645	0.888768	1	0.920321
Durinskia	genus	EUKY	20982.9	11894.8	4065.89	0.804081	0.897395	0.885934	0.888768	1	0.93008
Babesia	genus	EUKY	1.87663e+09	6.34297e+07	5.09255e+07	0.763241	0.63196	0.896242	0.888768	1	0.937716
Stigeoclonium	genus	EUKY	2570.34	4320.52	26161.6	0.790402	0.768185	0.896242	0.888768	1	0.937716
Trichophyton	genus	EUKY	51422.6	824.159	751702	0.709815	0.658398	0.906568	0.888768	1	0.946383
Seriatopora	genus	EUKY	8514.98	0.01927	29480.8	0.736369	0.68527	0.916909	0.888768	1	0.951819
Ulnaria	genus	EUKY	0	33.826	209.701	0.72305	0.825044	0.937632	0.888768	1	0.964689
Uwebraunia	genus	EUKY	3.20864e+09	8.77657e+07	2.1571e+09	0.81782	0.941259	0.948011	0.888768	1	0.97213
Ephydatia	genus	EUKY	0	0	33131	0.81782	0.81073	0.979192	0.888768	1	0.992034
Blumeria	genus	EUKY	1e-05	0	1e-05	0.81782	0.81073	0.979192	0.888768	1	0.992034
Proteromonas	genus	EUKY	0	0	14.47	0.81782	0.81073	0.979192	0.888768	1	0.992034
Anacropora	genus	EUKY	0	0.11634	0	0.709815	0.712547	1	0.888768	1	1
Montipora	genus	EUKY	0	0.11635	0	0.709815	0.712547	1	0.888768	1	1
Moniliophthora	genus	EUKY	7997.19	1022.26	56.7494	0.845462	0.269023	0.309059	0.91452	1	0.519959
Chaetosphaeronema	genus	EUKY	1.24333e+09	5.92235e+07	8.26848e+09	0.873296	0.224044	0.205879	0.930512	1	0.401789
Hemiselmis	genus	EUKY	7.3789e+07	1.65342e+06	3.3693e+07	0.873296	0.224044	0.418778	0.930512	1	0.641572
Tilletia	genus	EUKY	5.25025	782482	125888	0.873296	0.726327	0.514368	0.930512	1	0.735833
Astrangia	genus	EUKY	0	4708.87	1e-05	0.873296	0.941259	0.774187	0.930512	1	0.866179
Geodia	genus	EUKY	0	0.75049	0	0.873296	0.712547	0.794231	0.930512	1	0.866179
Hydra	genus	EUKY	7.70549	306.4	1202.41	0.873296	0.911988	0.979192	0.930512	1	0.992034
Epidermophyton	genus	EUKY	763.415	36784.1	42428.7	0.901288	0.407113	0.230227	0.949425	1	0.426842
Colpophyllia	genus	EUKY	60800.5	0.01313	34.9914	0.901288	0.555525	0.433944	0.949425	1	0.641572
Stylophora	genus	EUKY	4222.16	0.00956	14618.1	0.901288	0.531089	0.5661	0.949425	1	0.790323
Mussa	genus	EUKY	59605.3	0.01287	0.05959	0.901288	0.740196	0.601921	0.949425	1	0.797115
Physarum	genus	EUKY	0	0	0.11317	0.901288	0.882836	0.937632	0.949425	1	0.964689
Gracilaria	genus	EUKY	331084	68322.6	5508.71	0.915332	0.658398	0.183458	0.960943	1	0.37542
Zancudomyces	genus	EUKY	29.6446	0	449.68	0.915332	0.882836	0.937632	0.960943	1	0.964689
Xestospongia	genus	EUKY	2627.61	1.36904	33.2642	0.929403	0.50721	0.5661	0.964789	1	0.790323
Acanthamoeba	genus	EUKY	7.41113	0.31296	1.18412	0.929403	0.911988	0.804305	0.964789	1	0.871017
Micromonas	genus	EUKY	4.55724e+07	3.2528e+06	1.02293e+07	0.929403	0.882836	0.875645	0.964789	1	0.920321
Laminaria	genus	EUKY	18721.8	7757.88	14.0094	0.929403	0.768185	0.875645	0.964789	1	0.920321
Helicosporidium	genus	EUKY	154.616	750.201	17.237	0.929403	0.897395	1	0.964789	1	1
Toxoplasma	genus	EUKY	2661.4	229.634	13.2245	0.957606	0.396768	0.309059	0.984147	1	0.519959
Cryptococcus	genus	EUKY	1.77594e+08	4.38935e+06	5.12159e+06	0.957606	0.531089	0.481299	0.984147	1	0.69496
Hysterium	genus	EUKY	1.57813e+09	2.72004e+07	1.10115e+10	0.97173	0.121757	0.137101	0.995352	1	0.30551
Falciformispora	genus	EUKY	1.22616e+09	3.48252e+07	8.43522e+09	0.97173	0.293696	0.225201	0.995352	1	0.422594
Cinachyrella	genus	EUKY	0	0	9.19332	1	0.472477	0.411314	1	1	0.639745
Dictyostelium	genus	EUKY	8.07021e+07	1.89804e+07	1.91163e+07	0.985863	0.376561	0.548582	1	1	0.774026
Oscarella	genus	EUKY	0	0	0.93826	1	0.63196	0.583882	1	1	0.797115
Lubomirskia	genus	EUKY	0	0	27377.3	1	0.81073	0.784191	1	1	0.866179
Iotrochota	genus	EUKY	0	0	206.126	1	0.81073	0.784191	1	1	0.866179
Acropora	genus	EUKY	0	0	0.00144	1	0.81073	0.784191	1	1	0.866179
Fucus	genus	EUKY	1071.28	429.511	15.9102	0.985863	0.75415	0.695627	1	1	0.866179
Oedohysterium	genus	EUKY	0	0	0.89826	1	0.81073	0.784191	1	1	0.866179
Monoblepharella	genus	EUKY	0	0	0.12912	1	0.81073	0.784191	1	1	0.866179
Eimeria	genus	EUKY	75259.1	35557.2	43103.1	1	0.882836	0.784191	1	1	0.866179
Tethya	genus	EUKY	0	0	0.15858	1	0.81073	0.784191	1	1	0.866179
Topsentia	genus	EUKY	0	0	0.88269	1	0.81073	0.784191	1	1	0.866179
Metridium	genus	EUKY	0	0	12.8344	1	0.81073	0.784191	1	1	0.866179
Siderastrea	genus	EUKY	0	0	0.04219	1	0.81073	0.784191	1	1	0.866179
Cardiovirus	genus	VIRL	1.88363e+07	199030	102470	0.0167523	0.0973233	0.0678892	0.0709106	1	0.186746
Punalikevirus	genus	VIRL	2.93843e+06	386.283	161810	0.0167523	0.197213	0.12706	0.0709106	1	0.29011
unknown	genus	VIRL	6.30996e+06	4.39948e+06	2.11721e+06	0.0167523	0.0135667	0.715001	0.0709106	1	0.866179
Skunalikevirus	genus	VIRL	2099.75	1.03909e+07	1.22231e+07	0.0184401	0.955927	0.00910191	0.0746463	1	0.0629662
Lymphocryptovirus	genus	VIRL	455.378	0	3693.02	0.0212506	0.231141	0.3411	0.0820805	1	0.557671
Cytomegalovirus	genus	VIRL	800.475	0.00802	5.39789	0.0320306	0.580498	0.0640511	0.106807	1	0.178842
Tunalikevirus	genus	VIRL	44.7199	0	0	0.0381581	1	0.0189058	0.1187	1	0.0793019
Lentivirus	genus	VIRL	768117	0	0	0.0381581	1	0.0189058	0.1187	1	0.0793019
Mastadenovirus	genus	VIRL	3964.45	0	2135.64	0.0381581	0.472477	0.210593	0.1187	1	0.404181
Mardivirus	genus	VIRL	0.17389	8448.54	42659.3	0.0415786	0.911988	0.0176221	0.126372	1	0.0793019
Alphatorquevirus	genus	VIRL	4e-05	5740.98	554.922	0.0512814	0.161494	0.548582	0.14627	1	0.774026
Potyvirus	genus	VIRL	0.0002	0	11622	0.065358	0.63196	0.123843	0.176124	1	0.285579
Muromegalovirus	genus	VIRL	8754.94	0	0	0.0679886	0.712547	0.0189058	0.180589	1	0.0793019
Phaeovirus	genus	VIRL	137.536	0	0.8717	0.0679886	0.911988	0.0552343	0.180589	1	0.160508
Sfi21dtunalikevirus	genus	VIRL	11886.2	475758	704833	0.0856568	0.531089	0.0152819	0.217545	1	0.0765747
Molluscipoxvirus	genus	VIRL	1e-05	0	0	0.106864	1	0.0678892	0.256639	1	0.186746
Gammatorquevirus	genus	VIRL	1085.68	17772.4	35621.7	0.114793	0.531089	0.354492	0.268042	1	0.571502
Epsilon15likevirus	genus	VIRL	12.7689	0	9.20631	0.166941	0.63196	0.315302	0.358227	1	0.527591
Cyprinivirus	genus	VIRL	105674	223.104	542.535	0.235153	0.955927	0.166865	0.478041	1	0.349964
Parapoxvirus	genus	VIRL	2320.59	33.2252	2.51337	0.249423	0.882836	0.137101	0.485747	1	0.30551
Phikmvlikevirus	genus	VIRL	2e-05	0	0	0.249423	1	0.192199	0.485747	1	0.381517
Xp10likevirus	genus	VIRL	1e-05	0	0	0.249423	1	0.192199	0.485747	1	0.381517
Betalipothrixvirus	genus	VIRL	1e-05	0	0	0.249423	1	0.192199	0.485747	1	0.381517
Leporipoxvirus	genus	VIRL	0	0	0	0.249423	1	0.192199	0.485747	1	0.381517
Pgonelikevirus	genus	VIRL	2e-05	0	0	0.249423	1	0.192199	0.485747	1	0.381517
Bcep78likevirus	genus	VIRL	2.29194	0.57969	0.35571	0.249423	0.941259	0.25113	0.485747	1	0.457362
Tm4likevirus	genus	VIRL	2.23075	0	0.00367	0.249423	0.81073	0.321628	0.485747	1	0.533362
Felixounalikevirus	genus	VIRL	0	0	0	0.249423	0.81073	0.321628	0.485747	1	0.533362
Closterovirus	genus	VIRL	1.26051e+07	0	12854.4	0.249423	0.63196	0.481299	0.485747	1	0.69496
Betapolyomavirus	genus	VIRL	10122.3	0	6923.32	0.249423	0.472477	0.65748	0.485747	1	0.844161
Bppunalikevirus	genus	VIRL	2e-05	0	45.0565	0.249423	0.472477	0.774187	0.485747	1	0.866179
L5likevirus	genus	VIRL	5e-05	16.2051	0	0.264288	0.712547	0.0678892	0.507237	1	0.186746
Sfi1unalikevirus	genus	VIRL	12492.9	21873.8	738447	0.312497	0.253388	0.0357638	0.574771	1	0.121886
Barnyardlikevirus	genus	VIRL	1e-05	0	0	0.356841	1	0.296818	0.614855	1	0.506723
Phifllikevirus	genus	VIRL	3281.99	0	0	0.356841	1	0.296818	0.614855	1	0.506723
Begomovirus	genus	VIRL	0.00021	0	0	0.356841	1	0.296818	0.614855	1	0.506723
Phi29likevirus	genus	VIRL	0.00338	0	0	0.356841	1	0.296818	0.614855	1	0.506723
Marseillevirus	genus	VIRL	0	0	0	0.356841	1	0.296818	0.614855	1	0.506723
Sapelovirus	genus	VIRL	2116.69	0	0	0.356841	1	0.296818	0.614855	1	0.506723
Carlavirus	genus	VIRL	4e-05	0	0	0.356841	1	0.296818	0.614855	1	0.506723
Flavivirus	genus	VIRL	5e-05	0	0	0.356841	1	0.296818	0.614855	1	0.506723
Iltovirus	genus	VIRL	0	0	0	0.356841	1	0.296818	0.614855	1	0.506723
Gammasphaerolipovirus	genus	VIRL	1e-05	0	0	0.356841	1	0.296818	0.614855	1	0.506723
Omegalikevirus	genus	VIRL	0	0	0	0.356841	1	0.296818	0.614855	1	0.506723
Avipoxvirus	genus	VIRL	0	0	0	0.356841	1	0.296818	0.614855	1	0.506723
N4likevirus	genus	VIRL	1e-05	0	0	0.356841	1	0.296818	0.614855	1	0.506723
Che8likevirus	genus	VIRL	157.03	0.00379	15.4989	0.347669	0.740196	0.411314	0.614855	1	0.639745
Ranavirus	genus	VIRL	0	0	0	0.356841	0.81073	0.433944	0.614855	1	0.641572
Rhadinovirus	genus	VIRL	0	0	363.021	0.356841	0.81073	0.473216	0.614855	1	0.685424
Macavirus	genus	VIRL	0	0	22182.6	0.356841	0.81073	0.473216	0.614855	1	0.685424
Betaentomopoxvirus	genus	VIRL	3462.2	0	657.304	0.356841	0.63196	0.620206	0.614855	1	0.813198
Alpharetrovirus	genus	VIRL	739.108	0	3.01568	0.356841	0.63196	0.638729	0.614855	1	0.826958
Bronlikevirus	genus	VIRL	3.31008	0	12.1184	0.356841	0.63196	0.638729	0.614855	1	0.826958
Che9clikevirus	genus	VIRL	2e-05	0	5.96131	0.356841	0.472477	0.875645	0.614855	1	0.920321
Phikzlikevirus	genus	VIRL	0.00282	90.4778	0.25326	0.366164	0.605985	0.724758	0.625109	1	0.866179
Phie125likevirus	genus	VIRL	66.6903	66.5778	132.949	0.366164	0.555525	0.754293	0.625109	1	0.866179
Orthopoxvirus	genus	VIRL	3.0131	0	0	0.404955	0.712547	0.192199	0.667959	1	0.381517
Betabaculovirus	genus	VIRL	8505.7	749.93	2042.17	0.446103	0.658398	0.12706	0.719196	1	0.29011
Hepacivirus	genus	VIRL	26621.6	9257.53	59821.4	0.446103	0.319842	0.638729	0.719196	1	0.826958
Schizot4likevirus	genus	VIRL	0	1508.61	0	0.489534	0.712547	0.192199	0.731932	1	0.381517
T5likevirus	genus	VIRL	0	1.59372	0	0.489534	0.712547	0.192199	0.731932	1	0.381517
Potexvirus	genus	VIRL	5e-05	0	0	0.489534	1	0.433944	0.731932	1	0.641572
Iflavirus	genus	VIRL	2e-05	0	0	0.489534	1	0.433944	0.731932	1	0.641572
Alphasphaerolipovirus	genus	VIRL	0	0	0	0.489534	1	0.433944	0.731932	1	0.641572
Gammabaculovirus	genus	VIRL	1e-05	0	0	0.489534	1	0.433944	0.731932	1	0.641572
Viunalikevirus	genus	VIRL	0	0	0	0.489534	1	0.433944	0.731932	1	0.641572
Okavirus	genus	VIRL	1e-05	0	0	0.489534	1	0.433944	0.731932	1	0.641572
Polerovirus	genus	VIRL	3e-05	0	0	0.489534	1	0.433944	0.731932	1	0.641572
Phic3unalikevirus	genus	VIRL	1e-05	0	0	0.489534	1	0.433944	0.731932	1	0.641572
Crocodylidpoxvirus	genus	VIRL	0	0	0	0.489534	1	0.433944	0.731932	1	0.641572
Cripavirus	genus	VIRL	2e-05	0	0	0.489534	1	0.433944	0.731932	1	0.641572
Batrachovirus	genus	VIRL	0	0	0	0.489534	1	0.433944	0.731932	1	0.641572
Phieco32likevirus	genus	VIRL	0	0	0	0.489534	1	0.433944	0.731932	1	0.641572
Pbunalikevirus	genus	VIRL	2e-05	0	0	0.489534	1	0.433944	0.731932	1	0.641572
Aviadenovirus	genus	VIRL	0	0	0	0.489534	1	0.433944	0.731932	1	0.641572
Morbillivirus	genus	VIRL	1e-05	0	0	0.489534	1	0.433944	0.731932	1	0.641572
Hypovirus	genus	VIRL	220.812	0	0	0.489534	1	0.433944	0.731932	1	0.641572
Chloriridovirus	genus	VIRL	0	0	0	0.489534	1	0.433944	0.731932	1	0.641572
N15likevirus	genus	VIRL	3179.71	0	876.927	0.489534	0.81073	0.620206	0.731932	1	0.813198
Deltabaculovirus	genus	VIRL	0	0	1077.96	0.489534	0.472477	0.906568	0.731932	1	0.946383
77likevirus	genus	VIRL	2.76977	0	1621.37	0.489534	0.472477	0.916909	0.731932	1	0.951819
Chlorovirus	genus	VIRL	1e-05	4712.56	9927.64	0.535143	0.618913	0.375193	0.778772	1	0.595554
Spo1virus	genus	VIRL	6.66695	222.365	197.383	0.558726	0.531089	0.855132	0.808017	1	0.905951
Ascovirus	genus	VIRL	22.1502	851.232	9023.85	0.570703	0.97061	0.449422	0.81895	1	0.65712
Alphabaculovirus	genus	VIRL	31.5247	244701	1630.47	0.570703	0.726327	0.968792	0.81895	1	0.990155
Capripoxvirus	genus	VIRL	118.746	429.649	486.134	0.607351	0.853842	0.3411	0.850475	1	0.557671
Cjwunalikevirus	genus	VIRL	1e-05	503.068	0	0.632352	0.882836	0.411314	0.850537	1	0.639745
Hpunalikevirus	genus	VIRL	511614	67347.7	15435.6	0.632352	0.97061	0.473216	0.850537	1	0.685424
Luteovirus	genus	VIRL	2e-05	0	0	0.645014	1	0.601921	0.850537	1	0.797115
Deltalipothrixvirus	genus	VIRL	0	0	0	0.645014	1	0.601921	0.850537	1	0.797115
Luz24likevirus	genus	VIRL	0.00537	0	0	0.645014	1	0.601921	0.850537	1	0.797115
Ampullavirus	genus	VIRL	1e-05	0	0	0.645014	1	0.601921	0.850537	1	0.797115
Tospovirus	genus	VIRL	2e-05	0	0	0.645014	1	0.601921	0.850537	1	0.797115
Rubulavirus	genus	VIRL	1e-05	0	0	0.645014	1	0.601921	0.850537	1	0.797115
Badnavirus	genus	VIRL	2e-05	0	0	0.645014	1	0.601921	0.850537	1	0.797115
Betacoronavirus	genus	VIRL	0	0	0	0.645014	1	0.601921	0.850537	1	0.797115
Mulikevirus	genus	VIRL	0	0	0	0.645014	1	0.601921	0.850537	1	0.797115
Alphapapillomavirus	genus	VIRL	1e-05	0	0	0.645014	1	0.601921	0.850537	1	0.797115
Crinivirus	genus	VIRL	1e-05	0	0	0.645014	1	0.601921	0.850537	1	0.797115
Hk578likevirus	genus	VIRL	1e-05	0	0	0.645014	1	0.601921	0.850537	1	0.797115
Alphacoronavirus	genus	VIRL	1e-05	0	0	0.645014	1	0.601921	0.850537	1	0.797115
Mastrevirus	genus	VIRL	5e-05	0	0	0.645014	1	0.601921	0.850537	1	0.797115
Hapunalikevirus	genus	VIRL	1e-05	0	0	0.645014	0.81073	0.784191	0.850537	1	0.866179
Lymphocystivirus	genus	VIRL	0	0	0	0.645014	0.81073	0.804305	0.850537	1	0.871017
Suipoxvirus	genus	VIRL	0	0	0.16761	0.645014	0.81073	0.82455	0.850537	1	0.88263
P100virus	genus	VIRL	0	0	0.15721	0.645014	0.81073	0.82455	0.850537	1	0.88263
Caulimovirus	genus	VIRL	2e-05	0	13.2204	0.645014	0.81073	0.82455	0.850537	1	0.88263
Phietalikevirus	genus	VIRL	65.6411	51199	26442.8	0.632352	0.740196	0.896242	0.850537	1	0.937716
Alphapartitivirus	genus	VIRL	374692	0	145374	0.645014	0.63196	0.979192	0.850537	1	0.992034
T4likevirus	genus	VIRL	534.414	26491	783.747	0.657779	0.712547	0.334527	0.855205	1	0.548862
Inovirus	genus	VIRL	331092	944157	513810	0.657779	0.555525	0.814412	0.855205	1	0.87786
F116likevirus	genus	VIRL	1e-05	690.812	16.479	0.670646	0.593179	0.225201	0.867069	1	0.422594
Coccolithovirus	genus	VIRL	0	3723.3	0	0.709815	0.461198	0.192199	0.888768	1	0.381517
Corndoglikevirus	genus	VIRL	1e-05	0	0	0.72305	0.712547	0.433944	0.888768	1	0.641572
Roseolovirus	genus	VIRL	0	0.02852	19582.2	0.696667	0.45007	0.611033	0.888768	1	0.808028
Twortlikevirus	genus	VIRL	0	0.99921	182.123	0.790402	0.911988	0.638729	0.888768	1	0.826958
Sp6likevirus	genus	VIRL	0	0	0	0.81782	1	0.794231	0.888768	1	0.866179
Epsilonpapillomavirus	genus	VIRL	1e-05	0	0	0.81782	1	0.794231	0.888768	1	0.866179
Dependoparvovirus	genus	VIRL	1e-05	0	0	0.81782	1	0.794231	0.888768	1	0.866179
Aparavirus	genus	VIRL	0	0	0	0.81782	1	0.794231	0.888768	1	0.866179
Nepovirus	genus	VIRL	1e-05	0	0	0.81782	1	0.794231	0.888768	1	0.866179
Varicosavirus	genus	VIRL	1e-05	0	0	0.81782	1	0.794231	0.888768	1	0.866179
Nyavirus	genus	VIRL	0	0	0	0.81782	1	0.794231	0.888768	1	0.866179
Allexivirus	genus	VIRL	1e-05	0	0	0.81782	1	0.794231	0.888768	1	0.866179
Narnavirus	genus	VIRL	2e-05	0	0	0.81782	1	0.794231	0.888768	1	0.866179
Ampelovirus	genus	VIRL	0	0	0	0.81782	1	0.794231	0.888768	1	0.866179
Circovirus	genus	VIRL	2e-05	0	0	0.81782	1	0.794231	0.888768	1	0.866179
Cytorhabdovirus	genus	VIRL	0	0	0	0.81782	1	0.794231	0.888768	1	0.866179
Vesiculovirus	genus	VIRL	0	0	0	0.81782	1	0.794231	0.888768	1	0.866179
Tritimovirus	genus	VIRL	1e-05	0	0	0.81782	1	0.794231	0.888768	1	0.866179
Vesivirus	genus	VIRL	1e-05	0	0	0.81782	1	0.794231	0.888768	1	0.866179
Teschovirus	genus	VIRL	1e-05	0	0	0.81782	1	0.794231	0.888768	1	0.866179
Kappapapillomavirus	genus	VIRL	1e-05	0	0	0.81782	1	0.794231	0.888768	1	0.866179
Victorivirus	genus	VIRL	2e-05	0	0	0.81782	1	0.794231	0.888768	1	0.866179
Nucleorhabdovirus	genus	VIRL	0	0	0	0.81782	1	0.794231	0.888768	1	0.866179
Norovirus	genus	VIRL	1e-05	0	0	0.81782	1	0.794231	0.888768	1	0.866179
Tepovirus	genus	VIRL	1e-05	0	0	0.81782	1	0.794231	0.888768	1	0.866179
Megalocytivirus	genus	VIRL	0	0	0	0.81782	1	0.794231	0.888768	1	0.866179
Brambyvirus	genus	VIRL	0	0	0	0.81782	1	0.794231	0.888768	1	0.866179
P23likevirus	genus	VIRL	0	0	0	0.81782	1	0.794231	0.888768	1	0.866179
Spiromicrovirus	genus	VIRL	1e-05	0	0	0.81782	1	0.794231	0.888768	1	0.866179
Dyozetapapillomavirus	genus	VIRL	1e-05	0	0	0.81782	1	0.794231	0.888768	1	0.866179
Avastrovirus	genus	VIRL	1e-05	0	0	0.81782	1	0.794231	0.888768	1	0.866179
Ourmiavirus	genus	VIRL	4e-05	0	0	0.81782	1	0.794231	0.888768	1	0.866179
Nupapillomavirus	genus	VIRL	1e-05	0	0	0.81782	1	0.794231	0.888768	1	0.866179
Endornavirus	genus	VIRL	1e-05	0	0	0.81782	1	0.794231	0.888768	1	0.866179
Novirhabdovirus	genus	VIRL	0	0	0	0.81782	1	0.794231	0.888768	1	0.866179
Alphacarmotetravirus	genus	VIRL	1e-05	0	0	0.81782	1	0.794231	0.888768	1	0.866179
Kobuvirus	genus	VIRL	1e-05	0	0	0.81782	1	0.794231	0.888768	1	0.866179
Sprivivirus	genus	VIRL	0	0	0	0.81782	1	0.794231	0.888768	1	0.866179
Salterprovirus	genus	VIRL	1e-05	0	0	0.81782	1	0.794231	0.888768	1	0.866179
Amdoparvovirus	genus	VIRL	67568.8	0	19106.3	0.81782	0.63196	0.794231	0.888768	1	0.866179
Aureusvirus	genus	VIRL	1e-05	0	0	0.81782	1	0.794231	0.888768	1	0.866179
Rudivirus	genus	VIRL	0	0	0	0.81782	1	0.794231	0.888768	1	0.866179
Bicaudavirus	genus	VIRL	0	0	0	0.81782	1	0.794231	0.888768	1	0.866179
Tenuivirus	genus	VIRL	2e-05	0	0	0.81782	1	0.794231	0.888768	1	0.866179
Enterovirus	genus	VIRL	1e-05	0	0	0.81782	1	0.794231	0.888768	1	0.866179
Ilarvirus	genus	VIRL	2e-05	0	0	0.81782	1	0.794231	0.888768	1	0.866179
Marafivirus	genus	VIRL	1e-05	0	0	0.81782	1	0.794231	0.888768	1	0.866179
Globulovirus	genus	VIRL	0	0	0	0.81782	1	0.794231	0.888768	1	0.866179
Betatetravirus	genus	VIRL	1e-05	0	0	0.81782	1	0.794231	0.888768	1	0.866179
Soymovirus	genus	VIRL	1e-05	0	0	0.81782	1	0.794231	0.888768	1	0.866179
Gammapapillomavirus	genus	VIRL	1e-05	0	0	0.81782	1	0.794231	0.888768	1	0.866179
Glossinavirus	genus	VIRL	0	0	1.95236	0.81782	0.63196	0.76422	0.888768	1	0.866179
Deltaretrovirus	genus	VIRL	1e-05	0	0	0.81782	1	0.794231	0.888768	1	0.866179
Velarivirus	genus	VIRL	0	0	0	0.81782	1	0.794231	0.888768	1	0.866179
Betaretrovirus	genus	VIRL	1e-05	0	0	0.81782	1	0.794231	0.888768	1	0.866179
Muscavirus	genus	VIRL	0	0	0	0.81782	1	0.794231	0.888768	1	0.866179
Betanodavirus	genus	VIRL	3e-05	0	0	0.81782	1	0.794231	0.888768	1	0.866179
Rotavirus	genus	VIRL	4e-05	0	0	0.81782	1	0.794231	0.888768	1	0.866179
Spbetalikevirus	genus	VIRL	0	0	0	0.81782	1	0.794231	0.888768	1	0.866179
Iridovirus	genus	VIRL	0	47.1333	61.5507	0.790402	0.911988	0.875645	0.888768	1	0.920321
Bromovirus	genus	VIRL	2e-05	0	113.776	0.81782	0.81073	0.979192	0.888768	1	0.992034
Betapapillomavirus	genus	VIRL	0	0.02976	0	0.709815	0.712547	1	0.888768	1	1
Waikavirus	genus	VIRL	0	433.536	0	0.709815	0.712547	1	0.888768	1	1
Phijlunalikevirus	genus	VIRL	0	0	0	0.709815	0.712547	1	0.888768	1	1
Iebhlikevirus	genus	VIRL	0	0	0	0.81782	0.81073	0.989595	0.888768	1	1
Erythroparvovirus	genus	VIRL	0	0.41391	0	0.709815	0.712547	1	0.888768	1	1
Cervidpoxvirus	genus	VIRL	0	29.1167	462.767	0.873296	0.555525	0.375193	0.930512	1	0.595554
C2likevirus	genus	VIRL	0.01562	4253.99	0.1517	0.873296	0.796479	0.958398	0.930512	1	0.980612
Orthohepadnavirus	genus	VIRL	1e-05	2e-05	0	0.901288	0.712547	0.794231	0.949425	1	0.866179
Alphavirus	genus	VIRL	1e-05	1e-05	1778.26	0.901288	0.882836	0.754293	0.949425	1	0.866179
Yualikevirus	genus	VIRL	415.414	252.066	629.423	0.901288	0.825044	0.715001	0.949425	1	0.866179
Lambdapapillomavirus	genus	VIRL	1e-05	1e-05	0	0.901288	0.712547	0.794231	0.949425	1	0.866179
Lambdalikevirus	genus	VIRL	3.44913e+06	6.80809e+07	1.01307e+06	0.915332	0.911988	0.375193	0.960943	1	0.595554
3alikevirus	genus	VIRL	329.039	3.23272	20115.5	0.929403	0.172813	0.111609	0.964789	1	0.263932
P22likevirus	genus	VIRL	1056.08	284897	1331.16	0.929403	0.555525	0.403929	0.964789	1	0.632504
Tymovirus	genus	VIRL	4e-05	783.193	2e-05	0.929403	0.768185	0.794231	0.964789	1	0.866179
Ahjdlikevirus	genus	VIRL	1e-05	0.04086	0	0.957606	0.712547	0.601921	0.984147	1	0.797115
Pbiunalikevirus	genus	VIRL	0	213.056	0	0.957606	0.712547	0.601921	0.984147	1	0.797115
PhiCD119likevirus	genus	VIRL	0	1343.74	0	0.957606	0.882836	0.784191	0.984147	1	0.866179
Bcepmulikevirus	genus	VIRL	957.618	7792.91	140181	0.957606	0.911988	0.958398	0.984147	1	0.980612
I3likevirus	genus	VIRL	96.136	2630.43	2132.22	0.985863	0.417616	0.225201	1	1	0.422594
Kayvirus	genus	VIRL	0	0	32.7367	1	0.472477	0.411314	1	1	0.639745
Betapartitivirus	genus	VIRL	0	0	2e-05	1	0.81073	0.784191	1	1	0.866179
Sclerodarnavirus	genus	VIRL	0	0	70.9191	1	0.81073	0.784191	1	1	0.866179
Senecavirus	genus	VIRL	0	0	1e-05	1	0.81073	0.784191	1	1	0.866179
Cavemovirus	genus	VIRL	0	0	1e-05	1	0.81073	0.784191	1	1	0.866179

## Sheet: Family
#Taxonomy_Name	Taxonomy_Level	Kingdom	P	S	N	P-S	N-S	N-P	P-S-adjust	N-S-adjust	N-P-adjust
Methanobacteriaceae	family	ARCH	406.617	3334.21	7687.17	0.00387407	0.605985	0.0137108	0.0251542	1	0.0636355
Methanocellaceae	family	ARCH	273.035	8124.6	6766.91	0.00484202	0.197213	0.583882	0.0289892	1	0.788311
Eggerthellaceae	family	BACT	44948.9	271070	238437	0.00013917	0.605985	0.000101816	0.0105715	1	0.0219007
Erysipelotrichaceae	family	BACT	323988	3.08505e+06	1.91761e+06	0.000120515	0.224044	0.00026073	0.0105715	1	0.0219007
Campylobacteraceae	family	BACT	527531	9.58094e+06	1.942e+06	0.000160522	0.396768	0.000352595	0.0105715	1	0.0219007
Thermoanaerobacterales Family III. Incertae Sedis	family	BACT	1710.23	17782.6	20401.6	0.000120515	0.658398	0.00146258	0.0105715	1	0.0337125
Pasteurellaceae	family	BACT	1.1805e+07	9.43987e+07	4.63408e+07	0.000104235	0.140548	0.00227627	0.0105715	1	0.0410539
Caulobacteraceae	family	BACT	2.46138e+07	1.92951e+08	2.93145e+08	6.69618e-05	0.184715	0.0072216	0.0105715	1	0.0520181
Methylophilaceae	family	BACT	241096	1.90238e+06	2.2338e+06	0.000184929	0.338094	0.001015	0.0106565	1	0.0311944
Methylococcaceae	family	BACT	185952	2.5097e+06	2.29672e+06	0.000244566	0.269023	0.00111313	0.0112745	1	0.0312446
Aeromonadaceae	family	BACT	515617	4.102e+06	2.63586e+06	0.000321899	0.319842	0.00121996	0.011415	1	0.0312446
Xanthomonadaceae	family	BACT	4.85009e+07	3.18386e+08	3.43355e+08	0.000280748	0.253388	0.00320594	0.011415	1	0.0410539
Fusobacteriaceae	family	BACT	2.76517e+06	5.45405e+07	8.51856e+07	0.000321899	0.50721	0.00446994	0.011415	1	0.045792
Heliobacteriaceae	family	BACT	38038.5	2.75545e+06	1.13981e+06	0.000421679	0.310962	3.36798e-05	0.0129596	1	0.0155264
Syntrophomonadaceae	family	BACT	1268.15	32888.6	14778.2	0.00039433	0.161494	0.0024821	0.0129596	1	0.0410539
Ectothiorhodospiraceae	family	BACT	700851	4.28656e+06	4.6015e+06	0.000481772	0.605985	0.00525817	0.013881	1	0.0466157
Nitrospiraceae	family	BACT	30939.2	228665	193126	0.000549776	0.156049	0.00411742	0.0149086	1	0.0451936
Shewanellaceae	family	BACT	173937	981419	1.14576e+06	0.000626638	0.882836	0.000522575	0.0151696	1	0.0219007
Cytophagaceae	family	BACT	17667	109223	75760.4	0.000864667	0.310962	0.000303422	0.0151696	1	0.0219007
Rhodothermaceae	family	BACT	135577	774784	750818	0.000921363	0.853842	0.000697237	0.0151696	1	0.0247251
Verrucomicrobiaceae	family	BACT	8496.94	46049.2	38824	0.000921363	0.366699	0.00320594	0.0151696	1	0.0410539
Magnetococcaceae	family	BACT	642.132	7245.56	13588.3	0.000760852	0.897395	0.0028229	0.0151696	1	0.0410539
Ruminococcaceae	family	BACT	428884	7.94087e+06	3.0085e+06	0.000713401	0.224044	0.00363579	0.0151696	1	0.0441078
Eubacteriaceae	family	BACT	203034	1.06903e+06	767915	0.000760852	0.238397	0.0061699	0.0151696	1	0.0490401
Peptostreptococcaceae	family	BACT	3.07146e+06	5.71545e+08	1.91384e+07	0.000713401	0.238397	0.00667716	0.0151696	1	0.0496479
Aerococcaceae	family	BACT	56540.4	152426	84484.4	0.000921363	0.197213	0.0164154	0.0151696	1	0.0707243
Listeriaceae	family	BACT	117477	952575	830786	0.000921363	0.0973233	0.0217206	0.0151696	1	0.0807516
Microcoleaceae	family	BACT	12504.3	43216.5	37755	0.000713401	0.0270616	0.100348	0.0151696	1	0.233639
Corynebacteriaceae	family	BACT	4.17756e+06	8.95626e+07	2.39266e+07	0.00104523	0.605985	0.000633745	0.0155436	1	0.0243464
Flavobacteriaceae	family	BACT	474951	2.23167e+06	3.02745e+06	0.00104523	0.172813	0.0105871	0.0155436	1	0.0560997
Lactobacillaceae	family	BACT	2.2505e+06	1.63357e+07	9.3267e+06	0.00104523	0.161494	0.0419115	0.0155436	1	0.125462
Staphylococcaceae	family	BACT	6.01875e+06	1.68092e+08	2.44288e+08	0.00118435	0.580498	0.000429803	0.016545	1	0.0219007
Leuconostocaceae	family	BACT	32607	180236	166534	0.00118435	0.285308	0.0132198	0.016545	1	0.0628281
Vibrionaceae	family	BACT	445899	4.78625e+06	3.06688e+06	0.00134041	0.483907	0.0061699	0.0171647	1	0.0490401
Deinococcaceae	family	BACT	274280	1.20944e+06	1.10272e+06	0.00134041	0.531089	0.00780556	0.0171647	1	0.0524497
Enterococcaceae	family	BACT	3.17538e+06	3.80205e+07	1.77362e+07	0.00134041	0.285308	0.0132198	0.0171647	1	0.0628281
Bacteroidaceae	family	BACT	1.49732e+06	3.12623e+07	6.38977e+06	0.00151526	0.224044	0.00146258	0.0174633	1	0.0337125
Halieaceae	family	BACT	20297.7	63131.2	44933.2	0.00151526	0.483907	0.0024821	0.0174633	1	0.0410539
Anaeromyxobacteraceae	family	BACT	1.40314e+06	8.31986e+06	6.25878e+06	0.00151526	0.357001	0.0132198	0.0174633	1	0.0628281
Neisseriaceae	family	BACT	8.56142e+08	3.65962e+09	1.40709e+09	0.00151526	0.121757	0.0189058	0.0174633	1	0.073861
Cystobacteraceae	family	BACT	95129.8	621291	646274	0.0017109	0.439096	0.00411742	0.0179256	1	0.0451936
Atopobiaceae	family	BACT	78526.8	189644	241378	0.0017109	0.580498	0.00484958	0.0179256	1	0.0466157
Pseudoalteromonadaceae	family	BACT	18956.1	137108	56113.3	0.0017109	0.253388	0.0346312	0.0179256	1	0.109349
Chitinophagaceae	family	BACT	8487.54	97822	16570.4	0.0017109	0.0311335	0.0739991	0.0179256	1	0.18952
Acidobacteriaceae	family	BACT	45194.9	143809	406889	0.00192954	0.740196	0.00910191	0.0193374	1	0.0524497
Erythrobacteraceae	family	BACT	2.40514e+06	8.43998e+06	9.32684e+06	0.00192954	0.319842	0.0142179	0.0193374	1	0.0636355
Porphyromonadaceae	family	BACT	711748	5.97338e+06	2.27518e+06	0.00217357	0.853842	0.001749	0.0200403	1	0.0383946
Selenomonadaceae	family	BACT	532110	704103	1.49865e+06	0.00217357	0.768185	0.00910191	0.0200403	1	0.0524497
Desulfohalobiaceae	family	BACT	4422.5	42897.8	115108	0.00217357	0.253388	0.00910191	0.0200403	1	0.0524497
Peptoniphilaceae	family	BACT	1.56571e+06	7.79734e+06	5.67266e+06	0.00217357	0.238397	0.0147414	0.0200403	1	0.0653443
Spirochaetaceae	family	BACT	11438.3	50223.3	61721	0.00230592	0.472477	0.00910191	0.0204429	1	0.0524497
Desulfuromonadaceae	family	BACT	63741.2	455326	590866	0.00230592	0.472477	0.0240647	0.0204429	1	0.0834121
Sphingobacteriaceae	family	BACT	38642.8	264511	95898.4	0.00244561	0.101099	0.00569761	0.0204986	1	0.0486407
Alteromonadaceae	family	BACT	207579	752930	548670	0.00244561	0.269023	0.0132198	0.0204986	1	0.0628281
unknown	family	BACT	1.46005e+09	3.13357e+09	2.23691e+09	0.00244561	0.121757	0.0176221	0.0204986	1	0.0731872
Myxococcaceae	family	BACT	130255	682191	555548	0.00308525	0.796479	0.00320594	0.0245224	1	0.0410539
Mycoplasmataceae	family	BACT	644544	2.25246e+08	6.12079e+10	0.00308525	0.417616	0.00270483	0.0245224	1	0.0410539
Bdellovibrionaceae	family	BACT	5924.7	60673.3	15864.5	0.00308525	0.0739497	0.0284597	0.0245224	1	0.0930492
Lachnospiraceae	family	BACT	1.19593e+06	1.00257e+06	638468	0.00345925	0.882836	0.000352595	0.0249174	1	0.0219007
Yersiniaceae	family	BACT	1.39561e+06	1.82605e+07	2.91178e+06	0.00345925	0.197213	0.00910191	0.0249174	1	0.0524497
Jonesiaceae	family	BACT	16703.4	87463.5	61345.7	0.00345925	0.555525	0.0132198	0.0249174	1	0.0628281
Acholeplasmataceae	family	BACT	112600	84149.2	37268.4	0.00345925	0.210319	0.0474531	0.0249174	1	0.138455
Propionibacteriaceae	family	BACT	8.6924e+08	4.3297e+09	3.46585e+09	0.00387407	0.63196	0.00411742	0.0251542	1	0.0451936
Gemmatimonadaceae	family	BACT	33404	167097	164271	0.00387407	0.740196	0.00446994	0.0251542	1	0.045792
Idiomarinaceae	family	BACT	14452.9	79621.4	34056.4	0.00366132	0.483907	0.0142179	0.0251542	1	0.0636355
Chromatiaceae	family	BACT	587344	2.16358e+06	2.34175e+06	0.00387407	0.439096	0.0284597	0.0251542	1	0.0930492
Hyphomonadaceae	family	BACT	872974	3.13034e+06	4.87366e+06	0.00387407	0.50721	0.0284597	0.0251542	1	0.0930492
Nostocaceae	family	BACT	30315.7	288069	25852.3	0.00387407	0.319842	0.137101	0.0251542	1	0.292608
Desulfomicrobiaceae	family	BACT	20038.1	126441	140760	0.0043336	0.740196	0.0189058	0.0269972	1	0.073861
Acidothermaceae	family	BACT	68589.4	175667	188233	0.0043336	0.712547	0.0419115	0.0269972	1	0.125462
Psychromonadaceae	family	BACT	11581.1	19550.4	10025.8	0.0043336	0.825044	0.0535982	0.0269972	1	0.150663
Carnobacteriaceae	family	BACT	10625.5	73984.1	55293.1	0.00484202	0.543239	0.00294567	0.0289892	1	0.0410539
Sphingomonadaceae	family	BACT	1.37354e+07	4.36497e+07	4.5257e+07	0.00484202	0.483907	0.02326	0.0289892	1	0.081854
Syntrophaceae	family	BACT	3720.61	27526.3	18155.9	0.00511594	0.726327	0.00592952	0.0298538	1	0.0488126
Peptococcaceae	family	BACT	47025.2	57832.8	65332.7	0.00511594	0.68527	0.00981953	0.0298538	1	0.0545398
Clostridiaceae	family	BACT	1.84245e+06	1.10691e+07	2.26835e+06	0.0054038	0.50721	0.00320594	0.0311394	1	0.0410539
Streptococcaceae	family	BACT	4.8734e+08	3.29253e+09	1.17312e+09	0.00670715	0.396768	0.0324579	0.0377073	1	0.10391
Synechococcaceae	family	BACT	117582	424189	734814	0.00707431	0.407113	0.0158397	0.0388245	1	0.0688879
Legionellaceae	family	BACT	626116	432834	820243	0.00707431	0.217103	0.170904	0.0388245	1	0.345555
Dermabacteraceae	family	BACT	492026	1.70759e+06	1.71428e+06	0.00745942	0.439096	0.00121996	0.0390772	1	0.0312446
Anaplasmataceae	family	BACT	29000.7	2.7275e+06	1.19545e+06	0.00745942	0.825044	0.00592952	0.0390772	1	0.0488126
Morganellaceae	family	BACT	162081	2.10323e+06	731100	0.00745942	0.768185	0.00843148	0.0390772	1	0.0524497
Desulfovibrionaceae	family	BACT	520839	1.69517e+06	1.48876e+06	0.00745942	0.712547	0.0189058	0.0390772	1	0.073861
Coriobacteriaceae	family	BACT	58401.2	90582.4	111335	0.0082865	0.224044	0.000451434	0.0429222	1	0.0219007
Bifidobacteriaceae	family	BACT	7.96542e+06	3.83609e+07	2.53446e+07	0.00919468	0.911988	0.00667716	0.0455779	1	0.0496479
Thermoanaerobacteraceae	family	BACT	53137.8	484701	204405	0.00919468	0.740196	0.00780556	0.0455779	1	0.0524497
Sanguibacteraceae	family	BACT	1.17187e+06	3.59301e+06	2.80728e+06	0.00919468	0.768185	0.00945464	0.0455779	1	0.0531535
Moraxellaceae	family	BACT	2.89754e+06	3.40342e+07	4.20585e+06	0.00919468	0.740196	0.026625	0.0455779	1	0.0895921
Desulfobulbaceae	family	BACT	72423.8	147865	146124	0.00968127	0.366699	0.0622003	0.0474794	1	0.165748
Brachyspiraceae	family	BACT	13543.5	54098.6	31064.6	0.0101907	0.302247	0.0176221	0.0494516	1	0.0731872
Thermomonosporaceae	family	BACT	906361	2.87732e+06	2.63499e+06	0.0112816	0.882836	0.00525817	0.0530697	1	0.0466157
Glycomycetaceae	family	BACT	417461	1.14613e+06	1.12541e+06	0.012475	0.580498	0.000522575	0.055298	1	0.0219007
Akkermansiaceae	family	BACT	715.757	33310.4	11581.5	0.0152017	0.853842	0.000924934	0.0631351	1	0.0304568
Streptomycetaceae	family	BACT	9.1677e+06	2.79851e+07	2.89813e+07	0.0184401	0.68527	0.00294567	0.0702553	1	0.0410539
Sporolactobacillaceae	family	BACT	4100.44	19232.4	10473.5	0.0202749	0.97061	0.00208619	0.0747738	1	0.0410539
Chlorobiaceae	family	BACT	146623	279323	404009	0.0202749	0.50721	0.0024821	0.0747738	1	0.0410539
Kineosporiaceae	family	BACT	944876	2.81159e+06	2.86047e+06	0.022267	0.605985	0.00191078	0.0760375	1	0.0400394
Geodermatophilaceae	family	BACT	1.05577e+06	2.65356e+06	2.91897e+06	0.022267	0.63196	0.003487	0.0760375	1	0.0434462
Catenulisporaceae	family	BACT	732312	2.29971e+06	1.83495e+06	0.022267	0.853842	0.00446994	0.0760375	1	0.045792
Acidithiobacillaceae	family	BACT	22605.2	118583	185941	0.022267	0.825044	0.00525817	0.0760375	1	0.0466157
Polyangiaceae	family	BACT	122404	385525	508769	0.0233253	0.941259	0.00270483	0.079066	1	0.0410539
Nannocystaceae	family	BACT	125093	274210	508926	0.029297	0.97061	0.00667716	0.0944468	1	0.0496479
Roseiflexaceae	family	BACT	20046	38771	87722.1	0.0381581	0.531089	0.00525817	0.11349	1	0.0466157
Sporomusaceae	family	BACT	2417.7	33400.6	17397.7	0.0415786	0.897395	0.0039508	0.122087	1	0.0451936
Halothiobacillaceae	family	BACT	36323.1	58209.6	86298.3	0.0793953	0.269023	0.00525817	0.201106	1	0.0466157
Syntrophobacteraceae	family	BACT	7283.5	11963.6	45565.2	0.0793953	0.63196	0.00667716	0.201106	1	0.0496479
Parameciidae	family	EUKY	48087.1	99991.5	37019.9	0.00345925	0.0973233	0.120691	0.0249174	1	0.264945
Chlorellaceae	family	EUKY	24207.7	213903	141392	0.0255737	0.712547	0.00525817	0.0854309	1	0.0466157
Scenedesmaceae	family	EUKY	2007.69	25279	32389.3	0.151213	0.605985	0.00569761	0.327274	1	0.0486407
Microviridae	family	VIRL	28304.8	218340	171674	5.76401e-05	0.224044	0.000522575	0.0105715	1	0.0219007
Herpesviridae	family	VIRL	49436.1	265757	258572	0.000212794	0.0833343	0.076133	0.0108998	1	0.192842
Siphoviridae	family	VIRL	3.81089e+06	8.27741e+07	1.66497e+07	0.00345925	0.161494	0.0535982	0.0249174	1	0.150663
Retroviridae	family	VIRL	791333	4.48341e+08	1.0205e+08	0.00670715	0.184715	0.220253	0.0377073	1	0.402923
Thermofilaceae	family	ARCH	2.15547	0	0.02493	0.0212506	0.63196	0.0419115	0.0760375	1	0.125462
Archaeoglobaceae	family	ARCH	7189	112.38	244.796	0.0365396	0.911988	0.114574	0.11349	1	0.256401
Methanoregulaceae	family	ARCH	3189.49	2151.3	960.078	0.0381581	0.150744	0.133688	0.11349	1	0.287991
unknown	family	ARCH	48473.4	11594.8	12056	0.0512814	0.417616	0.284906	0.139886	1	0.481105
Halobacteriaceae	family	ARCH	156352	107073	79025.2	0.0923115	0.310962	0.284906	0.22757	1	0.481105
Picrophilaceae	family	ARCH	0	0	0.06537	0.106864	0.63196	0.210593	0.248809	1	0.391465
Haloferacaceae	family	ARCH	35234.7	21129.3	44489.2	0.141373	0.555525	0.151426	0.311832	1	0.308883
Sulfolobaceae	family	ARCH	1030.99	130.434	153.049	0.151213	0.68527	0.418778	0.327274	1	0.630904
Natrialbaceae	family	ARCH	82624.8	26910.1	27125.1	0.195836	0.461198	0.02326	0.403038	1	0.081854
Acidilobaceae	family	ARCH	15.4025	97.8962	126.778	0.214847	0.726327	0.302897	0.428764	1	0.495162
Thermococcaceae	family	ARCH	11250.7	839.781	3559.11	0.22147	0.417616	0.5661	0.440077	1	0.7837
Methanospirillaceae	family	ARCH	98.0677	57.5366	275.376	0.242214	0.376561	0.666939	0.471142	1	0.842353
Thermoplasmataceae	family	ARCH	25.378	55.692	48.1153	0.264288	0.671782	0.449422	0.499332	1	0.651521
Methanocaldococcaceae	family	ARCH	121583	1437.64	675.818	0.347669	0.319842	0.82455	0.611738	1	0.888125
Pyrodictiaceae	family	ARCH	5.08429	4.10605	0.51494	0.375638	0.75415	0.648077	0.636651	1	0.825313
Thermoproteaceae	family	ARCH	0.41741	0.60884	1.20856	0.558726	0.726327	0.855132	0.799915	1	0.910429
Methanocorpusculaceae	family	ARCH	47.2248	244.534	656.146	0.570703	0.839416	0.522817	0.807038	1	0.734812
Desulfurococcaceae	family	ARCH	52.1023	172.509	48.375	0.619796	0.567946	0.82455	0.842355	1	0.888125
Methanococcaceae	family	ARCH	3212.4	11922.9	8125.9	0.683609	0.81073	0.804305	0.870563	1	0.878637
Methanosarcinaceae	family	ARCH	2495.89	1197.45	2814.37	0.873296	0.269023	0.240519	0.929768	1	0.429764
Methanomicrobiaceae	family	ARCH	5108.83	4753.91	4117.74	0.929403	0.357001	0.25113	0.964988	1	0.443567
Brevibacteriaceae	family	BACT	564071	807064	752661	0.0112816	0.483907	0.00843148	0.0530697	1	0.0524497
Hydrogenophilaceae	family	BACT	1.03393e+06	2.09773e+06	2.37575e+06	0.0112816	0.63196	0.0419115	0.0530697	1	0.125462
Paenibacillaceae	family	BACT	61996	112253	69332.1	0.011865	0.347465	0.0182541	0.0552503	1	0.073861
Veillonellaceae	family	BACT	7.8284e+07	1.72965e+08	2.49856e+08	0.012475	1	0.00780556	0.055298	1	0.0524497
Rhodospirillaceae	family	BACT	7.48671e+06	1.88178e+07	2.34367e+07	0.012475	0.580498	0.0105871	0.055298	1	0.0560997
Opitutaceae	family	BACT	50048.9	212238	311161	0.012475	0.911988	0.0170094	0.055298	1	0.0726048
Acidaminococcaceae	family	BACT	69825.2	75340.3	120442	0.012475	0.853842	0.02326	0.055298	1	0.081854
Gallionellaceae	family	BACT	239724	764170	615427	0.0131127	0.519078	0.0224789	0.0575708	1	0.081854
Promicromonosporaceae	family	BACT	1.14742e+06	3.48797e+06	2.87004e+06	0.0152017	1	0.0072216	0.0631351	1	0.0520181
Geobacteraceae	family	BACT	357687	1.18236e+06	1.81581e+06	0.0152017	0.63196	0.00843148	0.0631351	1	0.0524497
Rickettsiaceae	family	BACT	35982	96521.3	257750	0.0152017	0.882836	0.00910191	0.0631351	1	0.0524497
Hafniaceae	family	BACT	530163	1.38619e+06	1.32419e+06	0.0152017	0.658398	0.0142179	0.0631351	1	0.0636355
Cellulomonadaceae	family	BACT	1.51737e+06	3.52526e+06	2.52447e+06	0.0152017	0.941259	0.0535982	0.0631351	1	0.150663
Symbiobacteriaceae	family	BACT	83853.5	234167	781915	0.0167523	0.941259	0.00876096	0.0677441	1	0.0524497
Rubrobacteraceae	family	BACT	69262.7	211551	174190	0.0167523	0.868317	0.0142179	0.0677441	1	0.0636355
Bartonellaceae	family	BACT	261718	206426	170120	0.0175785	0.97061	0.0189058	0.0698593	1	0.073861
Actinomycetaceae	family	BACT	4.07109e+07	6.64228e+07	9.70689e+07	0.0184401	0.768185	0.0105871	0.0702553	1	0.0560997
Pseudomonadaceae	family	BACT	7.78842e+07	2.41933e+08	2.13635e+08	0.0184401	1	0.0114077	0.0702553	1	0.0590891
Acetobacteraceae	family	BACT	6.07211e+06	2.13765e+07	1.67816e+07	0.0184401	0.50721	0.0284597	0.0702553	1	0.0930492
Puniceicoccaceae	family	BACT	2366.64	7664.61	9644.7	0.0184401	0.941259	0.0393527	0.0702553	1	0.122578
Nocardioidaceae	family	BACT	2.25539e+06	6.90899e+06	5.45358e+06	0.022267	0.911988	0.00910191	0.0760375	1	0.0524497
Pectobacteriaceae	family	BACT	1.20196e+06	5.23702e+07	724581	0.022267	0.121757	0.0504473	0.0760375	1	0.145351
Cyanothecaceae	family	BACT	51985.5	148614	30772	0.022267	0.396768	0.144127	0.0760375	1	0.297949
Amoebophilaceae	family	BACT	19860.3	46685.6	3098.2	0.022267	0.0166273	0.601921	0.0760375	1	0.788311
Alcanivoracaceae	family	BACT	153074	275764	250822	0.0255737	0.658398	0.026625	0.0854309	1	0.0895921
Nautiliaceae	family	BACT	22639.2	38866.1	37165.7	0.0267665	0.97061	0.0586314	0.0881383	1	0.160887
Desulfobacteraceae	family	BACT	18145.6	64213.6	134392	0.029297	0.63196	0.0217206	0.0944468	1	0.0807516
Hahellaceae	family	BACT	42578.5	69803.2	61170.4	0.029297	0.130891	0.220253	0.0944468	1	0.402923
Halanaerobiaceae	family	BACT	1251.18	10957.1	3942.31	0.0306376	0.357001	0.14058	0.0980828	1	0.297282
Halomonadaceae	family	BACT	572938	807190	989382	0.0320306	0.882836	0.0474531	0.101138	1	0.138455
Rhodobacteraceae	family	BACT	1.16214e+07	2.73244e+07	3.53001e+07	0.0349799	0.97061	0.0152819	0.109699	1	0.0670948
Chromobacteriaceae	family	BACT	6.43461e+06	9.40591e+06	1.22672e+07	0.0381581	0.825044	0.0217206	0.11349	1	0.0807516
Fibrobacteraceae	family	BACT	4242.35	18094.8	20080.2	0.0381581	0.782296	0.0569118	0.11349	1	0.15805
Trypanosomatidae	family	BACT	457357	40249.6	20017.9	0.0381581	0.302247	0.0640511	0.11349	1	0.168729
Comamonadaceae	family	BACT	6.56196e+07	9.61292e+07	8.64192e+07	0.0381581	0.941259	0.0678892	0.11349	1	0.176819
Cardiobacteriaceae	family	BACT	7287.77	21305	4836.79	0.0415786	0.161494	0.302897	0.122087	1	0.495162
Acidimicrobiaceae	family	BACT	38810.9	135335	159709	0.043384	0.593179	0.00945464	0.126582	1	0.0531535
Nocardiopsaceae	family	BACT	1.04796e+06	2.71943e+06	2.12894e+06	0.0452552	0.50721	0.0114077	0.127211	1	0.0590891
Desulfarculaceae	family	BACT	92446.7	158682	188985	0.0452552	0.882836	0.0189058	0.127211	1	0.073861
Pseudonocardiaceae	family	BACT	5.48166e+06	9.03574e+06	7.53511e+06	0.0452552	0.376561	0.0202706	0.127211	1	0.077873
Gloeobacteraceae	family	BACT	34081.5	84090.2	61455.1	0.0452552	0.461198	0.0586314	0.127211	1	0.160887
Trueperaceae	family	BACT	46229.3	83834.4	94092.5	0.0452552	0.543239	0.0719144	0.127211	1	0.18521
Aphanothecaceae	family	BACT	14799.1	19436.9	5095.45	0.0452552	0.10499	0.100348	0.127211	1	0.233639
Thermaceae	family	BACT	158202	185790	389030	0.0492021	0.319842	0.00780556	0.135013	1	0.0524497
Streptosporangiaceae	family	BACT	904394	2.43141e+06	2.78463e+06	0.0492021	0.768185	0.0202706	0.135013	1	0.077873
Coleofasciculaceae	family	BACT	5532.43	40933.6	24449.8	0.0492021	0.580498	0.396624	0.135013	1	0.609479
Sphaerobacteraceae	family	BACT	135864	138703	148929	0.0534339	0.796479	0.0419115	0.144053	1	0.125462
Rhodocyclaceae	family	BACT	9.6293e+06	1.65169e+07	1.79756e+07	0.0534339	0.712547	0.0950679	0.144053	1	0.229457
Dermacoccaceae	family	BACT	1.08076e+06	1.80107e+06	1.58601e+06	0.0579654	0.768185	0.0393527	0.155361	1	0.122578
Spongiibacteraceae	family	BACT	68801.3	163311	86554.1	0.0603483	0.941259	0.00843148	0.160813	1	0.0524497
Moritellaceae	family	BACT	124965	263010	142073	0.0628118	0.911988	0.0346312	0.166415	1	0.109349
Leptotrichiaceae	family	BACT	1.48517e+06	1.33076e+06	4.99906e+06	0.065358	0.68527	0.02326	0.172172	1	0.081854
Deferribacteraceae	family	BACT	2272.33	30203.3	20530.2	0.0679886	0.985302	0.0132198	0.177078	1	0.0628281
Micrococcaceae	family	BACT	2.62646e+08	1.78254e+08	1.96252e+08	0.0679886	0.63196	0.02326	0.177078	1	0.081854
Lentisphaeraceae	family	BACT	14965.9	9554.22	5583.05	0.0707057	0.882836	0.284906	0.18312	1	0.481105
Thermotogaceae	family	BACT	2849.82	19676.9	28304.1	0.0735112	0.658398	0.117601	0.189322	1	0.259398
Cellvibrionaceae	family	BACT	89531.9	98754.6	218346	0.0793953	0.483907	0.026625	0.201106	1	0.0895921
Aphanizomenonaceae	family	BACT	784754	4.77201e+06	218226	0.0824779	0.941259	0.210593	0.206643	1	0.391465
Frankiaceae	family	BACT	1.84004e+06	3.50611e+06	3.14028e+06	0.0856568	0.658398	0.0304024	0.2123	1	0.0980105
Hyphomicrobiaceae	family	BACT	855642	1.01923e+06	1.36633e+06	0.0856568	0.63196	0.0900125	0.2123	1	0.220722
Tsukamurellaceae	family	BACT	862935	1.26848e+06	1.09214e+06	0.0993752	0.955927	0.100348	0.238604	1	0.233639
Microbacteriaceae	family	BACT	1.84518e+06	4.43686e+06	3.22807e+06	0.0993752	0.658398	0.111609	0.238604	1	0.253456
Dehalococcoidaceae	family	BACT	4604.71	11364.3	5264.25	0.0993752	0.319842	0.230227	0.238604	1	0.416215
Planctomycetaceae	family	BACT	1.55663e+07	1.61142e+07	1.00472e+07	0.0993752	0.555525	0.309059	0.238604	1	0.499916
Conexibacteraceae	family	BACT	471016	991251	1.09098e+06	0.106864	0.712547	0.02326	0.248809	1	0.081854
Beutenbergiaceae	family	BACT	1.16077e+06	2.11663e+06	1.80468e+06	0.106864	0.68527	0.026625	0.248809	1	0.0895921
Alicyclobacillaceae	family	BACT	5015.78	16126.7	3206.22	0.106864	0.253388	0.473216	0.248809	1	0.681727
Natranaerobiaceae	family	BACT	498.316	3489.23	3028.52	0.114793	0.985302	0.0217206	0.260686	1	0.0807516
Nakamurellaceae	family	BACT	991976	1.42157e+06	1.30268e+06	0.114793	0.396768	0.0851758	0.260686	1	0.211108
Solibacteraceae	family	BACT	42261.6	43273.7	53363.7	0.114793	0.825044	0.0900125	0.260686	1	0.220722
Prevotellaceae	family	BACT	3.26997e+07	2.25312e+07	4.75543e+07	0.114793	0.796479	0.111609	0.260686	1	0.253456
Prochloraceae	family	BACT	16638.6	100075	52698.5	0.114793	0.740196	0.12706	0.260686	1	0.276296
Aquificaceae	family	BACT	5209.13	33181.6	11607.4	0.118927	1	0.060394	0.268751	1	0.16187
Thermodesulfobiaceae	family	BACT	73.5109	2062.85	1976.41	0.123177	0.269023	0.774187	0.274322	1	0.875934
Nitrosomonadaceae	family	BACT	116704	111116	105794	0.132032	0.882836	0.175015	0.292629	1	0.349272
Piscirickettsiaceae	family	BACT	6016.79	38229.2	60285.1	0.151213	0.50721	0.0142179	0.327274	1	0.0636355
Bacillaceae	family	BACT	1.13177e+08	1.25872e+07	2.01204e+07	0.151213	0.825044	0.0805514	0.327274	1	0.201816
Segniliparaceae	family	BACT	125899	158071	284222	0.156325	0.121757	0.0122842	0.33519	1	0.0628281
Blattabacteriaceae	family	BACT	629.701	7301.26	6710.91	0.161567	0.740196	0.240519	0.343237	1	0.429764
Micromonosporaceae	family	BACT	1.75265e+06	3.00326e+06	2.46746e+06	0.172447	0.97061	0.0678892	0.356494	1	0.176819
Xanthobacteraceae	family	BACT	2.04013e+07	2.34484e+07	3.51562e+07	0.172447	0.911988	0.100348	0.356494	1	0.233639
Colwelliaceae	family	BACT	5593.35	34594.4	13975.7	0.208368	0.357001	0.0504473	0.417641	1	0.145351
Francisellaceae	family	BACT	1135.85	458213	31659.9	0.208368	0.605985	0.060394	0.417641	1	0.16187
Oxalobacteraceae	family	BACT	6.95794e+06	4.50229e+06	8.24573e+06	0.208368	0.376561	0.0640511	0.417641	1	0.168729
Rhodobiaceae	family	BACT	2.88719e+06	2.82096e+06	4.77182e+06	0.208368	0.605985	0.076133	0.417641	1	0.192842
Beijerinckiaceae	family	BACT	1.82924e+06	1.78331e+06	2.51006e+06	0.208368	0.97061	0.10586	0.417641	1	0.244007
Dictyoglomaceae	family	BACT	2685.28	10171.5	5334.12	0.208368	0.740196	0.210593	0.417641	1	0.391465
Chthoniobacteraceae	family	BACT	109070	47922.2	105523	0.228238	0.618913	0.0520028	0.451579	1	0.148902
Borreliaceae	family	BACT	4241.01	48220.7	34262.7	0.279753	0.941259	0.117601	0.524253	1	0.259398
Ktedonobacteraceae	family	BACT	2358.29	17369.5	7167.77	0.287712	0.555525	0.0189058	0.534819	1	0.073861
Hydrogenothermaceae	family	BACT	7124.72	61965.1	9916.01	0.287712	0.853842	0.3894	0.534819	1	0.602393
Parachlamydiaceae	family	BACT	1241.49	6855.34	18829.7	0.338648	0.825044	0.0783168	0.605104	1	0.19729
Gordoniaceae	family	BACT	1.91654e+06	1.04161e+06	1.00105e+06	0.338648	0.531089	0.192199	0.605104	1	0.370727
Pelagibacteraceae	family	BACT	629.747	10704	3062.16	0.347669	0.926611	0.210593	0.611738	1	0.391465
Rhizobiaceae	family	BACT	5.08673e+07	3.17961e+07	4.65628e+07	0.347669	0.712547	0.273322	0.611738	1	0.473689
Thermomicrobiaceae	family	BACT	20209.8	15442.7	27881	0.366164	0.0710205	0.0101969	0.625192	1	0.0559616
Verrucomicrobia subdivision 3	family	BACT	5363.14	4379.04	8210.06	0.385261	0.269023	0.0474531	0.643498	1	0.138455
Oscillatoriaceae	family	BACT	4237.45	8256.91	37461.2	0.385261	0.926611	0.449422	0.643498	1	0.651521
Halobacteroidaceae	family	BACT	3339.71	7864.06	37447.6	0.404955	0.580498	0.060394	0.664357	1	0.16187
Nocardiaceae	family	BACT	9.81778e+06	6.30775e+06	7.16102e+06	0.425238	0.357001	0.220253	0.680677	1	0.402923
Merismopediaceae	family	BACT	15744.4	2826.39	3396.22	0.446103	0.531089	0.0950679	0.704293	1	0.229457
Erwiniaceae	family	BACT	1.23866e+06	3.05715e+06	1.54154e+06	0.446103	0.796479	0.418778	0.704293	1	0.630904
Chlamydiaceae	family	BACT	326434	177981	211474	0.467539	0.0710205	0.262064	0.723273	1	0.461112
Synergistaceae	family	BACT	257876	172383	151645	0.467539	0.726327	0.465209	0.723273	1	0.672292
Waddliaceae	family	BACT	983.587	3467.68	13029.3	0.489534	0.605985	0.12706	0.725643	1	0.276296
Porticoccaceae	family	BACT	15797.5	9727.16	52723	0.489534	0.868317	0.916909	0.725643	1	0.956324
Burkholderiaceae	family	BACT	4.60218e+08	1.46957e+08	3.43955e+08	0.535143	0.376561	0.916909	0.778237	1	0.956324
Helicobacteraceae	family	BACT	352653	120436	131510	0.558726	0.12626	0.601921	0.799915	1	0.788311
Elusimicrobiaceae	family	BACT	4493.34	3046.72	4884.29	0.570703	0.941259	0.548582	0.807038	1	0.764037
Bradyrhizobiaceae	family	BACT	2.95022e+08	1.35956e+08	2.65009e+08	0.582802	0.580498	0.433944	0.811697	1	0.635073
Brucellaceae	family	BACT	3.46643e+08	4.13382e+07	8.189e+08	0.607351	0.768185	0.273322	0.83829	1	0.473689
Entomoplasmataceae	family	BACT	14466.8	22753.5	10976.9	0.619796	0.726327	0.0552343	0.842355	1	0.154321
Chloroflexaceae	family	BACT	13477.7	12626.4	48811.6	0.632352	0.184715	0.0925125	0.842355	1	0.225652
Leptospiraceae	family	BACT	71097.5	4584.71	5819.87	0.683609	0.461198	0.187791	0.870563	1	0.36839
Acaryochloridaceae	family	BACT	326.935	723.91	2658.96	0.736369	0.130891	0.0304024	0.901949	1	0.0980105
Mycobacteriaceae	family	BACT	2.93689e+07	3.12721e+07	3.14588e+07	0.790402	0.224044	0.210593	0.901949	1	0.391465
Coxiellaceae	family	BACT	1.21342e+06	84148.4	114589	0.736369	0.911988	0.583882	0.901949	1	0.788311
Kosmotogaceae	family	BACT	75.2783	1250.4	3859.08	0.831615	0.285308	0.0419115	0.912796	1	0.125462
Enterobacteriaceae	family	BACT	1.27984e+09	1.78343e+08	1.16707e+08	0.845462	0.911988	0.916909	0.923597	1	0.956324
Microcystaceae	family	BACT	2262.75	2360.99	6215.26	0.873296	0.285308	0.151426	0.929768	1	0.308883
Alcaligenaceae	family	BACT	6.16012e+08	5.67966e+07	4.3576e+08	0.873296	0.417616	0.620206	0.929768	1	0.798645
Methylacidiphilaceae	family	BACT	1439.04	3786.7	1625.27	0.957606	0.338094	0.334527	0.985394	1	0.529956
Methylobacteriaceae	family	BACT	4.23768e+08	7.93918e+07	2.14516e+08	0.957606	0.357001	0.754293	0.985394	1	0.875934
Fervidobacteriaceae	family	BACT	3819.06	11129	4950.78	0.985863	0.555525	0.0446097	1	1	0.132678
Phyllobacteriaceae	family	BACT	4.06038e+07	8.38585e+06	1.62914e+07	0.985863	0.461198	0.834717	1	1	0.894894
Pythiaceae	family	EUKY	1391.54	24644.3	16521.1	0.0167523	0.768185	0.0176221	0.0677441	1	0.0731872
Trypanosomatidae	family	EUKY	109479	31755.2	34381.5	0.0202749	0.302247	0.137101	0.0747738	1	0.292608
Tetrahymenidae	family	EUKY	1.83232e+06	49348.7	319193	0.0267665	0.319842	0.0851758	0.0881383	1	0.211108
Montastraeidae	family	EUKY	2730.19	128040	28081.6	0.0492021	0.45007	0.100348	0.135013	1	0.233639
Bryopsidaceae	family	EUKY	34877.8	17915.1	21067.5	0.0824779	0.768185	0.210593	0.206643	1	0.391465
Phaffomycetaceae	family	EUKY	83.7986	3155.76	350.929	0.0993752	0.338094	0.273322	0.238604	1	0.473689
Hypocreaceae	family	EUKY	213.21	3039.27	65016.3	0.103065	0.261125	0.844911	0.246182	1	0.903722
Theileriidae	family	EUKY	2.58191e+07	8.94583e+06	2.36479e+07	0.123177	0.555525	0.210593	0.274322	1	0.391465
Dipodascaceae	family	EUKY	2.37797e+06	633015	602999	0.123177	0.658398	0.321628	0.274322	1	0.516623
Lentitheciaceae	family	EUKY	2.50838e+09	1.06588e+08	1.19287e+10	0.156325	0.882836	0.130341	0.33519	1	0.2821
Saprolegniaceae	family	EUKY	946.032	8.77162	5842.33	0.161567	0.347465	0.695627	0.343237	1	0.873798
Venturiaceae	family	EUKY	2.28646e+09	8.39626e+07	1.10857e+10	0.172447	1	0.100348	0.356494	1	0.233639
Codonosigidae	family	EUKY	18623.3	7548.57	46101.8	0.172447	0.580498	0.396624	0.356494	1	0.609479
Chaetomiaceae	family	EUKY	4.32928e+06	788969	2.19929e+06	0.235153	0.50721	0.620206	0.4613	1	0.798645
Didymellaceae	family	EUKY	4.96068e+09	3.20011e+08	3.33598e+10	0.242214	0.985302	0.215384	0.471142	1	0.398763
Plectosphaerellaceae	family	EUKY	186.101	8991.64	439200	0.249423	0.224044	0.638729	0.477113	1	0.815662
Pichiaceae	family	EUKY	74.1065	0	835.868	0.249423	0.231141	0.937632	0.477113	1	0.96484
Eupodiscaceae	family	EUKY	32274.3	7989.88	3226.6	0.264288	0.0710205	0.36131	0.499332	1	0.566545
Phakopsoraceae	family	EUKY	0	736.937	571.679	0.264288	0.417616	0.784191	0.499332	1	0.875934
Chattonellaceae	family	EUKY	407022	7528.72	16484.1	0.279753	0.63196	0.060394	0.524253	1	0.16187
Schizosaccharomycetaceae	family	EUKY	2.59938e+08	4.29392e+06	1.63962e+07	0.295822	0.825044	0.175015	0.545495	1	0.349272
Geminigeraceae	family	EUKY	3.51184e+08	3.87097e+06	2.20651e+07	0.295822	0.882836	0.230227	0.545495	1	0.416215
Pyrenomonadaceae	family	EUKY	4709.02	9019.21	21200.7	0.304083	0.985302	0.103075	0.556279	1	0.238781
Teratosphaeriaceae	family	EUKY	5.61657e+09	1.5921e+08	1.32012e+10	0.304083	0.428278	0.574959	0.556279	1	0.788311
Botryosphaeriaceae	family	EUKY	3.34478e+09	5.6906e+07	1.90144e+10	0.312497	0.882836	0.201243	0.569411	1	0.386554
Mycosphaerellaceae	family	EUKY	1.76724e+09	2.22977e+08	9.41929e+06	0.329779	0.197213	0.906568	0.59386	1	0.951999
Chromulinaceae	family	EUKY	0.58035	194.216	50.4508	0.347669	0.911988	0.284906	0.611738	1	0.481105
Bangiaceae	family	EUKY	593064	85059.9	55381	0.375638	0.81073	0.522817	0.636651	1	0.734812
Debaryomycetaceae	family	EUKY	1.45549e+07	898898	1.29611e+07	0.385261	0.238397	0.144127	0.643498	1	0.297949
Dothideaceae	family	EUKY	4.04767e+09	1.03485e+08	1.90633e+10	0.385261	0.605985	0.426322	0.643498	1	0.635073
Pleurotaceae	family	EUKY	26.4057	0	44244.5	0.395034	0.0577678	0.205879	0.657439	1	0.391465
Cyanophoraceae	family	EUKY	467764	25353.5	18051.1	0.404955	0.658398	0.497688	0.664357	1	0.710322
Phyllostictaceae	family	EUKY	2.19862e+09	6.96686e+07	5.5572e+09	0.404955	0.740196	0.601921	0.664357	1	0.788311
Aliquandostipitaceae	family	EUKY	5.63566e+08	2.55187e+07	2.23392e+09	0.404955	0.417616	0.814412	0.664357	1	0.883397
Unikaryonidae	family	EUKY	0.5532	386.985	0.47102	0.415023	0.897395	0.302897	0.67846	1	0.495162
Monomastigaceae	family	EUKY	8053.69	3062.18	31785.4	0.425238	0.911988	0.328037	0.680677	1	0.525087
Pocilloporidae	family	EUKY	36476.7	11045.8	56754.9	0.425238	1	0.375193	0.680677	1	0.584337
Paulinellidae	family	EUKY	2490.23	2294.99	22403.3	0.425238	0.825044	0.375193	0.680677	1	0.584337
Cyanidiaceae	family	EUKY	1.06912e+06	26378.4	11809.5	0.425238	0.768185	0.514368	0.680677	1	0.727374
Agaricaceae	family	EUKY	3.9939e+09	1.10148e+08	2.34467e+09	0.425238	0.140548	0.855132	0.680677	1	0.910429
Coriolaceae	family	EUKY	338.389	9416.6	0.00943	0.446103	0.941259	0.315302	0.704293	1	0.508232
Clavicipitaceae	family	EUKY	9735.41	2709.16	531942	0.446103	0.825044	0.73456	0.704293	1	0.875934
Mortierellaceae	family	EUKY	0	748.33	2.89182	0.45675	0.593179	0.784191	0.713769	1	0.875934
Edwardsiidae	family	EUKY	0	0.03533	0.04991	0.45675	0.645123	0.784191	0.713769	1	0.875934
Saccharomycodaceae	family	EUKY	0	0.01846	167793	0.45675	0.645123	0.784191	0.713769	1	0.875934
Phaeosphaeriaceae	family	EUKY	1.24333e+09	5.92488e+07	8.26901e+09	0.467539	0.238397	0.175015	0.723273	1	0.349272
Cafeteriaceae	family	EUKY	311.735	4084.76	1.77219e+06	0.478467	0.261125	0.0240647	0.725643	1	0.0834121
Acinetosporaceae	family	EUKY	540.203	4826.38	76.4573	0.489534	0.768185	0.620206	0.725643	1	0.798645
Raspailiidae	family	EUKY	6.67977	0	9.33801	0.489534	0.81073	0.638729	0.725643	1	0.815662
Schizophyllaceae	family	EUKY	193.94	0	671.803	0.489534	0.472477	0.979192	0.725643	1	0.983459
Chlamydomonadaceae	family	EUKY	56372	7097.38	19152.3	0.500736	0.645123	0.187791	0.732824	1	0.36839
Corynesporascaceae	family	EUKY	1.61442e+09	7.4869e+07	1.11138e+10	0.500736	0.472477	0.187791	0.732824	1	0.36839
Desmarestiaceae	family	EUKY	868.333	7623.93	1105.17	0.500736	0.531089	0.937632	0.732824	1	0.96484
Chaetopeltidaceae	family	EUKY	1558.13	535.648	683.896	0.512074	0.605985	0.267652	0.747044	1	0.469154
Lindgomycetaceae	family	EUKY	3.43808e+09	1.2828e+08	2.36295e+10	0.546872	0.417616	0.144127	0.792792	1	0.297949
Gigartinaceae	family	EUKY	18.4211	8037.18	22.5423	0.558726	0.461198	0.834717	0.799915	1	0.894894
Arthrodermataceae	family	EUKY	165979	129940	1.78343e+06	0.570703	0.985302	0.65748	0.807038	1	0.832688
Saccharomycetaceae	family	EUKY	3.61408e+08	5.44775e+06	7.541e+07	0.582802	0.197213	0.25113	0.811697	1	0.443567
unknown	family	EUKY	9.12801e+09	2.68799e+08	9.06615e+09	0.582802	0.740196	0.334527	0.811697	1	0.529956
Cryptosporidiidae	family	EUKY	5.29333e+08	2.51318e+07	3.14365e+07	0.582802	0.531089	0.875645	0.811697	1	0.923735
Parazoanthidae	family	EUKY	0	0.02789	0.03939	0.582802	0.645123	0.979192	0.811697	1	0.983459
Hysteriaceae	family	EUKY	3.40699e+09	1.75653e+08	2.39869e+10	0.595019	0.376561	0.151426	0.826216	1	0.308883
Bathycoccaceae	family	EUKY	1.08766e+08	6.50624e+06	1.52593e+07	0.607351	0.97061	0.65748	0.83829	1	0.832688
Ustilaginaceae	family	EUKY	4.51646	427343	80383.9	0.645014	0.231141	0.279073	0.842355	1	0.480047
Capnodiaceae	family	EUKY	2.1694e+09	9.91395e+06	1.03412e+10	0.619796	0.853842	0.347755	0.842355	1	0.549024
Aplysinidae	family	EUKY	6.23555	0	0	0.645014	1	0.601921	0.842355	1	0.788311
Sporormiaceae	family	EUKY	6.49968e+09	2.20627e+08	1.71669e+10	0.645014	0.911988	0.583882	0.842355	1	0.788311
Rhizophydiaceae	family	EUKY	0	0	0	0.645014	1	0.601921	0.842355	1	0.788311
Ectocarpaceae	family	EUKY	2321.3	1255.94	103359	0.632352	0.417616	0.774187	0.842355	1	0.875934
Briareidae	family	EUKY	303.984	0	0.00142	0.645014	0.81073	0.804305	0.842355	1	0.878637
Dunaliellaceae	family	EUKY	0	0	0	0.645014	0.81073	0.804305	0.842355	1	0.878637
Ceratobasidiaceae	family	EUKY	2158.09	0	96078.5	0.645014	0.81073	0.82455	0.842355	1	0.888125
Pedinomonadaceae	family	EUKY	0	0	3192.31	0.645014	0.63196	0.937632	0.842355	1	0.96484
Cryptomonadaceae	family	EUKY	17510.9	5551.5	27216.6	0.657779	0.269023	0.111609	0.849401	1	0.253456
Histionidae	family	EUKY	1893.27	1916.54	1636.23	0.657779	0.293696	0.334527	0.849401	1	0.529956
Malawimonadidae	family	EUKY	835.461	139.765	2348.07	0.657779	0.417616	0.620206	0.849401	1	0.798645
Noelaerhabdaceae	family	EUKY	452163	26689.4	7918.6	0.670646	0.81073	0.354492	0.863597	1	0.55775
Mytilinidiaceae	family	EUKY	5.46037e+07	2.90201e+07	3.34503e+06	0.683609	0.882836	0.754293	0.870563	1	0.875934
Glomeraceae	family	EUKY	324.521	35.5225	41.831	0.683609	0.68527	1	0.870563	1	1
Aspergillaceae	family	EUKY	1.44535e+09	3.54349e+07	2.80789e+07	0.709815	0.531089	0.403929	0.891621	1	0.618642
Cordycipitaceae	family	EUKY	193.138	5184.54	1.98188e+06	0.709815	0.618913	0.497688	0.891621	1	0.710322
Callyspongiidae	family	EUKY	0	0.17038	9.07341	0.709815	0.911988	0.784191	0.891621	1	0.875934
Acroporidae	family	EUKY	0	0.23269	0.00144	0.709815	0.882836	0.784191	0.891621	1	0.875934
Phaeodactylaceae	family	EUKY	1.02144e+07	1.18952e+06	3.28267e+06	0.709815	0.911988	0.875645	0.891621	1	0.923735
Synuraceae	family	EUKY	0	4.56125	342.24	0.72305	0.366699	0.114574	0.900882	1	0.256401
Hartmannellidae	family	EUKY	0.11654	1.49988	40.0242	0.72305	0.726327	0.382256	0.900882	1	0.593333
Fragilariaceae	family	EUKY	0	33.826	209.701	0.72305	0.825044	0.937632	0.900882	1	0.96484
Vaucheriaceae	family	EUKY	2225.12	15026.9	20051	0.790402	0.461198	0.144127	0.901949	1	0.297949
Tetraplosphaeriaceae	family	EUKY	3.54053e+09	7.34933e+07	1.98664e+10	0.790402	0.184715	0.144127	0.901949	1	0.297949
Lophiotremataceae	family	EUKY	2.25917e+09	1.99058e+07	1.60426e+10	0.790402	0.366699	0.25113	0.901949	1	0.443567
Aigialaceae	family	EUKY	6.82279e+09	4.59674e+07	3.21655e+10	0.736369	0.253388	0.279073	0.901949	1	0.480047
Pycnococcaceae	family	EUKY	680351	67406.7	73055	0.81782	0.376561	0.284906	0.901949	1	0.481105
Dictyotaceae	family	EUKY	999.642	93.3627	1338.85	0.776787	0.555525	0.296818	0.901949	1	0.490441
Niphatidae	family	EUKY	1e-05	0.17297	0	0.790402	0.712547	0.433944	0.901949	1	0.635073
Rhizopodaceae	family	EUKY	462.916	3.12857	38.0752	0.763241	0.417616	0.601921	0.901949	1	0.788311
Plasmodiidae	family	EUKY	1.43065e+08	1.2306e+07	1.62876e+07	0.736369	0.768185	0.601921	0.901949	1	0.788311
Euglenaceae	family	EUKY	9114.78	3173.77	42693.3	0.790402	0.81073	0.601921	0.901949	1	0.788311
Spizellomycetaceae	family	EUKY	326.227	81.4809	151.259	0.763241	0.911988	0.620206	0.901949	1	0.798645
Trichocomaceae	family	EUKY	48931.2	111876	413431	0.81782	0.97061	0.794231	0.901949	1	0.875934
Ulmaridae	family	EUKY	7.22205	0	0	0.81782	1	0.794231	0.901949	1	0.875934
Blastocladiaceae	family	EUKY	10.8351	37.6241	4244.54	0.776787	1	0.76422	0.901949	1	0.875934
Isididae	family	EUKY	603.555	0	0	0.81782	1	0.794231	0.901949	1	0.875934
Poritidae	family	EUKY	1e-05	0	12.0065	0.81782	0.63196	0.754293	0.901949	1	0.875934
Chondrillidae	family	EUKY	0	0	0	0.81782	1	0.794231	0.901949	1	0.875934
Latrunculiidae	family	EUKY	0	0	0	0.81782	1	0.794231	0.901949	1	0.875934
Gorgoniidae	family	EUKY	0	0	0	0.81782	1	0.794231	0.901949	1	0.875934
Discosomatidae	family	EUKY	0	0	0	0.81782	1	0.794231	0.901949	1	0.875934
Nephtheidae	family	EUKY	300.596	0	0	0.81782	1	0.794231	0.901949	1	0.875934
Thalassiosiraceae	family	EUKY	3.32762e+07	1.95381e+06	4.33302e+06	0.736369	0.882836	0.814412	0.901949	1	0.883397
Babesiidae	family	EUKY	1.87663e+09	6.34297e+07	5.09255e+07	0.763241	0.63196	0.896242	0.901949	1	0.943305
Dissoconiaceae	family	EUKY	3.20864e+09	8.77657e+07	2.1571e+09	0.81782	0.941259	0.948011	0.901949	1	0.973347
Erysiphaceae	family	EUKY	1e-05	0	1e-05	0.81782	0.81073	0.979192	0.901949	1	0.983459
Proteromonadidae	family	EUKY	0	0	14.47	0.81782	0.81073	0.979192	0.901949	1	0.983459
Spongillidae	family	EUKY	0	0	33131	0.81782	0.81073	0.979192	0.901949	1	0.983459
Peridiniaceae	family	EUKY	37355	12691.8	5461.07	0.736369	0.768185	1	0.901949	1	1
Laminariaceae	family	EUKY	95247.3	55816.2	8204.27	0.831615	0.897395	0.804305	0.912796	1	0.878637
Marasmiaceae	family	EUKY	7997.19	1022.26	56.7494	0.845462	0.269023	0.309059	0.923597	1	0.499916
Hemiselmidaceae	family	EUKY	7.3789e+07	1.65342e+06	3.3693e+07	0.873296	0.224044	0.418778	0.929768	1	0.630904
Tilletiaceae	family	EUKY	5.25025	782482	125888	0.873296	0.726327	0.514368	0.929768	1	0.727374
Rhizangiidae	family	EUKY	0	4708.87	1e-05	0.873296	0.941259	0.774187	0.929768	1	0.875934
Geodiidae	family	EUKY	0	0.75049	0	0.873296	0.712547	0.794231	0.929768	1	0.875934
Hydridae	family	EUKY	7.70549	306.4	1202.41	0.873296	0.911988	0.979192	0.929768	1	0.983459
Axinellidae	family	EUKY	1e-05	0.52807	5679.37	0.873296	0.911988	0.979192	0.929768	1	0.983459
Mussidae	family	EUKY	120406	0.02601	35.0509	0.901288	0.555525	0.433944	0.950786	1	0.635073
Physaraceae	family	EUKY	0	0	0.11317	0.901288	0.882836	0.937632	0.950786	1	0.96484
Gracilariaceae	family	EUKY	331084	68322.6	5508.71	0.915332	0.658398	0.183458	0.961203	1	0.364543
Legeriomycetaceae	family	EUKY	29.6446	0	449.68	0.915332	0.882836	0.937632	0.961203	1	0.96484
Petrosiidae	family	EUKY	2627.61	1.36904	33.2642	0.929403	0.50721	0.5661	0.964988	1	0.7837
Mamiellaceae	family	EUKY	4.55724e+07	3.2528e+06	1.02293e+07	0.929403	0.882836	0.875645	0.964988	1	0.923735
Sarcocystidae	family	EUKY	2661.4	229.634	13.2245	0.957606	0.396768	0.309059	0.985394	1	0.499916
Cryptococcaceae	family	EUKY	1.77594e+08	4.38935e+06	5.12159e+06	0.957606	0.531089	0.481299	0.985394	1	0.691211
Trematosphaeriaceae	family	EUKY	1.22616e+09	3.48252e+07	8.43522e+09	0.97173	0.293696	0.225201	0.997701	1	0.410346
Tetillidae	family	EUKY	0	0	9.19332	1	0.472477	0.411314	1	1	0.625794
Plakinidae	family	EUKY	0	0	0.93826	1	0.63196	0.583882	1	1	0.788311
Fucaceae	family	EUKY	1071.28	429.511	15.9102	0.985863	0.75415	0.695627	1	1	0.873798
Eimeriidae	family	EUKY	75259.1	35557.2	43103.1	1	0.882836	0.784191	1	1	0.875934
Metridiidae	family	EUKY	0	0	12.8344	1	0.81073	0.784191	1	1	0.875934
Monoblepharidaceae	family	EUKY	0	0	0.12912	1	0.81073	0.784191	1	1	0.875934
Tethyidae	family	EUKY	0	0	0.15858	1	0.81073	0.784191	1	1	0.875934
Siderastreidae	family	EUKY	0	0	0.04219	1	0.81073	0.784191	1	1	0.875934
Lubomirskiidae	family	EUKY	0	0	27377.3	1	0.81073	0.784191	1	1	0.875934
Iotrochotidae	family	EUKY	0	0	206.126	1	0.81073	0.784191	1	1	0.875934
Anelloviridae	family	VIRL	1085.68	23513.4	36176.6	0.0175785	0.366699	0.114574	0.0698593	1	0.256401
Picornaviridae	family	VIRL	1.88384e+07	199030	102470	0.0202749	0.0973233	0.100348	0.0747738	1	0.233639
Adenoviridae	family	VIRL	3964.45	0	2135.64	0.0212506	0.472477	0.14058	0.0760375	1	0.297282
Podoviridae	family	VIRL	2.62523e+07	293090	285982	0.0320306	0.853842	0.0132198	0.101138	1	0.0628281
Potyviridae	family	VIRL	0.00021	0	11622	0.0381581	0.63196	0.0719144	0.11349	1	0.18521
Closteroviridae	family	VIRL	1.26051e+07	0	12854.4	0.106864	0.63196	0.240519	0.248809	1	0.429764
Lipothrixviridae	family	VIRL	1e-05	0	0	0.166941	1	0.117601	0.351414	1	0.259398
Polyomaviridae	family	VIRL	10122.3	0	6923.32	0.166941	0.472477	0.505992	0.351414	1	0.719945
Alloherpesviridae	family	VIRL	105674	223.104	542.535	0.235153	0.955927	0.166865	0.4613	1	0.338876
Betaflexiviridae	family	VIRL	6e-05	0	0	0.249423	1	0.192199	0.477113	1	0.370727
Sphaerolipoviridae	family	VIRL	2e-05	0	0	0.249423	1	0.192199	0.477113	1	0.370727
Flaviviridae	family	VIRL	26621.6	9257.53	59821.4	0.329779	0.319842	0.774187	0.59386	1	0.875934
unknown	family	VIRL	5.97418e+06	587165	255301	0.329779	0.357001	0.715001	0.59386	1	0.875934
Luteoviridae	family	VIRL	5e-05	0	0	0.356841	1	0.296818	0.61382	1	0.490441
Paramyxoviridae	family	VIRL	2e-05	0	0	0.356841	1	0.296818	0.61382	1	0.490441
Nudiviridae	family	VIRL	0	0	0	0.356841	1	0.296818	0.61382	1	0.490441
Geminiviridae	family	VIRL	0.00026	0	0	0.356841	1	0.296818	0.61382	1	0.490441
Marseilleviridae	family	VIRL	0	0	0	0.356841	1	0.296818	0.61382	1	0.490441
Caulimoviridae	family	VIRL	4e-05	0	13.2204	0.356841	0.63196	0.620206	0.61382	1	0.798645
Iridoviridae	family	VIRL	1e-05	47.1333	61.5507	0.366164	0.580498	0.715001	0.625192	1	0.875934
Papillomaviridae	family	VIRL	6e-05	0.02977	0	0.489534	0.712547	0.192199	0.725643	1	0.370727
Coronaviridae	family	VIRL	1e-05	0	0	0.489534	1	0.433944	0.725643	1	0.635073
Hypoviridae	family	VIRL	220.812	0	0	0.489534	1	0.433944	0.725643	1	0.635073
Roniviridae	family	VIRL	1e-05	0	0	0.489534	1	0.433944	0.725643	1	0.635073
Iflaviridae	family	VIRL	2e-05	0	0	0.489534	1	0.433944	0.725643	1	0.635073
Dicistroviridae	family	VIRL	2e-05	0	0	0.489534	1	0.433944	0.725643	1	0.635073
Alphaflexiviridae	family	VIRL	5e-05	0	70.9191	0.489534	0.81073	0.638729	0.725643	1	0.815662
Poxviridae	family	VIRL	5906.47	562.062	1608.89	0.500736	0.68527	0.794231	0.732824	1	0.875934
Baculoviridae	family	VIRL	8537.23	245451	4750.61	0.558726	0.63196	0.968792	0.799915	1	0.983459
Ascoviridae	family	VIRL	22.1502	851.232	9023.85	0.570703	0.97061	0.449422	0.807038	1	0.651521
Bicaudaviridae	family	VIRL	0	0	0	0.645014	1	0.601921	0.842355	1	0.788311
Ampullaviridae	family	VIRL	1e-05	0	0	0.645014	1	0.601921	0.842355	1	0.788311
Rhabdoviridae	family	VIRL	2e-05	0	0	0.645014	1	0.601921	0.842355	1	0.788311
Caliciviridae	family	VIRL	2e-05	0	0	0.645014	1	0.601921	0.842355	1	0.788311
Bunyaviridae	family	VIRL	2e-05	0	0	0.645014	1	0.601921	0.842355	1	0.788311
Totiviridae	family	VIRL	2e-05	0	0	0.645014	1	0.601921	0.842355	1	0.788311
Inoviridae	family	VIRL	331092	944157	513810	0.657779	0.555525	0.814412	0.849401	1	0.883397
Myoviridae	family	VIRL	3.52599e+06	173494	707497	0.804081	0.712547	0.531336	0.901949	1	0.744516
Circoviridae	family	VIRL	2e-05	0	0	0.81782	1	0.794231	0.901949	1	0.875934
Cystoviridae	family	VIRL	2e-05	0	0	0.81782	1	0.794231	0.901949	1	0.875934
Rudiviridae	family	VIRL	0	0	0	0.81782	1	0.794231	0.901949	1	0.875934
Globuloviridae	family	VIRL	0	0	0	0.81782	1	0.794231	0.901949	1	0.875934
Astroviridae	family	VIRL	1e-05	0	0	0.81782	1	0.794231	0.901949	1	0.875934
Carmotetraviridae	family	VIRL	1e-05	0	0	0.81782	1	0.794231	0.901949	1	0.875934
Nodaviridae	family	VIRL	3e-05	0	0	0.81782	1	0.794231	0.901949	1	0.875934
Endornaviridae	family	VIRL	1e-05	0	0	0.81782	1	0.794231	0.901949	1	0.875934
Reoviridae	family	VIRL	4e-05	0	0	0.81782	1	0.794231	0.901949	1	0.875934
Nyamiviridae	family	VIRL	0	0	0	0.81782	1	0.794231	0.901949	1	0.875934
Hytrosaviridae	family	VIRL	0	0	1.95236	0.81782	0.63196	0.774187	0.901949	1	0.875934
Alphatetraviridae	family	VIRL	1e-05	0	0	0.81782	1	0.794231	0.901949	1	0.875934
Narnaviridae	family	VIRL	2e-05	0	0	0.81782	1	0.794231	0.901949	1	0.875934
Tombusviridae	family	VIRL	1e-05	0	0	0.81782	1	0.794231	0.901949	1	0.875934
Phycodnaviridae	family	VIRL	137.536	8435.86	9936.31	0.776787	0.839416	0.865377	0.901949	1	0.919214
Bromoviridae	family	VIRL	4e-05	0	113.776	0.81782	0.81073	0.979192	0.901949	1	0.983459
Tymoviridae	family	VIRL	7e-05	783.193	2e-05	0.859357	0.768185	0.548582	0.929768	1	0.764037
Secoviridae	family	VIRL	1e-05	433.536	0	0.873296	0.712547	0.794231	0.929768	1	0.875934
Togaviridae	family	VIRL	1e-05	1e-05	1778.26	0.901288	0.882836	0.754293	0.950786	1	0.875934
Hepadnaviridae	family	VIRL	1e-05	2e-05	0	0.901288	0.712547	0.794231	0.950786	1	0.875934
Partitiviridae	family	VIRL	374692	2168.56	148098	0.929403	0.396768	0.411314	0.964988	1	0.625794
Parvoviridae	family	VIRL	67568.8	0.41391	19106.3	0.929403	0.911988	0.979192	0.964988	1	0.983459

## Sheet: Species
#Taxonomy_Name	Taxonomy_Level	Kingdom	P	S	N	P-S	N-S	N-P	P-S-adjust	N-S-adjust	N-P-adjust
Thermococcus kodakarensis	species	ARCH	8895.33	670.399	2701.01	0.00387407	0.121757	0.117601	0.0322474	1	0.311985
Methanocella arvoryzae	species	ARCH	273.035	8124.6	6766.91	0.00484202	0.197213	0.583882	0.0355542	1	0.84532
Archaeoglobus fulgidus	species	ARCH	1.91141	0	4.23266	0.0101907	0.238397	0.321628	0.0586892	1	0.613421
Thermofilum pendens	species	ARCH	2.15547	0	0.02493	0.0212506	0.63196	0.0419115	0.0921756	1	0.152244
Methanolacinia petrolearia	species	ARCH	2759.53	0.63792	54.8493	0.0233253	0.712547	0.0324579	0.0968826	1	0.133467
Candidatus Korarchaeum cryptofilum	species	ARCH	1.51943	32.0984	93.4079	0.0492021	0.580498	0.137101	0.162898	1	0.346714
Halalkalicoccus jeotgali	species	ARCH	99051.1	50825.1	51919.1	0.0492021	0.197213	0.638729	0.162898	1	0.857636
unknown	species	ARCH	48471.9	11562.6	11877.3	0.0512814	0.376561	0.296818	0.168966	1	0.582307
Caldivirga maquilingensis	species	ARCH	0.19513	0	0	0.065358	0.81073	0.0678892	0.202069	1	0.209266
Desulfurococcus kamchatkensis	species	ARCH	51.0881	0	4.04905	0.065358	0.472477	0.279073	0.202069	1	0.576078
Thermococcus gammatolerans	species	ARCH	1527.11	9.23246	583.688	0.076407	0.217103	0.539924	0.228998	1	0.84532
Methanosphaerula palustris	species	ARCH	2947.88	1499.93	647.321	0.088934	0.293696	0.548582	0.258626	1	0.84532
Picrophilus torridus	species	ARCH	0	0	0.06537	0.106864	0.63196	0.210593	0.292949	1	0.466572
Sulfolobus acidocaldarius	species	ARCH	0.68586	71.0977	0.04722	0.123177	0.768185	0.12706	0.325517	1	0.327773
Sulfolobus islandicus	species	ARCH	779.284	13.101	23.48	0.127545	0.50721	0.334527	0.335765	1	0.63274
Haloferax volcanii	species	ARCH	18025.3	10245.4	26970.9	0.132032	0.768185	0.151426	0.34449	1	0.369754
Methanosphaera stadtmanae	species	ARCH	84.0737	571.66	948.246	0.141373	0.277084	0.834717	0.361971	1	0.88554
Haloterrigena turkmenica	species	ARCH	70011.4	10166	16099	0.151213	0.461198	0.0419115	0.382875	1	0.152244
Halomicrobium mukohataei	species	ARCH	8553.22	5212.33	9972.64	0.161567	0.81073	0.601921	0.402157	1	0.84532
Methanococcoides burtonii	species	ARCH	781.138	1.31229	565.793	0.161567	0.0901105	0.754293	0.402157	1	0.857636
Metallosphaera sedula	species	ARCH	0.11516	0	0.04795	0.166941	0.63196	0.347755	0.408121	1	0.652953
Sulfolobus solfataricus	species	ARCH	250.721	0	47.5983	0.166941	0.338094	0.557307	0.408121	1	0.84532
Pyrococcus horikoshii	species	ARCH	9e-05	0	1.07853	0.166941	0.472477	0.611033	0.408121	1	0.856362
Pyrococcus abyssi	species	ARCH	124.928	0	0.94313	0.166941	0.338094	0.695627	0.408121	1	0.857636
Methanocaldococcus infernus	species	ARCH	0	0	29.8379	0.166941	0.338094	0.875645	0.408121	1	0.918065
Thermosphaera aggregans	species	ARCH	0.19149	0	0.65205	0.166941	0.231141	0.948011	0.408121	1	0.976508
Archaeoglobus profundus	species	ARCH	7186.21	0	240.119	0.172447	0.68527	0.36131	0.41712	1	0.672875
Thermococcus onnurineus	species	ARCH	703.07	127.287	269.696	0.178089	0.347465	0.611033	0.428748	1	0.856362
Methanobrevibacter ruminantium	species	ARCH	319.281	990.192	4736.67	0.183867	0.319842	0.00237715	0.439059	1	0.049935
Natrialba magadii	species	ARCH	12613.4	16744.1	11026.1	0.183867	0.853842	0.120691	0.439059	1	0.318537
Haloarcula marismortui	species	ARCH	4739.04	7637.92	3524.2	0.183867	0.97061	0.441644	0.439059	1	0.743061
Halobacterium salinarum	species	ARCH	29173.4	27202.1	6216.76	0.189782	0.238397	0.937632	0.451089	1	0.967757
Acidilobus saccharovorans	species	ARCH	15.4025	97.8962	126.778	0.214847	0.726327	0.302897	0.500822	1	0.590851
Methanospirillum hungatei	species	ARCH	98.0677	57.5366	275.376	0.242214	0.376561	0.666939	0.552711	1	0.857636
Methanoregula boonei	species	ARCH	241.607	651.372	312.757	0.264288	0.439096	0.418778	0.579911	1	0.731302
Pyrococcus furiosus	species	ARCH	8e-05	0.73601	1.49231	0.264288	0.555525	0.715001	0.579911	1	0.857636
Thermoplasma acidophilum	species	ARCH	0.8959	30.4654	1.50042	0.264288	0.461198	0.814412	0.579911	1	0.873464
Methanohalophilus mahii	species	ARCH	0.96206	44.5269	189.871	0.312497	0.319842	0.794231	0.661001	1	0.857636
Methanosarcina mazei	species	ARCH	1678	682.554	561.58	0.329779	0.302247	0.465209	0.693278	1	0.771969
Thermoplasma volcanium	species	ARCH	24.4821	25.2266	46.6149	0.356841	0.853842	0.481299	0.70477	1	0.789745
Hyperthermus butylicus	species	ARCH	5.08429	4.10605	0.51494	0.375638	0.75415	0.648077	0.735535	1	0.857636
Methanosarcina acetivorans	species	ARCH	0.93191	311.729	1181.99	0.385261	0.580498	0.108704	0.744452	1	0.295239
Methanothermobacter thermautotrophicus	species	ARCH	0	202.553	0.561	0.415023	0.593179	0.686013	0.785717	1	0.857636
Methanobrevibacter smithii	species	ARCH	2.50154	1480.25	1999.32	0.435599	0.740196	0.187791	0.819388	1	0.435777
Halorubrum lacusprofundi	species	ARCH	17127	10832.6	17399.8	0.489534	0.605985	0.36131	0.824309	1	0.672875
Haloquadratum walsbyi	species	ARCH	82.4064	51.2923	118.513	0.489534	0.531089	0.916909	0.824309	1	0.953548
Methanocaldococcus vulcanius	species	ARCH	15.357	590.02	23.3357	0.512074	0.386584	0.666939	0.847684	1	0.857636
Ignicoccus hospitalis	species	ARCH	0.50299	7.76174	24.8042	0.512074	0.386584	0.695627	0.847684	1	0.857636
Aciduliprofundum boonei	species	ARCH	0	0.09963	85.3498	0.535143	0.618913	0.916909	0.878097	1	0.953548
Methanoculleus marisnigri	species	ARCH	2349.31	4753.27	4062.89	0.632352	0.396768	0.0976796	0.88777	1	0.273237
Ferroglobus placidus	species	ARCH	0.87748	112.38	0.44444	0.582802	0.50721	0.166865	0.88777	1	0.397537
Methanococcus maripaludis	species	ARCH	353.571	878.473	7726.39	0.558726	0.224044	0.321628	0.88777	1	0.613421
Natronomonas pharaonis	species	ARCH	11622.5	15040.3	5759.08	0.763241	0.796479	0.403929	0.88777	1	0.731302
Methanocorpusculum labreanum	species	ARCH	47.2248	244.534	656.146	0.570703	0.839416	0.522817	0.88777	1	0.843729
Methanocaldococcus sp. FS406-22	species	ARCH	29.3094	159.633	43.6635	0.81782	0.618913	0.754293	0.88777	1	0.857636
Haloterrigena thermotolerans	species	ARCH	2e-05	0	0	0.81782	1	0.794231	0.88777	1	0.857636
Acidianus hospitalis	species	ARCH	0	0	0	0.81782	1	0.794231	0.88777	1	0.857636
Methanocaldococcus jannaschii	species	ARCH	121538	618.767	266.601	0.632352	0.897395	0.620206	0.88777	1	0.857636
Halorhabdus utahensis	species	ARCH	3212.46	1155.25	1633.39	0.736369	0.580498	0.67645	0.88777	1	0.857636
Sulfolobus sp. NOB8H2	species	ARCH	0	0	0	0.81782	1	0.794231	0.88777	1	0.857636
Staphylothermus marinus	species	ARCH	0.1604	9.66447	0.31118	0.595019	0.407113	0.695627	0.88777	1	0.857636
Staphylothermus hellenicus	species	ARCH	0.15927	155.083	18.5586	0.670646	0.69886	0.885934	0.88777	1	0.927434
Methanocaldococcus fervens	species	ARCH	0	69.2238	312.379	0.657779	0.68527	0.989595	0.88777	1	1
Methanosarcina barkeri	species	ARCH	30.3846	111.948	282.916	0.831615	0.328886	0.3894	0.901318	1	0.715465
Methanococcus vannielii	species	ARCH	20.9245	8377.84	67.6287	0.873296	0.483907	0.638729	0.929346	1	0.857636
Pyrobaculum islandicum	species	ARCH	0.22228	0.60884	1.20856	0.873296	0.897395	0.989595	0.929346	1	1
Sulfolobus tokodaii	species	ARCH	0.18827	46.2351	81.8754	0.887274	0.882836	0.885934	0.942758	1	0.927434
Methanohalobium evestigatum	species	ARCH	4.46328	45.3776	32.2233	0.943496	0.955927	0.948011	0.984184	1	0.976508
Methanococcus aeolicus	species	ARCH	19.5167	2317.22	37.4246	0.957606	0.911988	0.979192	0.984912	1	0.997136
Methanococcus voltae	species	ARCH	2818.39	349.365	294.454	0.985863	0.726327	0.601921	1	1	0.84532
Methanothermobacter marburgensis	species	ARCH	0.76065	89.5501	2.36938	0.985863	0.658398	0.65748	1	1	0.857636
Thermococcus sibiricus	species	ARCH	0.23609	32.1265	1.20483	0.985863	0.825044	0.814412	1	1	0.873464
Campylobacter showae	species	BACT	247023	4.40997e+06	819752	6.69618e-05	0.238397	0.000182002	0.0112794	1	0.049935
Xanthomonas albilineans	species	BACT	1.19885e+06	1.82504e+07	1.71383e+07	4.25559e-05	0.130891	0.00227627	0.0112794	1	0.049935
Methylobacillus flagellatus	species	BACT	132083	1.67296e+06	1.99974e+06	4.25559e-05	0.130891	0.0013362	0.0112794	1	0.049935
Xanthomonas euvesicatoria	species	BACT	4.30623e+06	3.9337e+07	4.20495e+07	9.00475e-05	0.172813	0.00227627	0.0112794	1	0.049935
Haemophilus influenzae	species	BACT	7.43999e+06	5.8086e+07	3.26218e+07	4.95567e-05	0.10499	0.00121996	0.0112794	1	0.049935
Nitrospira defluvii	species	BACT	11544.9	225755	187308	9.68966e-05	0.12626	0.000731154	0.0112794	1	0.049935
Yersinia pseudotuberculosis	species	BACT	13604.3	2.30134e+06	146318	0.000104235	0.0769769	0.003487	0.0112794	1	0.0519513
Caulobacter sp. K31	species	BACT	4.64681e+06	3.48221e+07	5.51295e+07	7.76979e-05	0.224044	0.00379032	0.0112794	1	0.0537441
Caulobacter vibrioides	species	BACT	4.43925e+06	3.92972e+07	6.20328e+07	3.12688e-05	0.121757	0.00411742	0.0112794	1	0.0546156
[Mannheimia] succiniciproducens	species	BACT	221767	2.24711e+06	951093	0.000104235	0.172813	0.00525817	0.0112794	1	0.0572
Caulobacter segnis	species	BACT	5.08384e+06	4.00948e+07	6.27136e+07	4.25559e-05	0.140548	0.0072216	0.0112794	1	0.0616084
Brevundimonas subvibrioides	species	BACT	2.5303e+06	1.98899e+07	2.6721e+07	7.76979e-05	0.184715	0.0072216	0.0112794	1	0.0616084
Desulfovibrio alaskensis	species	BACT	17164.8	142431	179851	1.95176e-05	0.197213	0.0114077	0.0112794	1	0.0737552
Lactobacillus gasseri	species	BACT	4375.58	450137	927545	0.000104235	0.0901105	0.060394	0.0112794	1	0.191917
Chryseobacterium gleum	species	BACT	8329.87	207394	96056.4	0.000160522	0.0833343	0.00106302	0.0115133	1	0.049935
Aeromonas salmonicida	species	BACT	201123	2.13067e+06	1.26959e+06	0.000160522	0.253388	0.001749	0.0115133	1	0.049935
Shewanella benthica	species	BACT	485.127	37112.2	27786	0.000120515	0.97061	0.000522575	0.0115133	1	0.049935
Campylobacter rectus	species	BACT	200999	3.46367e+06	622693	0.000160522	0.238397	0.0015999	0.0115133	1	0.049935
Vibrio furnissii	species	BACT	4559.08	113980	75854.2	0.000184929	0.712547	0.000182002	0.0115133	1	0.049935
Neisseria meningitidis	species	BACT	1.52637e+07	8.08853e+08	9.43671e+07	0.000184929	0.0508526	0.00411742	0.0115133	1	0.0546156
Xanthomonas campestris	species	BACT	3.47313e+06	3.24084e+07	3.29168e+07	0.000184929	0.197213	0.0061699	0.0115133	1	0.0595555
Xanthomonas citri	species	BACT	5.56773e+06	4.12987e+07	4.28746e+07	0.000160522	0.224044	0.0061699	0.0115133	1	0.0595555
Brevundimonas sp. BAL3	species	BACT	3.18492e+06	2.26512e+07	3.09675e+07	0.000212794	0.184715	0.00667716	0.0115133	1	0.0604768
Neisseria elongata	species	BACT	2.2038e+06	1.831e+07	7.14554e+06	0.000184929	0.0901105	0.00667716	0.0115133	1	0.0604768
Olsenella uli	species	BACT	23060.9	90464.9	88461.3	0.000212794	0.461198	0.00694459	0.0115133	1	0.0616084
Vibrio sp. AND4	species	BACT	812.911	66879.1	58951.6	0.000198402	0.45007	0.00750849	0.0115133	1	0.0627539
Phenylobacterium zucineum	species	BACT	4.72868e+06	3.61957e+07	5.55803e+07	0.00013917	0.161494	0.00843148	0.0115133	1	0.0654155
Xanthomonas fuscans	species	BACT	1.6613e+07	1.02566e+08	1.11982e+08	0.000160522	0.224044	0.0105871	0.0115133	1	0.0716025
Alkalilimnicola ehrlichii	species	BACT	264004	1.55198e+06	1.5664e+06	0.000212794	0.302247	0.0101969	0.0115133	1	0.0716025
Yersinia rohdei	species	BACT	13892.3	183088	59839.6	0.000160522	0.0553806	0.0132198	0.0115133	1	0.0774356
Caldicellulosiruptor saccharolyticus	species	BACT	760.647	5846.82	9492.96	0.000212794	0.483907	0.0189058	0.0115133	1	0.0927695
Grimontia hollisae	species	BACT	6971.73	86216.9	50089	0.00013917	0.121757	0.0474531	0.0115133	1	0.164803
Methylococcus capsulatus	species	BACT	185952	2.5097e+06	2.29672e+06	0.000244566	0.269023	0.00111313	0.0122641	1	0.049935
Halorhodospira halophila	species	BACT	121443	1.31683e+06	1.67426e+06	0.000244566	0.531089	0.00208619	0.0122641	1	0.049935
Deinococcus geothermalis	species	BACT	68769.5	636593	554296	0.000244566	0.285308	0.00569761	0.0122641	1	0.0585714
Pediococcus acidilactici	species	BACT	1519.21	41005.9	158002	0.000280748	0.593179	0.00121996	0.0131186	1	0.049935
Bacteroides caccae	species	BACT	5364.65	318237	151359	0.000280748	0.726327	7.76866e-05	0.0131186	1	0.049935
Neisseria gonorrhoeae	species	BACT	7.27619e+06	2.17352e+08	2.57902e+07	0.000280748	0.0602398	0.0137108	0.0131186	1	0.0791839
Heliobacterium modesticaldum	species	BACT	38038.5	2.75545e+06	1.13981e+06	0.000421679	0.310962	3.36798e-05	0.0141503	1	0.049935
Atopobium rimae	species	BACT	25695.5	44280.9	73334.8	0.000481772	0.825044	0.00320594	0.0141503	1	0.049935
Vibrio vulnificus	species	BACT	1704.42	125809	61684.6	0.000481772	0.580498	0.00167292	0.0141503	1	0.049935
Stenotrophomonas maltophilia	species	BACT	6.52635e+06	4.28845e+07	4.77584e+07	0.000368645	0.396768	0.001749	0.0141503	1	0.049935
Meiothermus silvanus	species	BACT	10435.2	50938.5	91642.5	0.000421679	1	0.00191078	0.0141503	1	0.049935
Staphylococcus carnosus	species	BACT	49966.9	111390	61307.8	0.000450792	0.0530763	0.00022372	0.0141503	1	0.049935
Desulfovibrio vulgaris	species	BACT	146058	1.21621e+06	651623	0.000481772	0.461198	0.00208619	0.0141503	1	0.049935
Bacteroides sp. 2_1_16	species	BACT	50119.7	1.1388e+06	206297	0.000421679	0.461198	0.0015999	0.0141503	1	0.049935
Prevotella marshii	species	BACT	151029	1.81263e+06	1.17782e+06	0.000368645	0.150744	0.00208619	0.0141503	1	0.049935
Eggerthella lenta	species	BACT	31824.5	199058	176604	0.000421679	0.712547	0.000319051	0.0141503	1	0.049935
Shewanella loihica	species	BACT	21792.4	159863	63845.2	0.000481772	0.0901105	0.00227627	0.0141503	1	0.049935
Catenibacterium mitsuokai	species	BACT	304999	2.2325e+06	1.78849e+06	0.000481772	0.483907	0.000474077	0.0141503	1	0.049935
Acinetobacter haemolyticus	species	BACT	144203	708422	506765	0.000421679	0.882836	0.00208619	0.0141503	1	0.049935
Bacteroides sp. 3_1_23	species	BACT	17326.5	1.21596e+06	392008	0.000481772	0.531089	0.000319051	0.0141503	1	0.049935
Oceanibulbus indolifex	species	BACT	101616	645054	963198	0.000421679	0.941259	0.00446994	0.0141503	1	0.0560377
Fusobacterium nucleatum	species	BACT	1.66955e+06	4.2072e+07	6.34158e+07	0.000368645	0.357001	0.00484958	0.0141503	1	0.0566519
Staphylococcus saprophyticus	species	BACT	51552.6	374525	137798	0.000421679	0.130891	0.00694459	0.0141503	1	0.0616084
Histophilus somni	species	BACT	173894	1.83149e+06	754772	0.000321899	0.150744	0.00780556	0.0141503	1	0.063182
Peptoniphilus lacrimalis	species	BACT	72137.3	371281	306303	0.000421679	0.319842	0.00843148	0.0141503	1	0.0654155
Peptoniphilus duerdenii	species	BACT	150454	668377	595384	0.000481772	0.210319	0.00843148	0.0141503	1	0.0654155
Neisseria cinerea	species	BACT	8.9387e+06	7.97117e+07	3.22259e+07	0.000368645	0.0769769	0.0114077	0.0141503	1	0.0737552
Neisseria mucosa	species	BACT	1.13533e+07	6.90251e+07	3.28514e+07	0.000368645	0.0710205	0.0132198	0.0141503	1	0.0774356
Corynebacterium pseudotuberculosis	species	BACT	4285.19	111798	59975.8	0.000421679	0.0602398	0.0152819	0.0141503	1	0.0840096
Listeria monocytogenes	species	BACT	89962.6	820311	735711	0.000481772	0.0654473	0.02326	0.0141503	1	0.105569
Yersinia enterocolitica	species	BACT	13920.6	236800	58596.4	0.000321899	0.0553806	0.0446097	0.0141503	1	0.159232
Shewanella piezotolerans	species	BACT	1975.03	46154.2	16078.3	0.000368645	0.140548	0.069878	0.0141503	1	0.214112
Neisseria sicca	species	BACT	7.72835e+06	4.69105e+07	2.57929e+07	0.000549776	0.0769769	0.00910191	0.0143081	1	0.0670735
Porphyromonas endodontalis	species	BACT	48513.4	159275	92029	0.000549776	0.357001	0.00910191	0.0143081	1	0.0670735
Yersinia kristensenii	species	BACT	9930.79	247519	68096.6	0.000549776	0.253388	0.0105871	0.0143081	1	0.0716025
Synechococcus sp. WH 7803	species	BACT	3411.9	23849.9	130226	0.000549776	0.0833343	0.0132198	0.0143081	1	0.0774356
Mannheimia haemolytica	species	BACT	184960	2.53488e+06	881198	0.000549776	0.184715	0.026625	0.0143081	1	0.116223
Vibrio campbellii	species	BACT	33643.7	259455	87030.5	0.000549776	0.10499	0.147742	0.0143081	1	0.365974
Macrococcus caseolyticus	species	BACT	75266.9	489156	118492	0.000626638	0.253388	0.001015	0.0146405	1	0.049935
Lactococcus lactis	species	BACT	67640.5	1.54215e+06	1.09656e+06	0.000626638	0.911988	0.000288513	0.0146405	1	0.049935
Staphylococcus warneri	species	BACT	65271.8	218545	209321	0.000626638	0.184715	0.00379032	0.0146405	1	0.0537441
Bacteroides vulgatus	species	BACT	134958	5.45098e+06	723441	0.000587037	0.135653	0.00465626	0.0146405	1	0.0566519
Aggregatibacter aphrophilus	species	BACT	1.3984e+06	6.90305e+06	2.79969e+06	0.000626638	0.238397	0.00547391	0.0146405	1	0.0585714
Desulfonatronospira thiodismutans	species	BACT	2235.69	34588.3	38609.5	0.000587037	0.224044	0.00750849	0.0146405	1	0.0627539
Neisseria lactamica	species	BACT	5.59822e+06	9.59956e+07	1.67902e+07	0.000626638	0.0602398	0.0158397	0.0146405	1	0.0863833
Yersinia ruckeri	species	BACT	22132.1	149329	44332	0.000626638	0.0833343	0.0474531	0.0146405	1	0.164803
Bacteroides xylanisolvens	species	BACT	189915	2.84584e+06	959488	0.000713401	0.357001	0.000842322	0.0151212	1	0.049935
Corynebacterium jeikeium	species	BACT	219168	2.39012e+06	3.27526e+06	0.000713401	0.658398	0.000119525	0.0151212	1	0.049935
Hyphomonas neptunium	species	BACT	317775	1.41768e+06	2.07683e+06	0.000713401	0.338094	0.00320594	0.0151212	1	0.049935
Bacteroides intestinalis	species	BACT	85587.7	860657	213526	0.000713401	0.197213	0.000803633	0.0151212	1	0.049935
Clostridioides difficile	species	BACT	2.65169e+06	5.68363e+08	1.74757e+07	0.000713401	0.161494	0.0072216	0.0151212	1	0.0616084
Pelodictyon luteolum	species	BACT	5460.36	82599.3	22793.8	0.000668712	0.0297213	0.00780556	0.0151212	1	0.063182
Caldicellulosiruptor bescii	species	BACT	712.113	7078.39	6790.15	0.000713401	0.782296	0.0114077	0.0151212	1	0.0737552
Psychrobacter sp. PRwf-1	species	BACT	21245	248991	29660.8	0.000713401	0.63196	0.0189058	0.0151212	1	0.0927695
Streptococcus equi	species	BACT	459476	1.66818e+06	743830	0.00081122	0.376561	0.00320594	0.0157346	1	0.049935
Magnetococcus marinus	species	BACT	642.132	7245.56	13588.3	0.000760852	0.897395	0.0028229	0.0157346	1	0.049935
Acetobacter pasteurianus	species	BACT	22369.9	179692	129503	0.00081122	0.825044	0.0015999	0.0157346	1	0.049935
Capnocytophaga ochracea	species	BACT	113141	674739	1.24954e+06	0.00081122	0.712547	0.000604056	0.0157346	1	0.049935
Prevotella oris	species	BACT	532076	3.73386e+06	3.49493e+06	0.00081122	0.580498	0.00379032	0.0157346	1	0.0537441
Erythrobacter sp. SD-21	species	BACT	948692	4.06653e+06	4.37787e+06	0.00081122	0.319842	0.00525817	0.0157346	1	0.0572
Prevotella bivia	species	BACT	451225	1.8937e+06	1.57953e+06	0.00081122	0.396768	0.00843148	0.0157346	1	0.0654155
Vibrio alginolyticus	species	BACT	18308	309576	102928	0.00081122	0.461198	0.0248933	0.0157346	1	0.111262
Corynebacterium tuberculostearicum	species	BACT	1.2029e+06	8.27506e+06	5.76044e+06	0.000921363	0.302247	0.0013362	0.0161908	1	0.049935
Verrucomicrobium spinosum	species	BACT	8496.94	46049.2	38824	0.000921363	0.366699	0.00320594	0.0161908	1	0.049935
Dyadobacter fermentans	species	BACT	6577.2	49318	45174	0.000864667	0.376561	0.00208619	0.0161908	1	0.049935
Anaeromyxobacter sp. K	species	BACT	482263	3.69432e+06	2.38336e+06	0.000921363	0.224044	0.00484958	0.0161908	1	0.0566519
Porphyromonas gingivalis	species	BACT	113803	537869	149231	0.000921363	0.417616	0.0072216	0.0161908	1	0.0616084
Enterococcus gallinarum	species	BACT	225159	1.36008e+06	773615	0.000921363	0.140548	0.0072216	0.0161908	1	0.0616084
Neisseria sp. oral taxon 014	species	BACT	4.94424e+06	3.34975e+07	1.1419e+07	0.000921363	0.0466388	0.0114077	0.0161908	1	0.0737552
Mageeibacillus indolicus	species	BACT	404120	7.76724e+06	2.75121e+06	0.000921363	0.285308	0.0122842	0.0161908	1	0.0753917
Aerococcus viridans	species	BACT	56540.4	152426	84484.4	0.000921363	0.197213	0.0164154	0.0161908	1	0.0876625
Neisseria polysaccharea	species	BACT	1.13359e+07	1.3233e+08	2.05821e+07	0.000921363	0.0901105	0.0224789	0.0161908	1	0.103625
Robiginitalea biformata	species	BACT	9637.65	69498.6	77957.7	0.000981488	0.605985	0.00294567	0.0168162	1	0.049935
[Clostridium] cellulolyticum	species	BACT	9399.3	54028	26850.5	0.000981488	0.310962	0.0042904	0.0168162	1	0.0560377
Flavobacteriaceae bacterium 3519-10	species	BACT	9387.98	137135	35158.7	0.000981488	0.0487074	0.0489309	0.0168162	1	0.169079
Fusobacterium periodonticum	species	BACT	1.09563e+06	1.24685e+07	2.17697e+07	0.00104523	0.740196	0.00146258	0.0169212	1	0.049935
Salinibacter ruber	species	BACT	81650.2	477412	561229	0.00104523	0.75415	0.0013362	0.0169212	1	0.049935
Streptococcus dysgalactiae	species	BACT	283903	749879	519837	0.00104523	0.10499	0.00569761	0.0169212	1	0.0585714
Yersinia frederiksenii	species	BACT	8683.21	223674	45877	0.00104523	0.150744	0.0122842	0.0169212	1	0.0753917
Acidobacterium capsulatum	species	BACT	26766.7	111761	340798	0.00104523	0.483907	0.0147414	0.0169212	1	0.0830367
Actinobacillus succinogenes	species	BACT	613367	1.45534e+06	704629	0.00104523	0.238397	0.0851758	0.0169212	1	0.244925
Vibrio harveyi	species	BACT	44500.9	128920	86426.5	0.00104523	0.121757	0.240519	0.0169212	1	0.513506
Bulleidia extructa	species	BACT	15492.7	725467	87802.3	0.00111278	0.911988	0.001015	0.017874	1	0.049935
Corynebacterium accolens	species	BACT	1.65162e+06	7.34144e+07	9.01438e+06	0.00118435	0.580498	0.000697237	0.0184472	1	0.049935
Campylobacter concisus	species	BACT	18328.2	61793.4	52176.2	0.00118435	0.68527	0.00106302	0.0184472	1	0.049935
Rhodothermus marinus	species	BACT	53927	297371	189589	0.00118435	0.740196	0.0061699	0.0184472	1	0.0595555
Marinobacter hydrocarbonoclasticus	species	BACT	159032	640787	465063	0.00118435	0.238397	0.0105871	0.0184472	1	0.0716025
Peptoniphilus sp. oral taxon 386	species	BACT	59996.2	1.41491e+06	498922	0.00126015	0.97061	0.00227627	0.0191917	1	0.049935
Treponema vincentii	species	BACT	5045.73	19128.2	23783.8	0.00126015	0.97061	0.00334378	0.0191917	1	0.0513046
[Eubacterium] hallii	species	BACT	126250	903405	628418	0.00126015	0.140548	0.0152819	0.0191917	1	0.0840096
Slackia heliotrinireducens	species	BACT	12483.5	65929	54649.8	0.00134041	0.50721	0.00294567	0.019272	1	0.049935
Ureaplasma urealyticum	species	BACT	590269	762948	882582	0.00134041	0.238397	0.00320594	0.019272	1	0.049935
Shewanella violacea	species	BACT	786.865	48362.4	25701.6	0.00134041	0.68527	0.0061699	0.019272	1	0.0595555
Oenococcus oeni	species	BACT	1954.59	89083.7	87043.2	0.00134041	0.285308	0.0072216	0.019272	1	0.0616084
Enterococcus faecalis	species	BACT	2.22386e+06	2.53486e+07	1.22576e+07	0.00134041	0.269023	0.00843148	0.019272	1	0.0654155
Pelobacter carbinolicus	species	BACT	7823.66	294830	358343	0.00134041	0.328886	0.0217206	0.019272	1	0.101035
[Haemophilus] ducreyi	species	BACT	204899	1.78578e+06	656330	0.00134041	0.302247	0.0304024	0.019272	1	0.126277
Pseudoalteromonas atlantica	species	BACT	5501.45	62925.8	10251.5	0.00134041	0.0654473	0.144127	0.019272	1	0.358313
Candidatus Ruthia magnifica	species	BACT	10437.7	98836.7	18360.2	0.00142537	0.0408715	0.59287	0.0203511	1	0.84532
Bacteroides sp. 2_1_22	species	BACT	66921.2	3.7116e+06	409360	0.00151526	0.302247	0.000766599	0.0204959	1	0.049935
Bacteroides sp. 3_1_33FAA	species	BACT	33460.8	1.00981e+06	283211	0.00151526	0.882836	0.001749	0.0204959	1	0.049935
Anaeromyxobacter dehalogenans	species	BACT	516063	3.57368e+06	2.91484e+06	0.00151526	0.357001	0.00667716	0.0204959	1	0.0604768
Yersinia pestis	species	BACT	606690	1.24791e+07	1.11086e+06	0.00151526	0.285308	0.00780556	0.0204959	1	0.063182
Peptoniphilus sp. oral taxon 836	species	BACT	406939	1.26235e+06	1.3553e+06	0.00151526	0.269023	0.00780556	0.0204959	1	0.063182
Thermanaerovibrio acidaminovorans	species	BACT	10458.8	103088	53670.3	0.00151526	0.113129	0.0189058	0.0204959	1	0.0927695
Cryptobacterium curtum	species	BACT	640.81	6083.44	7183.35	0.00151526	0.231141	0.159004	0.0204959	1	0.384151
Flavobacteria bacterium MS024-3C	species	BACT	5043.63	21222.5	18394.8	0.00151526	0.00540738	0.36131	0.0204959	1	0.672875
Geobacter metallireducens	species	BACT	34277.7	234455	346515	0.0017109	0.618913	0.0013362	0.0208143	1	0.049935
Acinetobacter calcoaceticus	species	BACT	29034.1	356057	104043	0.00161035	0.519078	0.00237715	0.0208143	1	0.049935
Staphylococcus aureus	species	BACT	1.07871e+06	1.88624e+07	2.04351e+07	0.0017109	0.97061	0.00227627	0.0208143	1	0.049935
Staphylococcus hominis	species	BACT	16468.3	314817	306357	0.00161035	0.519078	0.000697237	0.0208143	1	0.049935
Stigmatella aurantiaca	species	BACT	95129.8	621291	646274	0.0017109	0.439096	0.00411742	0.0208143	1	0.0546156
Sodalis glossinidius	species	BACT	18471.7	154677	90517.7	0.0017109	0.461198	0.0042904	0.0208143	1	0.0560377
Corynebacterium diphtheriae	species	BACT	20629.4	357736	216376	0.0017109	0.396768	0.00484958	0.0208143	1	0.0566519
Shewanella sp. ANA-3	species	BACT	16309.1	128885	289691	0.0017109	0.882836	0.00525817	0.0208143	1	0.0572
Candidatus Phytoplasma mali	species	BACT	92472.2	14268.8	22783.9	0.00161035	0.140548	0.00667716	0.0208143	1	0.0604768
Ruminococcus flavefaciens	species	BACT	3000.69	35467.3	26989.3	0.00161035	0.63196	0.0109906	0.0208143	1	0.0731284
Streptococcus pneumoniae	species	BACT	2.58079e+08	2.876e+09	7.96615e+08	0.0017109	0.338094	0.0132198	0.0208143	1	0.0774356
Ruegeria sp. TM1040	species	BACT	21959.9	129118	100706	0.0017109	0.531089	0.026625	0.0208143	1	0.116223
Vibrio orientalis	species	BACT	13644.6	89468	45054.4	0.0017109	0.285308	0.0304024	0.0208143	1	0.126277
Actinobacillus pleuropneumoniae	species	BACT	903894	1.06793e+07	2.9486e+06	0.0017109	0.376561	0.0324579	0.0208143	1	0.133467
Listeria innocua	species	BACT	5114.47	48246.4	36299.2	0.0017109	0.172813	0.0335295	0.0208143	1	0.136779
Lactobacillus casei	species	BACT	155048	1.64115e+06	1.79191e+06	0.0017109	0.184715	0.0460129	0.0208143	1	0.163108
Chitinophaga pinensis	species	BACT	8487.54	97822	16570.4	0.0017109	0.0311335	0.0739991	0.0208143	1	0.22243
Desulfurivibrio alkaliphilus	species	BACT	15498.2	131674	144747	0.0018172	0.386584	0.0118387	0.0218489	1	0.0753573
Thermincola potens	species	BACT	7701.68	18317.5	12342	0.0018172	0.245813	0.123843	0.0218489	1	0.323125
Komagataeibacter hansenii	species	BACT	55267.2	425896	370280	0.00192954	0.605985	0.00320594	0.0225405	1	0.049935
Sagittula stellata	species	BACT	632836	2.38067e+06	3.45439e+06	0.00192954	0.825044	0.00111313	0.0225405	1	0.049935
Bifidobacterium dentium	species	BACT	139496	2.6465e+07	1.41686e+07	0.00192954	0.396768	0.00569761	0.0225405	1	0.0585714
Actinobacillus minor	species	BACT	359728	5.00385e+06	2.22921e+06	0.00192954	0.338094	0.0061699	0.0225405	1	0.0595555
Pedobacter sp. BAL39	species	BACT	3117.02	61022.2	15195.2	0.00192954	0.17869	0.0132198	0.0225405	1	0.0774356
Staphylococcus capitis	species	BACT	204654	336522	315101	0.00204822	0.63196	0.000731154	0.023526	1	0.049935
Enhydrobacter aerosaccus	species	BACT	7442.26	452316	11633.5	0.00217357	0.0973233	0.0028229	0.024156	1	0.049935
Selenomonas sp. oral taxon 149	species	BACT	532110	704103	1.49865e+06	0.00217357	0.768185	0.00910191	0.024156	1	0.0670735
Bacteroides fragilis	species	BACT	339602	5.88907e+06	987007	0.00217357	0.197213	0.00981953	0.024156	1	0.0708384
Streptococcus gordonii	species	BACT	3.11326e+06	1.04986e+07	1.26644e+07	0.00217357	0.197213	0.0101969	0.024156	1	0.0716025
Xenorhabdus bovienii	species	BACT	21545.4	93682.9	58719.2	0.00217357	0.319842	0.0176221	0.024156	1	0.091262
marine gamma proteobacterium HTCC2148	species	BACT	7226.6	13679.2	13609.7	0.00217357	0.269023	0.069878	0.024156	1	0.214112
Acinetobacter johnsonii	species	BACT	33496.8	259486	103174	0.00230592	0.135653	0.0028229	0.0253528	1	0.049935
Vibrio metschnikovii	species	BACT	1829.93	140292	55026.8	0.00230592	0.357001	0.0164154	0.0253528	1	0.0876625
Staphylococcus epidermidis	species	BACT	4.16654e+06	1.46842e+08	2.22005e+08	0.00244561	0.580498	0.00294567	0.0253948	1	0.049935
Capnocytophaga sputigena	species	BACT	100064	726091	1.25819e+06	0.00244561	0.366699	0.001749	0.0253948	1	0.049935
Clostridium beijerinckii	species	BACT	54860.8	69098.8	28830.2	0.00244561	0.197213	0.00411742	0.0253948	1	0.0546156
Enterococcus faecium	species	BACT	603174	1.09358e+07	4.62886e+06	0.00244561	0.483907	0.00569761	0.0253948	1	0.0585714
Enterobacter sp. 638	species	BACT	76302	250935	295809	0.00244561	0.740196	0.00641902	0.0253948	1	0.0604768
Streptococcus suis	species	BACT	1.10665e+06	4.93865e+06	3.12913e+06	0.00244561	0.50721	0.00910191	0.0253948	1	0.0670735
Pasteurella multocida	species	BACT	304121	3.87191e+06	1.79358e+06	0.00244561	0.50721	0.0164154	0.0253948	1	0.0876625
Neisseria subflava	species	BACT	1.57823e+08	7.22145e+08	3.87317e+08	0.00244561	0.184715	0.0189058	0.0253948	1	0.0927695
Lactobacillus reuteri	species	BACT	27233.4	730546	902695	0.00244561	0.302247	0.0202706	0.0253948	1	0.0971479
Xenorhabdus nematophila	species	BACT	61286.6	987656	82460.7	0.00244561	0.197213	0.0520028	0.0253948	1	0.175563
Arthrospira maxima	species	BACT	5183.96	9985.63	30817.2	0.00244561	0.0866689	0.151426	0.0253948	1	0.369754
Candidatus Blochmannia floridanus	species	BACT	28.8086	55783.1	2910.62	0.00274847	0.712547	0.00111313	0.0267813	1	0.049935
Shewanella amazonensis	species	BACT	13848.2	56262.4	40012.8	0.00274847	0.658398	0.0024821	0.0267813	1	0.049935
Roseburia inulinivorans	species	BACT	385143	209231	80958.3	0.00274847	0.319842	0.0024821	0.0267813	1	0.049935
Moraxella catarrhalis	species	BACT	25078.6	418288	16276.4	0.00274847	0.768185	0.00167292	0.0267813	1	0.049935
Arthrobacter sp. FB24	species	BACT	387155	1.51796e+06	1.60675e+06	0.00274847	0.882836	0.000842322	0.0267813	1	0.049935
Stenotrophomonas sp. SKA14	species	BACT	1.075e+07	4.15153e+07	4.84414e+07	0.00274847	0.658398	0.00525817	0.0267813	1	0.0572
Sphingomonas wittichii	species	BACT	4.15311e+06	1.35019e+07	1.59646e+07	0.00274847	0.461198	0.0132198	0.0267813	1	0.0774356
Enterococcus casseliflavus	species	BACT	123190	376108	76139.2	0.00274847	0.319842	0.0137108	0.0267813	1	0.0791839
unknown	species	BACT	1.44416e+09	3.09485e+09	2.20248e+09	0.00274847	0.121757	0.0142179	0.0267813	1	0.0805289
Syntrophothermus lipocalidus	species	BACT	232.964	10948.6	4627.73	0.00274847	0.12626	0.0346312	0.0267813	1	0.137988
Yersinia aldovae	species	BACT	15284.4	119303	40143.2	0.00274847	0.184715	0.0393527	0.0267813	1	0.147107
Prevotella sp. oral taxon 317	species	BACT	192492	655491	714647	0.00274847	0.238397	0.0719144	0.0267813	1	0.217116
Rickettsiella grylli	species	BACT	3579.34	20497	9239.21	0.002593	0.210319	0.465209	0.0267813	1	0.771969
Brevibacterium linens	species	BACT	159995	669372	657388	0.00308525	0.68527	0.0013362	0.0283181	1	0.049935
Bifidobacterium pseudocatenulatum	species	BACT	195264	1.45111e+06	1.01346e+06	0.00308525	0.376561	0.00227627	0.0283181	1	0.049935
Myxococcus xanthus	species	BACT	130255	682191	555548	0.00308525	0.796479	0.00320594	0.0283181	1	0.049935
Corynebacterium amycolatum	species	BACT	53154	251089	347257	0.00308525	0.69886	0.000968999	0.0283181	1	0.049935
Propionibacterium freudenreichii	species	BACT	247414	789799	969715	0.00308525	1	0.00227627	0.0283181	1	0.049935
Thioalkalivibrio sp. K90mix	species	BACT	315403	1.41774e+06	1.36084e+06	0.00308525	0.580498	0.00484958	0.0283181	1	0.0566519
Gluconobacter oxydans	species	BACT	100668	563846	378464	0.00308525	0.396768	0.00569761	0.0283181	1	0.0585714
Peptostreptococcus anaerobius	species	BACT	404352	2.87703e+06	1.56058e+06	0.00308525	0.605985	0.00569761	0.0283181	1	0.0585714
Ruegeria pomeroyi	species	BACT	754035	2.90625e+06	2.96115e+06	0.00308525	0.605985	0.0105871	0.0283181	1	0.0716025
Wigglesworthia glossinidia	species	BACT	8774.46	22108.8	5012.15	0.00308525	0.217103	0.0105871	0.0283181	1	0.0716025
Lactobacillus coleohominis	species	BACT	1386.46	31429.5	21266.8	0.00308525	0.396768	0.0137108	0.0283181	1	0.0791839
Photobacterium damselae	species	BACT	18448.1	279992	113643	0.00308525	0.531089	0.026625	0.0283181	1	0.116223
Bdellovibrio bacteriovorus	species	BACT	5924.7	60673.3	15864.5	0.00308525	0.0739497	0.0284597	0.0283181	1	0.121649
Yersinia mollaretii	species	BACT	15498.7	187713	113836	0.00326737	0.68527	0.00227627	0.0294637	1	0.049935
Vibrio sp. RC341	species	BACT	14138.7	210768	59713.6	0.00326737	0.63196	0.00876096	0.0294637	1	0.0667131
Desulfitobacterium hafniense	species	BACT	761.983	5569.04	9217.69	0.00326737	0.75415	0.0170094	0.0294637	1	0.0894405
gamma proteobacterium HTCC5015	species	BACT	25748.3	23744.6	25350.3	0.00326737	0.167081	0.0460129	0.0294637	1	0.163108
Aeromonas hydrophila	species	BACT	301571	1.92301e+06	1.29667e+06	0.00345925	0.740196	0.00111313	0.0301365	1	0.049935
Azotobacter vinelandii	species	BACT	1.70895e+06	6.70231e+06	7.81225e+06	0.00345925	0.911988	0.00270483	0.0301365	1	0.049935
Prevotella buccalis	species	BACT	280285	873379	1.59527e+06	0.00345925	0.580498	0.0072216	0.0301365	1	0.0616084
Shewanella denitrificans	species	BACT	616.696	23054.3	18687.9	0.00345925	0.825044	0.00981953	0.0301365	1	0.0708384
Jonesia denitrificans	species	BACT	16703.4	87463.5	61345.7	0.00345925	0.555525	0.0132198	0.0301365	1	0.0774356
Clostridium butyricum	species	BACT	14947.3	84588.3	35158.6	0.00345925	0.172813	0.0189058	0.0301365	1	0.0927695
Thermoanaerobacter pseudethanolicus	species	BACT	4747.24	67133.9	21405.6	0.00345925	0.319842	0.0504473	0.0301365	1	0.171437
Shewanella halifaxensis	species	BACT	6401.29	55084.2	19328.2	0.00345925	0.269023	0.0739991	0.0301365	1	0.22243
Parabacteroides sp. 20_3	species	BACT	182837	1.76437e+06	646155	0.00366132	0.417616	0.0024821	0.0313653	1	0.049935
Bacteroides thetaiotaomicron	species	BACT	43480.8	1.60813e+06	254347	0.00366132	0.439096	0.003487	0.0313653	1	0.0519513
Sphingobacterium spiritivorum	species	BACT	31109.6	150829	68781	0.00366132	0.167081	0.0109906	0.0313653	1	0.0731284
Desulfotomaculum acetoxidans	species	BACT	23050	5529.44	8514.61	0.00366132	0.17869	0.279073	0.0313653	1	0.576078
Bacteroides ovatus	species	BACT	48144.7	1.28796e+06	348827	0.00387407	0.555525	0.00270483	0.0322474	1	0.049935
Turicibacter sanguinis	species	BACT	3496.58	127083	41324.4	0.00387407	0.555525	0.00334378	0.0322474	1	0.0513046
Gemmatimonas aurantiaca	species	BACT	33404	167097	164271	0.00387407	0.740196	0.00446994	0.0322474	1	0.0560377
Brevibacillus brevis	species	BACT	1755.86	39771.8	12188.7	0.00387407	0.245813	0.00667716	0.0322474	1	0.0604768
Oribacterium sp. oral taxon 078	species	BACT	41151.8	85963.9	163119	0.00387407	0.985302	0.0122842	0.0322474	1	0.0753917
Yersinia intermedia	species	BACT	95605.3	248152	63197.4	0.00387407	0.0769769	0.111609	0.0322474	1	0.30035
Alcanivorax borkumensis	species	BACT	15187.3	71522.4	42501.1	0.004098	0.285308	0.0142179	0.0338373	1	0.0805289
Acinetobacter lwoffii	species	BACT	38908.1	220898	166863	0.004098	0.135653	0.0925125	0.0338373	1	0.260913
Acinetobacter pittii	species	BACT	31434.1	332147	164187	0.0043336	0.882836	0.0013362	0.0340072	1	0.049935
Propionibacterium acnes	species	BACT	8.68992e+08	4.32891e+09	3.46488e+09	0.0043336	0.63196	0.00411742	0.0340072	1	0.0546156
Alkaliphilus metalliredigens	species	BACT	8454.96	100849	31628.7	0.0043336	0.417616	0.00446994	0.0340072	1	0.0560377
Micrococcus luteus	species	BACT	4.57079e+06	1.77333e+07	1.32554e+07	0.0043336	0.882836	0.00780556	0.0340072	1	0.063182
Treponema pallidum	species	BACT	83.3495	7132.02	6224.79	0.0043336	0.190889	0.0105871	0.0340072	1	0.0716025
Prevotella timonensis	species	BACT	294180	806927	776040	0.0043336	0.167081	0.0114077	0.0340072	1	0.0737552
Desulfomicrobium baculatum	species	BACT	20038.1	126441	140760	0.0043336	0.740196	0.0189058	0.0340072	1	0.0927695
Erythrobacter litoralis	species	BACT	1.45645e+06	4.37345e+06	4.94897e+06	0.0043336	0.357001	0.0217206	0.0340072	1	0.101035
Streptococcus uberis	species	BACT	269319	488643	326692	0.0043336	0.253388	0.02326	0.0340072	1	0.105569
Pedobacter heparinus	species	BACT	4416.14	52660.7	11922.2	0.0043336	0.197213	0.0257466	0.0340072	1	0.11433
Allochromatium vinosum	species	BACT	568109	2.11901e+06	2.30019e+06	0.0043336	0.417616	0.0284597	0.0340072	1	0.121649
Acidothermus cellulolyticus	species	BACT	68589.4	175667	188233	0.0043336	0.712547	0.0419115	0.0340072	1	0.152244
Psychromonas ingrahamii	species	BACT	11581.1	19550.4	10025.8	0.0043336	0.825044	0.0535982	0.0340072	1	0.177452
Pseudoflavonifractor capillosus	species	BACT	244240	4.24915e+06	1.70537e+06	0.00458143	0.605985	0.0024821	0.0354113	1	0.049935
Acinetobacter junii	species	BACT	41406.6	328901	194846	0.00458143	0.618913	0.00694459	0.0354113	1	0.0616084
marine gamma proteobacterium HTCC2080	species	BACT	139.345	20665.2	10184.6	0.00458143	0.277084	0.0335295	0.0354113	1	0.136779
Lactobacillus rhamnosus	species	BACT	13977.7	111532	89467.7	0.00458143	0.302247	0.151426	0.0354113	1	0.369754
Carnobacterium sp. AT7	species	BACT	10625.5	73984.1	55293.1	0.00484202	0.543239	0.00294567	0.0355542	1	0.049935
Kocuria rhizophila	species	BACT	824744	2.15801e+06	1.85597e+06	0.00484202	0.740196	0.00411742	0.0355542	1	0.0546156
Frankia sp. EUN1f	species	BACT	356263	961647	1.06328e+06	0.00484202	0.580498	0.00569761	0.0355542	1	0.0585714
Streptococcus gallolyticus	species	BACT	2.04996e+06	2.15371e+07	6.69244e+06	0.00484202	0.396768	0.0118387	0.0355542	1	0.0753573
Citromicrobium bathyomarinum	species	BACT	1.89235e+06	6.63534e+06	6.9719e+06	0.00484202	0.396768	0.0132198	0.0355542	1	0.0774356
Sphingopyxis alaskensis	species	BACT	2.0393e+06	7.22973e+06	6.9924e+06	0.00484202	0.483907	0.0189058	0.0355542	1	0.0927695
Flavobacteriales bacterium ALC-1	species	BACT	5318.7	32417.8	29204	0.00484202	0.439096	0.0189058	0.0355542	1	0.0927695
Bacillus coahuilensis	species	BACT	147847	90066	25860.8	0.00484202	0.0150285	0.0189058	0.0355542	1	0.0927695
Lactobacillus delbrueckii	species	BACT	30796.9	230614	31572	0.00484202	0.190889	0.0217206	0.0355542	1	0.101035
Vibrio shilonii	species	BACT	12456.4	81884.4	45164	0.00484202	0.97061	0.0520028	0.0355542	1	0.175563
Hirschia baltica	species	BACT	575.239	10669.2	34513.5	0.00484202	0.50721	0.0640511	0.0355542	1	0.200746
Lactobacillus paracasei	species	BACT	436532	1.89524e+06	2.59794e+06	0.00484202	0.140548	0.235333	0.0355542	1	0.506114
Syntrophus aciditrophicus	species	BACT	3720.61	27526.3	18155.9	0.00511594	0.726327	0.00592952	0.0372992	1	0.0595555
Gramella forsetii	species	BACT	15300.8	66421.8	22142.2	0.00511594	0.0553806	0.201243	0.0372992	1	0.453182
Corynebacterium urealyticum	species	BACT	881233	4.28261e+06	4.82579e+06	0.0054038	0.768185	0.00411742	0.0380487	1	0.0546156
Shewanella woodyi	species	BACT	18467.3	30020.9	13328	0.0054038	0.555525	0.00505014	0.0380487	1	0.0572
Croceibacter atlanticus	species	BACT	5257.42	63617.3	54105.8	0.0054038	0.461198	0.0122842	0.0380487	1	0.0753917
Rhodospirillum centenum	species	BACT	1.91496e+06	6.38532e+06	8.15696e+06	0.0054038	0.439096	0.0202706	0.0380487	1	0.0971479
Synechococcus sp. WH 8102	species	BACT	4037.29	43378.8	211904	0.0054038	0.926611	0.0217206	0.0380487	1	0.101035
Geobacter lovleyi	species	BACT	12927.1	372981	462022	0.0054038	0.567946	0.0217206	0.0380487	1	0.101035
Neisseria flavescens	species	BACT	6.23677e+08	1.43549e+09	7.52813e+08	0.0054038	0.238397	0.0284597	0.0380487	1	0.121649
Thermoanaerobacter ethanolicus	species	BACT	7949.52	75615.9	9199.09	0.0054038	0.319842	0.0504473	0.0380487	1	0.171437
Prevotella ruminicola	species	BACT	24326.2	245051	194558	0.0054038	0.293696	0.0640511	0.0380487	1	0.200746
Thermoanaerobacter sp. X514	species	BACT	7215.44	73548.1	13106.5	0.0054038	0.439096	0.0805514	0.0380487	1	0.235581
Rhodobacteraceae bacterium HTCC2150	species	BACT	523.52	15985.8	11289.6	0.00570621	0.941259	0.0015999	0.0397694	1	0.049935
Acinetobacter sp. ADP1	species	BACT	14814.7	224370	54091.1	0.00602379	0.338094	0.00182824	0.0414211	1	0.049935
Streptomyces sp. e14	species	BACT	1.15608e+06	3.94427e+06	2.80444e+06	0.00602379	0.853842	0.0061699	0.0414211	1	0.0595555
Lactobacillus crispatus	species	BACT	940003	5.1901e+06	477062	0.00602379	0.210319	0.0189058	0.0414211	1	0.0927695
Sphingobium japonicum	species	BACT	3.59052e+06	9.90224e+06	9.17974e+06	0.00602379	0.338094	0.0217206	0.0414211	1	0.101035
Parabacteroides sp. D13	species	BACT	91358	1.58902e+06	663931	0.00635722	0.955927	0.00750849	0.0434234	1	0.0627539
Pseudoalteromonas tunicata	species	BACT	13454.6	74182.3	45861.8	0.00635722	0.472477	0.120691	0.0434234	1	0.318537
Dickeya zeae	species	BACT	76292.2	1.08379e+07	128718	0.00670715	0.417616	0.00227627	0.0439169	1	0.049935
Arcanobacterium haemolyticum	species	BACT	27777.4	66080.7	168417	0.00670715	0.302247	0.00167292	0.0439169	1	0.049935
Rhodobacter capsulatus	species	BACT	847825	2.44438e+06	3.39527e+06	0.00670715	0.941259	0.0024821	0.0439169	1	0.049935
Streptomyces sp. SPB074	species	BACT	883060	2.97892e+06	2.1538e+06	0.00670715	0.882836	0.00446994	0.0439169	1	0.0560377
Shewanella sp. MR-7	species	BACT	12303.1	101357	317372	0.00670715	0.941259	0.00484958	0.0439169	1	0.0566519
Jannaschia sp. CCS1	species	BACT	124639	470901	486884	0.00670715	0.605985	0.00641902	0.0439169	1	0.0604768
Dinoroseobacter shibae	species	BACT	772248	1.86167e+06	2.65488e+06	0.00670715	0.882836	0.0109906	0.0439169	1	0.0731284
Finegoldia magna	species	BACT	836601	3.91098e+06	2.80548e+06	0.00670715	0.319842	0.0147414	0.0439169	1	0.0830367
Tropheryma whipplei	species	BACT	1435.31	11621.6	3753.79	0.00670715	0.253388	0.0202706	0.0439169	1	0.0971479
Streptococcus agalactiae	species	BACT	1.74774e+06	8.10165e+06	6.20258e+06	0.00670715	0.50721	0.0369277	0.0439169	1	0.141122
Thermoanaerobacter sp. X561	species	BACT	7243.88	71216.1	13209.5	0.00670715	0.439096	0.0900125	0.0439169	1	0.254911
Legionella pneumophila	species	BACT	383236	256873	370242	0.00670715	0.245813	0.321628	0.0439169	1	0.613421
Flavobacterium johnsoniae	species	BACT	11904.9	41861.1	40426.4	0.00707431	0.97061	0.0284597	0.0460278	1	0.121649
Flavobacteria bacterium BAL38	species	BACT	30581.7	79712.2	108675	0.00707431	0.567946	0.069878	0.0460278	1	0.214112
Brachybacterium faecium	species	BACT	492026	1.70759e+06	1.71428e+06	0.00745942	0.439096	0.00121996	0.0470447	1	0.049935
Pseudomonas putida	species	BACT	6.22186e+06	4.59355e+07	3.39721e+07	0.00745942	0.768185	0.00379032	0.0470447	1	0.0537441
Veillonella sp. 6_1_27	species	BACT	2.37358e+07	4.42387e+07	6.43894e+07	0.00745942	0.825044	0.00484958	0.0470447	1	0.0566519
Vibrio cholerae	species	BACT	91854.2	1.18185e+06	634255	0.00745942	0.825044	0.00525817	0.0470447	1	0.0572
Erwinia pyrifoliae	species	BACT	62578.7	185244	159913	0.00745942	0.825044	0.0072216	0.0470447	1	0.0616084
Gemella haemolysans	species	BACT	122480	275758	164772	0.00745942	0.184715	0.0122842	0.0470447	1	0.0753917
Synechococcus sp. JA-2-3B'a(2-13)	species	BACT	2123.41	24614.5	10122.7	0.00745942	0.417616	0.0152819	0.0470447	1	0.0840096
Corynebacterium ammoniagenes	species	BACT	40891.7	159108	202666	0.00745942	0.439096	0.0460129	0.0470447	1	0.163108
Epulopiscium sp. 'N.t. morphotype B'	species	BACT	2161.64	42946.8	5966.07	0.00745942	0.197213	0.159004	0.0470447	1	0.384151
Zunongwangia profunda	species	BACT	5195.39	52018.6	16762.2	0.00745942	0.109	0.220253	0.0470447	1	0.482772
Bacteroides sp. 2_1_33B	species	BACT	52188.8	1.27439e+06	350189	0.00786322	0.853842	0.0061699	0.049289	1	0.0595555
Lactobacillus iners	species	BACT	24099.2	265801	397208	0.00786322	0.386584	0.12706	0.049289	1	0.327773
Collinsella aerofaciens	species	BACT	58401.2	90582.4	111335	0.0082865	0.224044	0.000451434	0.0507055	1	0.049935
Bacteroides sp. 2_2_4	species	BACT	272370	3.16127e+06	574619	0.0082865	0.712547	0.00843148	0.0507055	1	0.0654155
Atopobium parvulum	species	BACT	29770.4	54897.9	79581.6	0.0082865	0.712547	0.00876096	0.0507055	1	0.0667131
Janthinobacterium sp. Marseille	species	BACT	218168	614426	679445	0.0082865	0.593179	0.0132198	0.0507055	1	0.0774356
Acidiphilium cryptum	species	BACT	1.58529e+06	4.14336e+06	5.5569e+06	0.0082865	0.605985	0.0152819	0.0507055	1	0.0840096
Exiguobacterium sp. AT1b	species	BACT	8148.72	22008.6	35377.5	0.0082865	1	0.0195779	0.0507055	1	0.0958383
Brevibacterium mcbrellneri	species	BACT	404076	137693	95273.1	0.0082865	0.338094	0.0369277	0.0507055	1	0.141122
Dethiobacter alkaliphilus	species	BACT	835.752	9358.22	6791.19	0.00873004	0.645123	0.0304024	0.0531034	1	0.126277
Photobacterium profundum	species	BACT	9989.69	113630	59117.7	0.00873004	0.417616	0.0419115	0.0531034	1	0.152244
Sanguibacter keddieii	species	BACT	1.17187e+06	3.59301e+06	2.80728e+06	0.00919468	0.768185	0.00945464	0.0549543	1	0.069177
Streptobacillus moniliformis	species	BACT	92018.8	146205	174305	0.00919468	0.396768	0.0158397	0.0549543	1	0.0863833
Azospirillum lipoferum	species	BACT	3.15381e+06	6.94264e+06	8.33711e+06	0.00919468	0.50721	0.0164154	0.0549543	1	0.0876625
Maricaulis maris	species	BACT	554624	1.70199e+06	2.76232e+06	0.00919468	0.483907	0.0474531	0.0549543	1	0.164803
Corynebacterium glutamicum	species	BACT	70018	223364	158012	0.00919468	0.302247	0.0659471	0.0549543	1	0.20606
Syntrophomonas wolfei	species	BACT	199.437	12581.7	3359.33	0.00919468	0.0710205	0.0783168	0.0549543	1	0.233361
Roseobacter sp. GAI101	species	BACT	133826	425033	746048	0.00968127	0.868317	0.0030733	0.0573622	1	0.049935
Acinetobacter oleivorans	species	BACT	26093.3	312546	124822	0.00968127	0.911988	0.00446994	0.0573622	1	0.0560377
delta proteobacterium NaphS2	species	BACT	1503.54	18493.9	31153.6	0.00968127	0.555525	0.069878	0.0573622	1	0.214112
Streptomyces sp. Mg1	species	BACT	804124	3.51581e+06	2.48555e+06	0.0101907	0.941259	0.00320594	0.0586892	1	0.049935
Photobacterium angustum	species	BACT	13066.6	502626	1.11703e+06	0.0101907	0.768185	0.00320594	0.0586892	1	0.049935
Bacteroides sp. 3_1_19	species	BACT	157877	1.48958e+06	536087	0.0101907	0.50721	0.00981953	0.0586892	1	0.0708384
[Eubacterium] yurii	species	BACT	15421.2	304724	102068	0.0101907	0.555525	0.0105871	0.0586892	1	0.0716025
Listeria welshimeri	species	BACT	15164.4	38045.7	24514.5	0.0101907	0.853842	0.0142179	0.0586892	1	0.0805289
Novosphingobium aromaticivorans	species	BACT	1.98821e+06	5.99485e+06	5.9369e+06	0.0101907	0.338094	0.0217206	0.0586892	1	0.101035
Acinetobacter radioresistens	species	BACT	227454	7.34337e+06	443541	0.0101907	0.531089	0.026625	0.0586892	1	0.116223
Streptococcus sanguinis	species	BACT	1.596e+06	3.22341e+06	3.09748e+06	0.0101907	0.357001	0.0335295	0.0586892	1	0.136779
Bartonella henselae	species	BACT	34487.8	84671.9	20369.6	0.0101907	0.63196	0.0535982	0.0586892	1	0.177452
Staphylococcus haemolyticus	species	BACT	138419	447407	574974	0.0107238	0.567946	0.0257466	0.0614156	1	0.11433
Prosthecochloris aestuarii	species	BACT	1795.98	8701.69	16370	0.0107238	0.461198	0.0828374	0.0614156	1	0.240896
Porphyromonas uenonis	species	BACT	198050	682837	308097	0.0112816	0.580498	0.00320594	0.062185	1	0.049935
Thermomonospora curvata	species	BACT	906361	2.87732e+06	2.63499e+06	0.0112816	0.882836	0.00525817	0.062185	1	0.0572
Roseovarius sp. TM1035	species	BACT	164165	567179	566497	0.0112816	0.796479	0.00667716	0.062185	1	0.0604768
Psychrobacter cryohalolentis	species	BACT	70388.5	290103	60048.8	0.0112816	0.712547	0.00811312	0.062185	1	0.065414
Veillonella parvula	species	BACT	4.0381e+07	8.44577e+07	1.21073e+08	0.0112816	0.911988	0.00843148	0.062185	1	0.0654155
Veillonella sp. 3_1_44	species	BACT	1.41252e+07	4.39893e+07	6.40042e+07	0.0112816	0.853842	0.00876096	0.062185	1	0.0667131
Thiobacillus denitrificans	species	BACT	1.03393e+06	2.09773e+06	2.37575e+06	0.0112816	0.63196	0.0419115	0.062185	1	0.152244
Streptococcus pyogenes	species	BACT	849336	3.2673e+06	2.2546e+06	0.0112816	0.396768	0.0446097	0.062185	1	0.159232
Cyanobium sp. PCC 7001	species	BACT	66295.2	249398	278733	0.0112816	0.302247	0.0719144	0.062185	1	0.217116
Idiomarina loihiensis	species	BACT	7130.43	39085.2	20338.8	0.0112816	0.483907	0.108704	0.062185	1	0.295239
Anaerococcus hydrogenalis	species	BACT	25039	94214	73678.7	0.0112816	0.376561	0.12706	0.062185	1	0.327773
Pectobacterium parmentieri	species	BACT	93826.1	9.98761e+06	89800.2	0.0112816	0.0553806	0.144127	0.062185	1	0.358313
Aliivibrio fischeri	species	BACT	18105.6	292862	123680	0.011865	0.366699	0.0875672	0.065226	1	0.251099
Stackebrandtia nassauensis	species	BACT	417461	1.14613e+06	1.12541e+06	0.012475	0.580498	0.000522575	0.0657659	1	0.049935
Klebsiella variicola	species	BACT	3.32681e+06	1.39833e+07	1.20911e+07	0.012475	0.941259	0.00484958	0.0657659	1	0.0566519
Cytophaga hutchinsonii	species	BACT	9232.12	44952.9	20732.3	0.012475	0.567946	0.00667716	0.0657659	1	0.0604768
Psychrobacter arcticus	species	BACT	74934.2	339838	62562.1	0.012475	0.417616	0.0101969	0.0657659	1	0.0716025
Thermoanaerobacter mathranii	species	BACT	2415.27	64938.7	41137.5	0.012475	0.911988	0.0142179	0.0657659	1	0.0805289
Spirochaeta smaragdinae	species	BACT	2695.22	3345.82	3615.31	0.012475	0.712547	0.0152819	0.0657659	1	0.0840096
Ruegeria sp. R11	species	BACT	301122	544062	721210	0.012475	0.483907	0.0164154	0.0657659	1	0.0876625
Opitutus terrae	species	BACT	50048.9	212238	311161	0.012475	0.911988	0.0170094	0.0657659	1	0.0894405
Renibacterium salmoninarum	species	BACT	283769	90029.5	75189.4	0.012475	0.853842	0.0189058	0.0657659	1	0.0927695
Streptococcus equinus	species	BACT	1.04105e+06	5.03568e+06	2.61861e+06	0.012475	0.417616	0.0217206	0.0657659	1	0.101035
Candidatus Phytoplasma australiense	species	BACT	1364.22	6079.86	3871.16	0.012475	0.50721	0.0346312	0.0657659	1	0.137988
Vibrio sp. RC586	species	BACT	38892.4	216494	51395	0.012475	0.853842	0.0419115	0.0657659	1	0.152244
Rickettsia canadensis	species	BACT	2022.88	10971.2	12392.5	0.012475	0.63196	0.0446097	0.0657659	1	0.159232
Microscilla marina	species	BACT	1857.7	14951.7	9854.04	0.012475	0.319842	0.0805514	0.0657659	1	0.235581
Candidatus Hamiltonella defensa	species	BACT	9578.53	39054.4	11622.3	0.012475	0.68527	0.117601	0.0657659	1	0.311985
[Oscillatoria] sp. PCC 6506	species	BACT	3576.17	29201.7	2762.56	0.012475	0.0833343	0.290821	0.0657659	1	0.582307
Sideroxydans lithotrophicus	species	BACT	239724	764170	615427	0.0131127	0.519078	0.0224789	0.0689505	1	0.103625
Synechococcus sp. RCC307	species	BACT	2346.07	9366.43	30345.5	0.0137789	0.580498	0.001749	0.0710012	1	0.049935
Photorhabdus asymbiotica	species	BACT	7418.09	176827	75642.9	0.0137789	0.63196	0.00379032	0.0710012	1	0.0537441
Shewanella sediminis	species	BACT	7343.93	24773.2	71624.2	0.0137789	0.319842	0.00750849	0.0710012	1	0.0627539
Thiomonas intermedia	species	BACT	906797	2.48428e+06	1.58069e+06	0.0137789	0.357001	0.0202706	0.0710012	1	0.0971479
Streptococcus mutans	species	BACT	405283	1.02743e+06	975974	0.0137789	0.531089	0.0275292	0.0710012	1	0.119662
Granulibacter bethesdensis	species	BACT	335498	393622	603460	0.0137789	0.50721	0.100348	0.0710012	1	0.276934
Synechococcus sp. CC9902	species	BACT	2164.87	6214.6	6604.94	0.0137789	0.293696	0.284906	0.0710012	1	0.581695
Nostoc punctiforme	species	BACT	7017.48	98249.6	2628.32	0.0137789	0.0183735	0.754293	0.0710012	1	0.857636
Pelobacter propionicus	species	BACT	51940.8	145896	216738	0.0144749	0.868317	0.0224789	0.0742156	1	0.103625
Shewanella frigidimarina	species	BACT	11076.8	93626.3	60297.8	0.0144749	0.68527	0.0346312	0.0742156	1	0.137988
Providencia rettgeri	species	BACT	13245.7	193685	123215	0.0152017	0.941259	0.00227627	0.0762312	1	0.049935
Shewanella baltica	species	BACT	8896.8	74978.3	85053.2	0.0152017	0.269023	0.000288513	0.0762312	1	0.049935
Akkermansia muciniphila	species	BACT	715.757	33310.4	11581.5	0.0152017	0.853842	0.000924934	0.0762312	1	0.049935
Klebsiella sp. 1_1_55	species	BACT	3.39645e+06	1.34813e+07	1.20939e+07	0.0152017	0.853842	0.00484958	0.0762312	1	0.0566519
Xylanimonas cellulosilytica	species	BACT	1.14742e+06	3.48797e+06	2.87004e+06	0.0152017	1	0.0072216	0.0762312	1	0.0616084
Edwardsiella tarda	species	BACT	530163	1.38619e+06	1.32419e+06	0.0152017	0.658398	0.0142179	0.0762312	1	0.0805289
Burkholderia sp. H160	species	BACT	2.15114e+08	3.98149e+06	2.73675e+07	0.0152017	0.97061	0.026625	0.0762312	1	0.116223
Cellulomonas flavigena	species	BACT	1.51737e+06	3.52526e+06	2.52447e+06	0.0152017	0.941259	0.0535982	0.0762312	1	0.177452
Limnobacter sp. MED105	species	BACT	15993.8	97147.4	38647.6	0.0152017	0.184715	0.0851758	0.0762312	1	0.244925
Bacillus velezensis	species	BACT	10633.4	10436.1	42251.3	0.0159605	0.357001	0.00320594	0.0790717	1	0.049935
Bacillus clausii	species	BACT	1274.53	13021	10045.2	0.0159605	0.882836	0.00208619	0.0790717	1	0.049935
Lactobacillus sakei	species	BACT	107882	35732.9	55688.5	0.0159605	0.81073	0.0432428	0.0790717	1	0.156803
gamma proteobacterium NOR5-3	species	BACT	8885.75	25149.6	18535.2	0.0159605	0.386584	0.0460129	0.0790717	1	0.163108
Staphylococcus lugdunensis	species	BACT	171898	95152.4	124576	0.0167523	0.941259	0.00294567	0.0797288	1	0.049935
Rhodobacterales bacterium Y4I	species	BACT	1.25311e+06	3.7931e+06	5.00356e+06	0.0167523	0.882836	0.00191078	0.0797288	1	0.049935
Citreicella sp. SE45	species	BACT	2.1863e+06	4.92676e+06	7.11334e+06	0.0167523	0.882836	0.00446994	0.0797288	1	0.0560377
Campylobacter gracilis	species	BACT	6984.45	64002.8	35526.2	0.0167523	0.839416	0.00547391	0.0797288	1	0.0585714
Symbiobacterium thermophilum	species	BACT	83853.5	234167	781915	0.0167523	0.941259	0.00876096	0.0797288	1	0.0667131
Rubrobacter xylanophilus	species	BACT	69262.7	211551	174190	0.0167523	0.868317	0.0142179	0.0797288	1	0.0805289
Bacillus pseudofirmus	species	BACT	5621.09	37381	20432	0.0167523	0.439096	0.0158397	0.0797288	1	0.0863833
Serratia odorifera	species	BACT	241750	1.01627e+06	510694	0.0167523	0.768185	0.0369277	0.0797288	1	0.141122
Pseudomonas stutzeri	species	BACT	1.78073e+06	4.69536e+06	5.58346e+06	0.0167523	0.911988	0.0446097	0.0797288	1	0.159232
Oxalobacter formigenes	species	BACT	26547.4	49217.1	28008.6	0.0167523	0.17869	0.0474531	0.0797288	1	0.164803
Paenibacillus larvae	species	BACT	1626.3	23563.8	3048.77	0.0167523	0.580498	0.0678892	0.0797288	1	0.209266
Paenibacillus sp. oral taxon 786	species	BACT	7016.93	18423.6	21117.3	0.0167523	0.130891	0.273322	0.0797288	1	0.5682
Streptomyces coelicolor	species	BACT	2.70692e+06	7.47576e+06	9.20858e+06	0.0175785	0.768185	0.0024821	0.0830836	1	0.049935
Brachyspira pilosicoli	species	BACT	1182.29	38753.6	11720.4	0.0175785	0.238397	0.0132198	0.0830836	1	0.0774356
Acidaminococcus fermentans	species	BACT	1861.56	24599.1	29597.8	0.0175785	0.955927	0.0520028	0.0830836	1	0.175563
Bifidobacterium animalis	species	BACT	122250	824437	836662	0.0184401	0.417616	0.0015999	0.084627	1	0.049935
Pseudomonas entomophila	species	BACT	3.90695e+06	1.74144e+07	1.22776e+07	0.0184401	0.768185	0.00379032	0.084627	1	0.0537441
Actinomyces odontolyticus	species	BACT	4.05027e+07	6.39175e+07	9.31453e+07	0.0184401	0.796479	0.0072216	0.084627	1	0.0616084
Nocardioides sp. JS614	species	BACT	1.30771e+06	3.903e+06	3.15915e+06	0.0184401	0.97061	0.00843148	0.084627	1	0.0654155
Saccharomonospora viridis	species	BACT	698817	1.06368e+06	794974	0.0184401	0.941259	0.0114077	0.084627	1	0.0737552
Oceanobacillus iheyensis	species	BACT	8857.34	26238.2	15608.6	0.0184401	0.50721	0.0118387	0.084627	1	0.0753573
Pseudarthrobacter chlorophenolicus	species	BACT	598602	1.62599e+06	1.42509e+06	0.0184401	0.882836	0.0152819	0.084627	1	0.0840096
Coraliomargarita akajimensis	species	BACT	2366.64	7664.61	9644.7	0.0184401	0.941259	0.0393527	0.084627	1	0.147107
Acidovorax sp. JS42	species	BACT	1.85069e+07	3.02623e+07	2.44297e+07	0.0184401	0.853842	0.0419115	0.084627	1	0.152244
Vibrio antiquarius	species	BACT	28639.6	196764	54881.9	0.0184401	0.190889	0.137101	0.084627	1	0.346714
Rickettsia sibirica	species	BACT	988.084	16724.2	35824.6	0.0184401	0.319842	0.36131	0.084627	1	0.672875
Cyanothece sp. PCC 7425	species	BACT	983.276	5275.51	916.066	0.0184401	0.0553806	0.574959	0.084627	1	0.84532
Parascardovia denticolens	species	BACT	9657.41	91673.2	75488.7	0.0193385	0.50721	0.00146258	0.087577	1	0.049935
Teredinibacter turnerae	species	BACT	7688.69	30673.9	101011	0.0193385	0.911988	0.0061699	0.087577	1	0.0595555
Luminiphilus syltensis	species	BACT	12931.8	28786.8	21138.9	0.0193385	0.740196	0.00780556	0.087577	1	0.063182
Roseobacter sp. CCS2	species	BACT	14323	115912	113284	0.0193385	0.461198	0.0105871	0.087577	1	0.0716025
Frankia casuarinae	species	BACT	204561	568509	511025	0.0193385	0.768185	0.0152819	0.087577	1	0.0840096
Clostridium perfringens	species	BACT	505924	2.6275e+06	680078	0.0193385	0.261125	0.108704	0.087577	1	0.295239
[Bacillus] selenitireducens	species	BACT	4100.44	19232.4	10473.5	0.0202749	0.97061	0.00208619	0.0885036	1	0.049935
Pseudogulbenkiania ferrooxidans	species	BACT	2.35757e+06	4.29882e+06	5.46691e+06	0.0202749	0.97061	0.00484958	0.0885036	1	0.0566519
Clostridium sp. M62/1	species	BACT	578666	302231	300340	0.0202749	0.97061	0.00667716	0.0885036	1	0.0604768
Yersinia bercovieri	species	BACT	86752.2	118449	107061	0.0202749	0.941259	0.00750849	0.0885036	1	0.0627539
Roseiflexus castenholzii	species	BACT	6436.47	22338.2	29311	0.0202749	0.68527	0.00910191	0.0885036	1	0.0670735
Clostridium novyi	species	BACT	32763.9	238404	49989.8	0.0202749	0.658398	0.0118387	0.0885036	1	0.0753573
Anaeromyxobacter sp. Fw109-5	species	BACT	404816	1.05186e+06	960579	0.0202749	0.853842	0.0132198	0.0885036	1	0.0774356
Ruegeria lacuscaerulensis	species	BACT	928221	2.90736e+06	3.02908e+06	0.0202749	0.68527	0.0176221	0.0885036	1	0.091262
Magnetospirillum magneticum	species	BACT	1.51031e+06	3.44399e+06	4.52979e+06	0.0202749	0.911988	0.0217206	0.0885036	1	0.101035
Roseomonas cervicalis	species	BACT	2.53647e+06	5.08612e+06	6.9145e+06	0.0202749	0.796479	0.0304024	0.0885036	1	0.126277
Bartonella bacilliformis	species	BACT	83912.6	26088.8	69347.4	0.0202749	0.531089	0.0346312	0.0885036	1	0.137988
alpha proteobacterium BAL199	species	BACT	1.12491e+06	2.58784e+06	3.58451e+06	0.0202749	0.712547	0.0369277	0.0885036	1	0.141122
Listeria seeligeri	species	BACT	6798.11	45936.6	31614.2	0.0202749	0.712547	0.0369277	0.0885036	1	0.141122
Citrobacter rodentium	species	BACT	173583	415141	316908	0.0202749	0.68527	0.0369277	0.0885036	1	0.141122
Streptomyces clavuligerus	species	BACT	477348	1.79765e+06	900404	0.0202749	0.50721	0.0446097	0.0885036	1	0.159232
Leuconostoc mesenteroides	species	BACT	3277.3	27500	13667.1	0.0202749	0.245813	0.147742	0.0885036	1	0.365974
Rickettsia conorii	species	BACT	1152.94	10539	29125.8	0.0202749	0.253388	0.296818	0.0885036	1	0.582307
Kineococcus radiotolerans	species	BACT	944876	2.81159e+06	2.86047e+06	0.022267	0.605985	0.00191078	0.0934303	1	0.049935
Bifidobacterium breve	species	BACT	244630	1.01696e+06	702657	0.022267	0.495485	0.00227627	0.0934303	1	0.049935
Megasphaera genomosp. type_1	species	BACT	42002.3	278899	389464	0.022267	0.712547	0.000288513	0.0934303	1	0.049935
Geodermatophilus obscurus	species	BACT	1.05577e+06	2.65356e+06	2.91897e+06	0.022267	0.63196	0.003487	0.0934303	1	0.0519513
Catenulispora acidiphila	species	BACT	732312	2.29971e+06	1.83495e+06	0.022267	0.853842	0.00446994	0.0934303	1	0.0560377
Acidithiobacillus ferrooxidans	species	BACT	22605.2	118583	185941	0.022267	0.825044	0.00525817	0.0934303	1	0.0572
Citrobacter koseri	species	BACT	166372	309678	289667	0.022267	0.712547	0.0132198	0.0934303	1	0.0774356
Cellvibrio japonicus	species	BACT	16344.4	47763.7	72206.6	0.022267	0.593179	0.0170094	0.0934303	1	0.0894405
Deinococcus deserti	species	BACT	63570.2	228150	109403	0.022267	0.310962	0.0346312	0.0934303	1	0.137988
Caminibacter mediatlanticus	species	BACT	6998.07	27286.2	25497.3	0.022267	0.97061	0.0369277	0.0934303	1	0.141122
Desulfohalobium retbaense	species	BACT	2186.8	8309.5	76498.8	0.022267	0.911988	0.0381238	0.0934303	1	0.145153
Lactobacillus jensenii	species	BACT	27672.9	406874	146788	0.022267	0.483907	0.0474531	0.0934303	1	0.164803
Marinobacter algicola	species	BACT	29818.1	87521.1	61299.5	0.022267	0.605985	0.076133	0.0934303	1	0.227184
Streptococcus mitis	species	BACT	8.5694e+07	1.73311e+08	1.20883e+08	0.022267	0.253388	0.0805514	0.0934303	1	0.235581
Candidatus Amoebophilus asiaticus	species	BACT	19860.3	46685.6	3098.2	0.022267	0.0166273	0.601921	0.0934303	1	0.84532
Sorangium cellulosum	species	BACT	122404	385525	508769	0.0233253	0.941259	0.00270483	0.0968826	1	0.049935
Bacillus cereus	species	BACT	246938	1.16992e+06	1.59216e+06	0.0233253	0.796479	0.02326	0.0968826	1	0.105569
Lactobacillus johnsonii	species	BACT	34871.7	117744	191995	0.0233253	0.768185	0.0446097	0.0968826	1	0.159232
Kangiella koreensis	species	BACT	20035.4	42612.1	25302.8	0.0233253	0.269023	0.183458	0.0968826	1	0.428138
Lactobacillus salivarius	species	BACT	61831.2	3.441e+06	517341	0.0244271	0.658398	0.00294567	0.0994497	1	0.049935
Mycobacterium parascrofulaceum	species	BACT	846690	1.80016e+06	2.06677e+06	0.0244271	0.50721	0.00411742	0.0994497	1	0.0546156
Cronobacter turicensis	species	BACT	361717	779774	839576	0.0244271	0.376561	0.00780556	0.0994497	1	0.063182
Acidovorax citrulli	species	BACT	5.09819e+06	1.07445e+07	9.99394e+06	0.0244271	0.825044	0.00910191	0.0994497	1	0.0670735
Deinococcus radiodurans	species	BACT	141940	344696	439025	0.0244271	0.941259	0.0105871	0.0994497	1	0.0716025
Rhodobacteraceae bacterium KLH11	species	BACT	150708	493847	733020	0.0244271	0.911988	0.02326	0.0994497	1	0.105569
Clostridium botulinum	species	BACT	545264	7.02912e+06	863923	0.0244271	0.712547	0.0248933	0.0994497	1	0.111262
Xylella fastidiosa	species	BACT	65651.1	125687	194445	0.0244271	0.531089	0.0248933	0.0994497	1	0.111262
Gluconacetobacter diazotrophicus	species	BACT	1.43655e+06	1.0584e+07	2.82848e+06	0.0244271	0.658398	0.0369277	0.0994497	1	0.141122
Carboxydothermus hydrogenoformans	species	BACT	1356.8	16145.2	7990.91	0.0244271	0.417616	0.245784	0.0994497	1	0.523118
Geobacter uraniireducens	species	BACT	43248.3	120082	277062	0.0255737	0.985302	0.0586314	0.103503	1	0.188944
Lactobacillus plantarum	species	BACT	15860.7	71447.9	77486.1	0.0255737	0.605985	0.0640511	0.103503	1	0.200746
Rickettsia africae	species	BACT	8855.13	10724.7	26414.9	0.0255737	0.210319	0.481299	0.103503	1	0.789745
Actinosynnema mirum	species	BACT	1.2054e+06	2.43623e+06	2.20357e+06	0.0267665	0.319842	0.0105871	0.106858	1	0.0716025
Pseudomonas mendocina	species	BACT	2.56594e+06	8.62009e+06	6.91106e+06	0.0267665	0.658398	0.0284597	0.106858	1	0.121649
Clavibacter michiganensis	species	BACT	950597	2.78441e+06	2.32025e+06	0.0267665	0.580498	0.0419115	0.106858	1	0.152244
Desulfococcus oleovorans	species	BACT	10699.3	49296.4	122203	0.0267665	0.868317	0.0535982	0.106858	1	0.177452
Paenibacillus sp. Y412MC10	species	BACT	51596.9	30493.4	32977.3	0.0267665	0.618913	0.103075	0.106858	1	0.283697
Shewanella pealeana	species	BACT	39617.3	28119.7	24153.6	0.0267665	0.712547	0.296818	0.106858	1	0.582307
Dethiosulfovibrio peptidovorans	species	BACT	2425.37	22865	9702.44	0.0267665	0.238397	0.557307	0.106858	1	0.84532
Kribbella flavida	species	BACT	947681	3.00599e+06	2.29443e+06	0.0280071	0.911988	0.0132198	0.111378	1	0.0774356
Candidatus Desulforudis audaxviator	species	BACT	10666.2	22166.3	29141.6	0.0280071	0.740196	0.0446097	0.111378	1	0.159232
Streptococcus thermophilus	species	BACT	2.81473e+06	4.29778e+06	9.71181e+06	0.029297	0.197213	0.00294567	0.113865	1	0.049935
Bacteroidetes oral taxon 274	species	BACT	113990	5.85503e+06	1.04526e+06	0.029297	0.882836	0.0061699	0.113865	1	0.0595555
Plesiocystis pacifica	species	BACT	125093	274210	508926	0.029297	0.97061	0.00667716	0.113865	1	0.0604768
Leptotrichia goodfellowii	species	BACT	90430.7	214856	433001	0.029297	0.618913	0.00780556	0.113865	1	0.063182
Streptococcus salivarius	species	BACT	4.62883e+06	7.13532e+06	1.11822e+07	0.029297	0.357001	0.0137108	0.113865	1	0.0791839
Pseudomonas aeruginosa	species	BACT	3.56692e+07	5.61632e+07	6.76641e+07	0.029297	0.68527	0.0164154	0.113865	1	0.0876625
Prevotella buccae	species	BACT	432132	765369	747649	0.029297	0.740196	0.0248933	0.113865	1	0.111262
Salmonella enterica	species	BACT	2.18473e+06	8.07718e+06	3.65912e+06	0.029297	0.68527	0.0324579	0.113865	1	0.133467
Proteus mirabilis	species	BACT	20365.1	299490	125794	0.029297	0.712547	0.0446097	0.113865	1	0.159232
Bartonella quintana	species	BACT	47969.7	57012.2	36365.9	0.029297	0.911988	0.0504473	0.113865	1	0.171437
Brachyspira hyodysenteriae	species	BACT	2278.54	10046	16687.7	0.029297	0.461198	0.114574	0.113865	1	0.306725
Hahella chejuensis	species	BACT	42578.5	69803.2	61170.4	0.029297	0.130891	0.220253	0.113865	1	0.482772
Verrucomicrobiae bacterium DG1235	species	BACT	10610.6	15442.8	105272	0.0306376	0.75415	0.0170094	0.118404	1	0.0894405
Treponema denticola	species	BACT	3613.99	20617.3	28097.1	0.0306376	0.897395	0.0176221	0.118404	1	0.091262
Halothermothrix orenii	species	BACT	1251.18	10957.1	3942.31	0.0306376	0.357001	0.14058	0.118404	1	0.355077
Thermobifida fusca	species	BACT	230799	410901	559820	0.0320306	0.911988	0.0189058	0.121728	1	0.0927695
Pseudomonas syringae group genomosp. 3	species	BACT	1.40398e+07	3.2971e+07	4.6258e+07	0.0320306	0.97061	0.0217206	0.121728	1	0.101035
Shewanella sp. W3-18-1	species	BACT	14017.3	73766.3	72803.9	0.0320306	1	0.0224789	0.121728	1	0.103625
Chromohalobacter salexigens	species	BACT	572938	807190	989382	0.0320306	0.882836	0.0474531	0.121728	1	0.164803
Enterobacter cloacae	species	BACT	320581	604942	620917	0.0320306	0.712547	0.0504473	0.121728	1	0.171437
Acidovorax ebreus	species	BACT	1.87862e+07	2.95822e+07	2.12378e+07	0.0320306	0.658398	0.0950679	0.121728	1	0.266294
Streptococcus oralis	species	BACT	4.65538e+07	5.93209e+07	6.97653e+07	0.0320306	0.238397	0.151426	0.121728	1	0.369754
Synechococcus sp. CC9605	species	BACT	7534.85	28433.9	30870.5	0.0320306	0.285308	0.170904	0.121728	1	0.40528
Bacillus megaterium	species	BACT	55741.8	129000	176773	0.0334775	0.618913	0.0109906	0.126062	1	0.0731284
Paenarthrobacter aurescens	species	BACT	337533	765291	727985	0.0334775	0.839416	0.0118387	0.126062	1	0.0753573
Alcanivorax sp. DG881	species	BACT	117851	161629	183019	0.0334775	0.882836	0.0248933	0.126062	1	0.111262
Geobacter sp. M21	species	BACT	165463	248644	353734	0.0334775	0.531089	0.0504473	0.126062	1	0.171437
Candidatus Riesia pediculicola	species	BACT	1390.82	13793	1059.66	0.0334775	0.357001	0.162899	0.126062	1	0.392178
Gimesia maris	species	BACT	36458	33241.4	11040.9	0.0349799	0.768185	0.00270483	0.129817	1	0.049935
Mobiluncus mulieris	species	BACT	65325.4	1.17839e+06	1.97879e+06	0.0349799	0.868317	0.0122842	0.129817	1	0.0753917
Moorella thermoacetica	species	BACT	1900.36	7395.34	44332.7	0.0349799	0.50721	0.0132198	0.129817	1	0.0774356
Aromatoleum aromaticum	species	BACT	1.0116e+06	2.00334e+06	2.42841e+06	0.0349799	0.941259	0.0202706	0.129817	1	0.0971479
Pseudomonas fluorescens	species	BACT	3.92603e+06	3.51725e+07	1.44781e+07	0.0349799	0.853842	0.0346312	0.129817	1	0.137988
Comamonas testosteroni	species	BACT	6.55029e+06	1.08657e+07	1.02075e+07	0.0349799	0.825044	0.0640511	0.129817	1	0.200746
Streptococcus sp. oral taxon 071	species	BACT	3.27205e+07	5.04799e+07	5.37746e+07	0.0349799	0.302247	0.144127	0.129817	1	0.358313
Legionella longbeachae	species	BACT	242880	175961	450001	0.0349799	0.285308	0.162899	0.129817	1	0.392178
Streptomyces scabiei	species	BACT	767423	2.63841e+06	1.9655e+06	0.0365396	0.658398	0.0105871	0.133913	1	0.0716025
Candidatus Koribacter versatilis	species	BACT	18428.2	32047.9	66090.3	0.0365396	0.69886	0.0170094	0.133913	1	0.0894405
Mycoplasma gallisepticum	species	BACT	25.9485	5727.45	178319	0.0365396	0.519078	0.0257466	0.133913	1	0.11433
Geobacter daltonii	species	BACT	5005.23	11903.1	24407.6	0.0365396	0.97061	0.0552343	0.133913	1	0.180257
Pseudovibrio sp. JE062	species	BACT	59503.8	112013	70912.7	0.0365396	0.472477	0.0875672	0.133913	1	0.251099
Bacillus sp. B14905	species	BACT	101784	62912.9	34961.3	0.0365396	0.238397	0.111609	0.133913	1	0.30035
Candidatus Puniceispirillum marinum	species	BACT	211492	9022.52	13133.2	0.0365396	0.712547	0.137101	0.133913	1	0.346714
Dorea formicigenerans	species	BACT	173361	189184	75636.7	0.0381581	0.868317	0.0189058	0.137879	1	0.0927695
Thermoanaerobacter italicus	species	BACT	3810.12	66516	35326.3	0.0381581	1	0.0284597	0.137879	1	0.121649
Amycolatopsis mediterranei	species	BACT	1.31955e+06	2.47462e+06	2.16926e+06	0.0381581	0.658398	0.0474531	0.137879	1	0.164803
Fibrobacter succinogenes	species	BACT	4242.35	18094.8	20080.2	0.0381581	0.782296	0.0569118	0.137879	1	0.184269
Trypanosoma brucei	species	BACT	457357	40249.6	20017.9	0.0381581	0.302247	0.0640511	0.137879	1	0.200746
Pectobacterium carotovorum	species	BACT	410565	2.13173e+07	295426	0.0381581	0.210319	0.117601	0.137879	1	0.311985
Pectobacterium atrosepticum	species	BACT	602808	1.00727e+07	120119	0.0381581	0.417616	0.220253	0.137879	1	0.482772
Chlorobaculum parvum	species	BACT	28521	49556.7	93359.3	0.0398372	0.593179	0.0039508	0.142197	1	0.0546156
Ammonifex degensii	species	BACT	13374.2	11258.7	12798.4	0.0398372	0.593179	0.00876096	0.142197	1	0.0667131
Bacillus halodurans	species	BACT	1946.22	26386.8	7777.67	0.0398372	0.357001	0.0346312	0.142197	1	0.137988
Leuconostoc gelidum	species	BACT	4196.49	29185.6	18770.8	0.0398372	0.825044	0.0393527	0.142197	1	0.147107
Bacillus cytotoxicus	species	BACT	11515.2	55061.3	24315.1	0.0398372	0.768185	0.0393527	0.142197	1	0.147107
Parabacteroides distasonis	species	BACT	77186.9	1.24001e+06	415732	0.0398372	0.926611	0.0622003	0.142197	1	0.197352
Acinetobacter baumannii	species	BACT	2.11905e+06	2.26508e+07	2.17497e+06	0.0398372	0.50721	0.0805514	0.142197	1	0.235581
Thermosinus carboxydivorans	species	BACT	2417.7	33400.6	17397.7	0.0415786	0.897395	0.0039508	0.146129	1	0.0546156
Nocardiopsis dassonvillei	species	BACT	817157	2.30853e+06	1.56912e+06	0.0415786	0.63196	0.0122842	0.146129	1	0.0753917
Vibrio tasmaniensis	species	BACT	17027.9	163864	63264.7	0.0415786	0.853842	0.0122842	0.146129	1	0.0753917
Laribacter hongkongensis	species	BACT	782940	1.25968e+06	1.59898e+06	0.0415786	0.97061	0.0164154	0.146129	1	0.0876625
Nitrosococcus watsonii	species	BACT	10122.1	35853.6	25756	0.0415786	0.768185	0.0304024	0.146129	1	0.126277
Vibrio coralliilyticus	species	BACT	23872.7	75456.6	23569.1	0.0415786	0.580498	0.0419115	0.146129	1	0.152244
Streptococcus sp. M143	species	BACT	4.38594e+07	5.9906e+07	7.08677e+07	0.0415786	0.396768	0.210593	0.146129	1	0.466572
Nostoc sp. PCC 7120	species	BACT	9886.4	142081	11296.1	0.0415786	0.338094	0.302897	0.146129	1	0.590851
Dichelobacter nodosus	species	BACT	7287.77	21305	4836.79	0.0415786	0.161494	0.302897	0.146129	1	0.590851
Acidimicrobium ferrooxidans	species	BACT	38810.9	135335	159709	0.043384	0.593179	0.00945464	0.151955	1	0.069177
Bacillus sp. SG-1	species	BACT	2616.04	11581	17408.3	0.0452552	0.605985	0.00259128	0.155593	1	0.049935
Clostridium ljungdahlii	species	BACT	4279.51	78947.5	32495.9	0.0452552	0.81073	0.00525817	0.155593	1	0.0572
Desulfarculus baarsii	species	BACT	92446.7	158682	188985	0.0452552	0.882836	0.0189058	0.155593	1	0.0927695
Rhodospirillum rubrum	species	BACT	907626	2.0458e+06	2.41282e+06	0.0452552	0.712547	0.0202706	0.155593	1	0.0971479
Acidaminococcus sp. D21	species	BACT	67963.6	50741.2	90844	0.0452552	0.926611	0.02326	0.155593	1	0.105569
Gloeobacter violaceus	species	BACT	34081.5	84090.2	61455.1	0.0452552	0.461198	0.0586314	0.155593	1	0.188944
Cronobacter sakazakii	species	BACT	465559	1.8533e+06	628310	0.0452552	0.825044	0.0719144	0.155593	1	0.217116
Truepera radiovictrix	species	BACT	46229.3	83834.4	94092.5	0.0452552	0.543239	0.0719144	0.155593	1	0.217116
Citrobacter youngae	species	BACT	351931	384344	184045	0.0452552	0.357001	0.076133	0.155593	1	0.227184
Corynebacterium kroppenstedtii	species	BACT	33654.6	97311	66396.9	0.0452552	0.483907	0.0950679	0.155593	1	0.266294
Borreliella valaisiana	species	BACT	157.434	21568.6	927.815	0.0452552	0.338094	0.210593	0.155593	1	0.466572
Bifidobacterium longum	species	BACT	2.43143e+06	5.29341e+06	6.4764e+06	0.0471939	0.63196	0.00379032	0.161449	1	0.0537441
Rhodobacteraceae bacterium HTCC2083	species	BACT	13194.7	11882.9	17881.2	0.0471939	0.671782	0.0659471	0.161449	1	0.20606
Alkaliphilus oremlandii	species	BACT	9858.14	136155	15945.4	0.0492021	0.658398	0.0024821	0.162898	1	0.049935
Desulfuromonas acetoxidans	species	BACT	3976.77	14600.7	15784.7	0.0492021	0.396768	0.00910191	0.162898	1	0.0670735
Deferribacter desulfuricans	species	BACT	1632.15	20605.5	9499.19	0.0492021	0.50721	0.0101969	0.162898	1	0.0716025
Clostridium acetobutylicum	species	BACT	7485.56	57302.6	34270.2	0.0492021	0.897395	0.0114077	0.162898	1	0.0737552
Streptosporangium roseum	species	BACT	904394	2.43141e+06	2.78463e+06	0.0492021	0.768185	0.0202706	0.162898	1	0.0971479
Burkholderia thailandensis	species	BACT	7.7644e+06	1.04633e+07	1.40151e+07	0.0492021	0.768185	0.0202706	0.162898	1	0.0971479
Desulfatibacillum alkenivorans	species	BACT	4379.99	12455	8494.12	0.0492021	0.882836	0.0369277	0.162898	1	0.141122
Candidatus Accumulibacter phosphatis	species	BACT	626824	1.06663e+06	1.2029e+06	0.0492021	0.97061	0.0369277	0.162898	1	0.141122
Pseudomonas savastanoi	species	BACT	1.08412e+06	3.97244e+06	2.65089e+06	0.0492021	0.97061	0.0369277	0.162898	1	0.141122
Desulfovibrio magneticus	species	BACT	209535	187523	384890	0.0492021	0.605985	0.0535982	0.162898	1	0.177452
Nitrosomonas eutropha	species	BACT	27474.3	45645.7	45742.9	0.0492021	0.68527	0.0640511	0.162898	1	0.200746
Pediococcus pentosaceus	species	BACT	69781	45852	20466	0.0492021	0.253388	0.076133	0.162898	1	0.227184
Raphidiopsis brookii	species	BACT	590468	4.40499e+06	107527	0.0492021	0.671782	0.130341	0.162898	1	0.332896
Coleofasciculus chthonoplastes	species	BACT	5532.43	40933.6	24449.8	0.0492021	0.580498	0.396624	0.162898	1	0.726143
Orientia tsutsugamushi	species	BACT	61.0726	7540.85	21905.3	0.0492021	0.63196	0.539924	0.162898	1	0.84532
Pseudomonas amygdali	species	BACT	816571	4.73255e+06	2.82847e+06	0.0512814	0.768185	0.0176221	0.168966	1	0.091262
Thermotoga neapolitana	species	BACT	256.521	1510.75	3055.97	0.0512814	0.726327	0.0552343	0.168966	1	0.180257
Rhodopirellula baltica	species	BACT	1406.05	4764.59	13283.2	0.0534339	0.172813	0.000766599	0.173829	1	0.049935
Providencia alcalifaciens	species	BACT	31827.8	246291	191538	0.0534339	0.567946	0.0061699	0.173829	1	0.0595555
Methylovorus glucosotrophus	species	BACT	95566.1	153362	213695	0.0534339	0.68527	0.0105871	0.173829	1	0.0716025
Marvinbryantia formatexigens	species	BACT	162545	54650.9	47909.3	0.0534339	0.796479	0.0217206	0.173829	1	0.101035
Sphaerobacter thermophilus	species	BACT	135864	138703	148929	0.0534339	0.796479	0.0419115	0.173829	1	0.152244
Bacillus anthracis	species	BACT	11117.8	59346.5	24619.6	0.0534339	0.50721	0.123843	0.173829	1	0.323125
Pirellula staleyi	species	BACT	8572.84	32762.6	8146.37	0.0534339	0.161494	0.147742	0.173829	1	0.365974
Prevotella bryantii	species	BACT	186236	98948	107048	0.0556612	0.45007	0.170904	0.180789	1	0.40528
[Eubacterium] rectale	species	BACT	69237.7	167446	128064	0.0579654	0.782296	0.00270483	0.185057	1	0.049935
Geobacter bemidjiensis	species	BACT	96765.4	194295	352067	0.0579654	0.580498	0.00525817	0.185057	1	0.0572
Dechloromonas aromatica	species	BACT	443529	803485	962768	0.0579654	0.941259	0.0189058	0.185057	1	0.0927695
Bacillus subtilis	species	BACT	33778.1	62143.9	77485.7	0.0579654	0.955927	0.0217206	0.185057	1	0.101035
Buchnera aphidicola	species	BACT	380234	131091	143607	0.0579654	0.483907	0.0304024	0.185057	1	0.126277
Mycobacterium bovis	species	BACT	271219	368263	414210	0.0579654	0.245813	0.0304024	0.185057	1	0.126277
Anaerococcus prevotii	species	BACT	14547.8	75225	37595.3	0.0579654	0.580498	0.0369277	0.185057	1	0.141122
Kytococcus sedentarius	species	BACT	1.08076e+06	1.80107e+06	1.58601e+06	0.0579654	0.768185	0.0393527	0.185057	1	0.147107
Thermobispora bispora	species	BACT	835913	1.8884e+06	1.41804e+06	0.0579654	0.68527	0.0474531	0.185057	1	0.164803
Rhodoferax ferrireducens	species	BACT	555977	698139	881121	0.0579654	0.796479	0.0805514	0.185057	1	0.235581
Thauera sp. MZ1T	species	BACT	4.58357e+06	8.54594e+06	8.82222e+06	0.0579654	0.825044	0.100348	0.185057	1	0.276934
Mycobacterium leprae	species	BACT	9935.79	35998.3	38232	0.0603483	0.45007	0.00694459	0.191475	1	0.0616084
marine gamma proteobacterium HTCC2143	species	BACT	68801.3	163311	86554.1	0.0603483	0.941259	0.00843148	0.191475	1	0.0654155
Frankia sp. EAN1pec	species	BACT	412938	1.19519e+06	834349	0.0603483	0.555525	0.0122842	0.191475	1	0.0753917
delta proteobacterium MLMS-1	species	BACT	26427.9	59816.1	123763	0.0628118	0.184715	0.00237715	0.195668	1	0.049935
Tolumonas auensis	species	BACT	12922.7	48329.2	69598.4	0.0628118	0.45007	0.00667716	0.195668	1	0.0604768
Streptomyces griseus	species	BACT	2.37275e+06	5.6343e+06	9.46304e+06	0.0628118	0.439096	0.00910191	0.195668	1	0.0670735
Photorhabdus luminescens	species	BACT	6392.1	105597	73731.1	0.0628118	0.712547	0.0122842	0.195668	1	0.0753917
Roseobacter denitrificans	species	BACT	184026	315205	271846	0.0628118	0.853842	0.0142179	0.195668	1	0.0805289
Moritella sp. PE36	species	BACT	124965	263010	142073	0.0628118	0.911988	0.0346312	0.195668	1	0.137988
Serratia proteamaculans	species	BACT	251871	749744	542928	0.0628118	0.853842	0.0504473	0.195668	1	0.171437
Pseudomonas protegens	species	BACT	3.23963e+06	1.4871e+07	8.29513e+06	0.0628118	0.97061	0.0535982	0.195668	1	0.177452
Synechococcus elongatus	species	BACT	7130.73	7134.22	7542.08	0.0628118	0.740196	0.100348	0.195668	1	0.276934
Neorickettsia sennetsu	species	BACT	156.089	3776.71	7608	0.0628118	0.796479	0.12706	0.195668	1	0.327773
Chlorobium chlorochromatii	species	BACT	932.825	2955.1	6425.36	0.0628118	0.796479	0.201243	0.195668	1	0.453182
Mycoplasma hominis	species	BACT	3665.58	5593.89	21912.2	0.0628118	0.439096	0.235333	0.195668	1	0.506114
Lactobacillus fermentum	species	BACT	16924.9	1.4563e+06	849302	0.065358	0.941259	0.0369277	0.202069	1	0.141122
Bartonella grahamii	species	BACT	36340.3	25570	28597.5	0.065358	0.68527	0.315302	0.202069	1	0.608126
Alteromonadales bacterium TW-7	species	BACT	1092.88	32420.8	39647.4	0.0679886	0.593179	0.00465626	0.208323	1	0.0566519
Methylibium petroleiphilum	species	BACT	4.51023e+06	6.84455e+06	7.88312e+06	0.0679886	0.97061	0.0304024	0.208323	1	0.126277
Methylotenera mobilis	species	BACT	4836.6	33768.2	9531.27	0.0679886	0.461198	0.12706	0.208323	1	0.327773
Ureaplasma parvum	species	BACT	275.262	26962.6	5291.53	0.0679886	0.658398	0.192199	0.208323	1	0.439556
Gardnerella vaginalis	species	BACT	4.70463e+06	2.99565e+06	1.84369e+06	0.0679886	0.712547	0.235333	0.208323	1	0.506114
Beijerinckia indica	species	BACT	732213	636138	540610	0.0679886	0.531089	0.262064	0.208323	1	0.549238
Mycobacterium marinum	species	BACT	586583	992226	1.34022e+06	0.0707057	0.0973233	0.00525817	0.215684	1	0.0572
Chlorobaculum tepidum	species	BACT	71928.4	98788.1	223409	0.0707057	0.167081	0.00641902	0.215684	1	0.0604768
Lentisphaera araneosa	species	BACT	14965.9	9554.22	5583.05	0.0707057	0.882836	0.284906	0.215684	1	0.581695
Agrobacterium fabrum	species	BACT	735044	647557	643105	0.0735112	0.605985	0.0535982	0.221611	1	0.177452
Starkeya novella	species	BACT	7.6208e+06	9.81192e+06	1.50425e+07	0.0735112	1	0.0569118	0.221611	1	0.184269
Verminephrobacter eiseniae	species	BACT	2.05687e+06	2.17282e+06	2.73377e+06	0.0735112	0.658398	0.0805514	0.221611	1	0.235581
Escherichia fergusonii	species	BACT	1.48897e+06	1.0501e+06	424533	0.0735112	0.197213	0.309059	0.221611	1	0.599457
Erwinia billingiae	species	BACT	279942	1.26755e+06	279662	0.0735112	0.0769769	0.334527	0.221611	1	0.63274
Rickettsia prowazekii	species	BACT	699.444	4164.47	8040.89	0.076407	0.63196	0.0419115	0.228998	1	0.152244
Chlorobium phaeobacteroides	species	BACT	13998.1	8131.85	13871.1	0.076407	0.68527	0.0851758	0.228998	1	0.244925
Lactobacillus brevis	species	BACT	16923.8	61254	38466.9	0.076407	0.567946	0.12706	0.228998	1	0.327773
Roseobacter sp. SK209-2-6	species	BACT	201496	184918	585089	0.0793953	0.238397	0.00294567	0.233864	1	0.049935
Halothiobacillus neapolitanus	species	BACT	36323.1	58209.6	86298.3	0.0793953	0.269023	0.00525817	0.233864	1	0.0572
Syntrophobacter fumaroxidans	species	BACT	7283.5	11963.6	45565.2	0.0793953	0.63196	0.00667716	0.233864	1	0.0604768
Micromonospora sp. ATCC 39149	species	BACT	795340	1.51801e+06	1.3691e+06	0.0793953	0.605985	0.0152819	0.233864	1	0.0840096
Labrenzia alexandrii	species	BACT	187120	244831	322269	0.0793953	0.555525	0.0164154	0.233864	1	0.0876625
Neorickettsia risticii	species	BACT	95.2374	3020.29	6318.3	0.0793953	0.853842	0.0369277	0.233864	1	0.141122
Campylobacter hominis	species	BACT	1035.56	13932.4	25287	0.0793953	0.926611	0.0357638	0.233864	1	0.141122
Burkholderia multivorans	species	BACT	4.78275e+06	5.04339e+06	7.45921e+06	0.0793953	0.740196	0.0719144	0.233864	1	0.217116
[Clostridium] saccharolyticum	species	BACT	245730	87602.5	38828.9	0.0793953	0.567946	0.0719144	0.233864	1	0.217116
Lysinibacillus fusiformis	species	BACT	103495	34439	26073.3	0.0793953	0.658398	0.0900125	0.233864	1	0.254911
Mycobacterium intracellulare	species	BACT	1.24772e+06	1.46697e+06	1.93063e+06	0.0824779	0.45007	0.0101969	0.242249	1	0.0716025
Bacillus licheniformis	species	BACT	11513	14197.4	19572.9	0.0856568	0.605985	0.0013362	0.250157	1	0.049935
Hyphomicrobium denitrificans	species	BACT	855642	1.01923e+06	1.36633e+06	0.0856568	0.63196	0.0900125	0.250157	1	0.254911
Clostridiales bacterium 1_7_47FAA	species	BACT	212752	129089	31779.9	0.0856568	0.0202782	0.804305	0.250157	1	0.86488
Candidatus Baumannia cicadellinicola	species	BACT	753.053	16890.6	3849.89	0.088934	0.531089	0.0474531	0.258626	1	0.164803
[Ruminococcus] gnavus	species	BACT	72757.6	143103	65629.6	0.0923115	1	0.003487	0.265444	1	0.0519513
Bifidobacterium catenulatum	species	BACT	39360.3	111861	155132	0.0923115	0.768185	0.0101969	0.265444	1	0.0716025
Bifidobacterium gallicum	species	BACT	56098.9	90753.9	63804.2	0.0923115	0.882836	0.0132198	0.265444	1	0.0774356
Burkholderia oklahomensis	species	BACT	3.78642e+06	4.47814e+06	6.7958e+06	0.0923115	0.63196	0.0393527	0.265444	1	0.147107
Labrenzia aggregata	species	BACT	1.2843e+06	2.05724e+06	2.66418e+06	0.0923115	0.941259	0.0504473	0.265444	1	0.171437
Chromobacterium violaceum	species	BACT	3.2941e+06	3.84741e+06	5.20125e+06	0.0923115	0.768185	0.10586	0.265444	1	0.289811
Desulfotomaculum reducens	species	BACT	4845.33	6250.49	6116.84	0.0923115	0.605985	0.123843	0.265444	1	0.323125
Bartonella tribocorum	species	BACT	59007.4	13082.9	15439.9	0.0923115	0.985302	0.137101	0.265444	1	0.346714
Vibrionales bacterium SWAT-3	species	BACT	18078.9	50358.8	35996.1	0.0957913	0.285308	0.00525817	0.273918	1	0.0572
Rickettsia typhi	species	BACT	548.143	6771.92	7566.74	0.0957913	0.796479	0.0369277	0.273918	1	0.141122
Bacillus thuringiensis	species	BACT	389792	697571	1.1886e+06	0.0957913	0.580498	0.159004	0.273918	1	0.384151
Nodularia spumigena	species	BACT	177989	350672	105882	0.0957913	0.671782	0.179199	0.273918	1	0.420587
Rickettsia akari	species	BACT	1491.47	9340.19	18990.4	0.0993752	0.63196	0.00569761	0.278739	1	0.0585714
Exiguobacterium sibiricum	species	BACT	8638.06	10904.3	35732.3	0.0993752	0.319842	0.0137108	0.278739	1	0.0791839
Saccharopolyspora erythraea	species	BACT	2.2579e+06	3.06121e+06	2.36731e+06	0.0993752	0.396768	0.0189058	0.278739	1	0.0927695
Desulfovibrio sp. 3_1_syn3	species	BACT	134638	112777	229283	0.0993752	0.555525	0.02326	0.278739	1	0.105569
Lachnoclostridium phytofermentans	species	BACT	46007.2	65389.1	38322.7	0.0993752	0.926611	0.0304024	0.278739	1	0.126277
Chlorobium phaeovibrioides	species	BACT	6628.36	12261.9	4214.01	0.0993752	0.897395	0.0346312	0.278739	1	0.137988
Burkholderia ubonensis	species	BACT	5.36969e+06	5.74302e+06	9.00119e+06	0.0993752	0.63196	0.0369277	0.278739	1	0.141122
Rothia mucilaginosa	species	BACT	2.49524e+08	1.48777e+08	1.70994e+08	0.0993752	0.768185	0.0474531	0.278739	1	0.164803
Leptothrix cholodnii	species	BACT	5.48955e+06	8.32437e+06	1.0042e+07	0.0993752	0.97061	0.0535982	0.278739	1	0.177452
Thermus aquaticus	species	BACT	76261.5	33349.7	93298.5	0.0993752	0.140548	0.0569118	0.278739	1	0.184269
Tsukamurella paurometabola	species	BACT	862935	1.26848e+06	1.09214e+06	0.0993752	0.955927	0.100348	0.278739	1	0.276934
Thalassobium sp. R2A62	species	BACT	167614	72026.9	21197.3	0.0993752	0.68527	0.201243	0.278739	1	0.453182
Dehalococcoides mccartyi	species	BACT	4604.71	11364.3	5264.25	0.0993752	0.319842	0.230227	0.278739	1	0.497737
Marinobacter sp. ELB17	species	BACT	18728.3	24621.6	22307.3	0.103065	0.428278	0.302897	0.288303	1	0.590851
Conexibacter woesei	species	BACT	471016	991251	1.09098e+06	0.106864	0.712547	0.02326	0.292949	1	0.105569
Roseiflexus sp. RS-1	species	BACT	13609.5	16432.9	58411.1	0.106864	0.495485	0.0240647	0.292949	1	0.108741
Beutenbergia cavernae	species	BACT	1.16077e+06	2.11663e+06	1.80468e+06	0.106864	0.68527	0.026625	0.292949	1	0.116223
Roseobacter sp. AzwK-3b	species	BACT	1.09264e+06	1.06131e+06	1.43105e+06	0.106864	0.941259	0.0504473	0.292949	1	0.171437
Salinispora tropica	species	BACT	494020	799214	527123	0.106864	0.825044	0.0719144	0.292949	1	0.217116
Acidovorax delafieldii	species	BACT	3.26552e+06	3.6348e+06	4.05915e+06	0.106864	0.941259	0.0900125	0.292949	1	0.254911
Methylobacterium sp. 4-46	species	BACT	7.91063e+06	9.21013e+06	1.39481e+07	0.106864	0.658398	0.201243	0.292949	1	0.453182
Arcobacter butzleri	species	BACT	3013.85	29322.7	4472.56	0.106864	0.495485	0.245784	0.292949	1	0.523118
Kyrpidia tusciae	species	BACT	5015.78	16126.7	3206.22	0.106864	0.253388	0.473216	0.292949	1	0.780845
Pseudomonas syringae	species	BACT	2.9244e+06	1.06827e+07	4.90411e+06	0.110772	0.740196	0.137101	0.303259	1	0.346714
Natranaerobius thermophilus	species	BACT	498.316	3489.23	3028.52	0.114793	0.985302	0.0217206	0.30691	1	0.101035
Chlorobium ferrooxidans	species	BACT	6266.96	5687.38	5114.62	0.114793	0.796479	0.0346312	0.30691	1	0.137988
Burkholderia mallei	species	BACT	7.76982e+06	1.17178e+07	2.87041e+07	0.114793	0.97061	0.0369277	0.30691	1	0.141122
Burkholderia vietnamiensis	species	BACT	4.74054e+06	4.35991e+06	6.47961e+06	0.114793	0.580498	0.0369277	0.30691	1	0.141122
Vibrio mimicus	species	BACT	33431.5	149470	98114.5	0.114793	0.941259	0.0805514	0.30691	1	0.235581
Nakamurella multipartita	species	BACT	991976	1.42157e+06	1.30268e+06	0.114793	0.396768	0.0851758	0.30691	1	0.244925
Bacillus weihenstephanensis	species	BACT	11144.9	77290	84979.6	0.114793	0.605985	0.0851758	0.30691	1	0.244925
Erwinia tasmaniensis	species	BACT	155953	1.20792e+06	246379	0.114793	0.483907	0.0851758	0.30691	1	0.244925
Candidatus Solibacter usitatus	species	BACT	42261.6	43273.7	53363.7	0.114793	0.825044	0.0900125	0.30691	1	0.254911
Prochlorococcus marinus	species	BACT	16638.6	100075	52698.5	0.114793	0.740196	0.12706	0.30691	1	0.327773
Thermotoga naphthophila	species	BACT	560.69	4232.52	7593.18	0.114793	0.75415	0.183458	0.30691	1	0.428138
Gemmata obscuriglobus	species	BACT	1.55187e+07	1.60424e+07	1.00097e+07	0.114793	0.580498	0.309059	0.30691	1	0.599457
Desulfovibrio salexigens	species	BACT	157.904	2818.17	1953.25	0.114793	0.63196	0.531336	0.30691	1	0.84532
Thermodesulfovibrio yellowstonii	species	BACT	19394.3	2910.66	5818.57	0.114793	0.461198	0.754293	0.30691	1	0.857636
Cyanothece sp. PCC 8802	species	BACT	17235.3	46408.5	2635.76	0.118927	0.75415	0.108704	0.31755	1	0.295239
Mycobacterium sp. JLS	species	BACT	1.24629e+06	2.39241e+06	2.60179e+06	0.123177	0.417616	0.00981953	0.325517	1	0.0708384
Anoxybacillus flavithermus	species	BACT	18779.6	43698.9	55029.6	0.123177	0.519078	0.026625	0.325517	1	0.116223
Leuconostoc kimchii	species	BACT	3456.49	19464.1	23651.8	0.123177	0.985302	0.0489309	0.325517	1	0.169079
Polaromonas naphthalenivorans	species	BACT	2.07764e+06	2.33634e+06	3.12406e+06	0.123177	0.531089	0.0678892	0.325517	1	0.209266
Pelodictyon phaeoclathratiforme	species	BACT	820.165	4024.41	3282.56	0.123177	0.853842	0.210593	0.325517	1	0.466572
Coprothermobacter proteolyticus	species	BACT	73.5109	2062.85	1976.41	0.123177	0.269023	0.774187	0.325517	1	0.857636
Desulfovibrio desulfuricans	species	BACT	8586.44	19152.2	31295.8	0.127545	0.0866689	0.00127686	0.335765	1	0.049935
Aster yellows witches'-broom phytoplasma	species	BACT	1616.84	4045.59	3168.94	0.127545	0.97061	0.100348	0.335765	1	0.276934
Burkholderia sp. CCGE1002	species	BACT	1.85085e+06	2.32852e+06	2.38487e+06	0.132032	0.97061	0.123843	0.34449	1	0.323125
Prevotella melaninogenica	species	BACT	3.01558e+07	1.16458e+07	3.71668e+07	0.132032	0.911988	0.166865	0.34449	1	0.397537
Polynucleobacter asymbioticus	species	BACT	13772.3	45815.6	9138.4	0.132032	0.531089	0.296818	0.34449	1	0.582307
Leuconostoc citreum	species	BACT	19722.1	15002.6	23401.5	0.141373	0.338094	0.0114077	0.361971	1	0.0737552
Zymomonas mobilis	species	BACT	71933.9	385588	211502	0.141373	0.45007	0.0284597	0.361971	1	0.121649
Thermus thermophilus	species	BACT	21365	36434.9	77517.5	0.141373	0.439096	0.0304024	0.361971	1	0.126277
Burkholderia dolosa	species	BACT	4.10258e+06	3.80922e+06	5.34654e+06	0.141373	0.50721	0.0369277	0.361971	1	0.141122
Crocosphaera watsonii	species	BACT	14042.8	8770.15	1427.8	0.141373	0.376561	0.114574	0.361971	1	0.306725
Herminiimonas arsenicoxydans	species	BACT	1.41667e+06	693707	1.21853e+06	0.141373	0.580498	0.123843	0.361971	1	0.323125
Frankia alni	species	BACT	866282	780760	731630	0.141373	0.531089	0.151426	0.361971	1	0.369754
Erwinia amylovora	species	BACT	351180	243242	706964	0.141373	0.882836	0.159004	0.361971	1	0.384151
Mycoplasma alligatoris	species	BACT	1789.53	2997.22	836.368	0.141373	0.224044	0.794231	0.361971	1	0.857636
Thiomicrospira crunogena	species	BACT	1967.96	27228.3	32222.2	0.14623	0.671782	0.0552343	0.373941	1	0.180257
Burkholderia pseudomallei	species	BACT	1.79637e+07	2.26808e+07	7.43561e+07	0.151213	0.941259	0.0393527	0.382875	1	0.147107
Rothia dentocariosa	species	BACT	6.1198e+06	5.58619e+06	6.31166e+06	0.151213	0.712547	0.060394	0.382875	1	0.191917
Nocardia farcinica	species	BACT	2.55861e+06	2.61195e+06	2.29582e+06	0.151213	0.50721	0.0950679	0.382875	1	0.266294
Nautilia profundicola	species	BACT	15641.2	11579.9	11668.4	0.151213	0.97061	0.120691	0.382875	1	0.318537
Methylobacterium nodulans	species	BACT	6.39485e+06	7.69119e+06	1.06834e+07	0.151213	0.853842	0.151426	0.382875	1	0.369754
Azoarcus sp. BH72	species	BACT	3.5906e+06	5.16417e+06	5.76218e+06	0.151213	0.712547	0.175015	0.382875	1	0.412177
Segniliparus rotundus	species	BACT	125899	158071	284222	0.156325	0.121757	0.0122842	0.394361	1	0.0753917
Borreliella bavariensis	species	BACT	394.975	3278.78	7333.83	0.156325	0.882836	0.10586	0.394361	1	0.289811
Burkholderia cenocepacia	species	BACT	1.29617e+07	1.13088e+07	1.68794e+07	0.161567	0.580498	0.0535982	0.402157	1	0.177452
Methylocella silvestris	species	BACT	1.09702e+06	1.14718e+06	1.96945e+06	0.161567	0.768185	0.060394	0.402157	1	0.191917
Burkholderia lata	species	BACT	5.4427e+06	3.14224e+06	6.50924e+06	0.161567	0.376561	0.111609	0.402157	1	0.30035
Mycobacterium vanbaalenii	species	BACT	1.14697e+06	1.72691e+06	2.29511e+06	0.161567	0.396768	0.130341	0.402157	1	0.332896
Nitrosospira multiformis	species	BACT	20076	28394.9	18790	0.161567	0.839416	0.166865	0.402157	1	0.397537
Blattabacterium sp. (Periplaneta americana)	species	BACT	629.701	7301.26	6710.91	0.161567	0.740196	0.240519	0.402157	1	0.513506
Nitrosococcus halophilus	species	BACT	9112.92	8711.7	15802.8	0.161567	0.839416	0.25113	0.402157	1	0.530106
Mycoplasma crocodyli	species	BACT	1438.47	6698.38	14606.4	0.161567	0.768185	0.284906	0.402157	1	0.581695
Wolbachia endosymbiont of Drosophila ananassae	species	BACT	18101.2	2.6426e+06	1.14179e+06	0.166941	0.941259	0.100348	0.408121	1	0.276934
Leifsonia xyli	species	BACT	894579	1.65245e+06	907820	0.166941	0.941259	0.130341	0.408121	1	0.332896
Lactobacillus acidophilus	species	BACT	53485.6	64570.6	19481	0.166941	0.161494	0.774187	0.408121	1	0.857636
Chloroflexus aggregans	species	BACT	3458.37	5612.11	22219.3	0.172447	0.461198	0.0474531	0.41712	1	0.164803
Candidatus Blochmannia pennsylvanicus	species	BACT	279.585	28614.4	1643.47	0.172447	0.825044	0.0640511	0.41712	1	0.200746
Geobacillus sp. G11MC16	species	BACT	1.11722e+08	9.73907e+06	1.59901e+07	0.172447	0.768185	0.10586	0.41712	1	0.289811
Thermotoga petrophila	species	BACT	603.687	3797.45	3215.47	0.172447	0.768185	0.166865	0.41712	1	0.397537
Capnocytophaga gingivalis	species	BACT	196732	192898	177108	0.172447	0.113129	0.205879	0.41712	1	0.4616
Rickettsia massiliae	species	BACT	1139.86	2782.29	30960.9	0.172447	0.955927	0.210593	0.41712	1	0.466572
Mycobacterium smegmatis	species	BACT	1.3084e+06	1.7381e+06	1.92629e+06	0.178089	0.224044	0.0535982	0.428748	1	0.177452
Desulfobacterium autotrophicum	species	BACT	3066.34	2462.12	3694.37	0.178089	0.726327	0.108704	0.428748	1	0.295239
Campylobacter jejuni	species	BACT	31002.8	961775	176038	0.183867	0.531089	0.0275292	0.439059	1	0.119662
Mycoplasma hyopneumoniae	species	BACT	1328.18	6910.77	5230.37	0.183867	0.796479	0.0393527	0.439059	1	0.147107
Rhodobacter sp. SW2	species	BACT	1.29719e+06	2.43075e+06	2.86546e+06	0.183867	0.882836	0.0552343	0.439059	1	0.180257
Polaromonas sp. JS666	species	BACT	1.62609e+06	1.54327e+06	1.82131e+06	0.183867	0.853842	0.123843	0.439059	1	0.323125
Leptotrichia buccalis	species	BACT	1.24703e+06	925724	4.31806e+06	0.189782	0.555525	0.0335295	0.451089	1	0.136779
Mobiluncus curtisii	species	BACT	115154	1.26082e+06	1.77641e+06	0.195836	0.593179	0.0446097	0.462273	1	0.159232
Ruminiclostridium thermocellum	species	BACT	12363.6	84138.7	203453	0.195836	0.658398	0.175015	0.462273	1	0.412177
Sebaldella termitidis	species	BACT	55690	43976.2	73702.2	0.195836	0.63196	0.279073	0.462273	1	0.576078
Clostridium carboxidivorans	species	BACT	42530	121030	46862.5	0.202031	0.75415	0.00843148	0.475803	1	0.0654155
Colwellia psychrerythraea	species	BACT	5593.35	34594.4	13975.7	0.208368	0.357001	0.0504473	0.487376	1	0.171437
Francisella tularensis	species	BACT	1135.85	458213	31659.9	0.208368	0.605985	0.060394	0.487376	1	0.191917
Parvibaculum lavamentivorans	species	BACT	2.88719e+06	2.82096e+06	4.77182e+06	0.208368	0.605985	0.076133	0.487376	1	0.227184
Calyptogena okutanii thioautotrophic gill symbiont	species	BACT	10922.9	31916.1	5337.62	0.208368	0.740196	0.120691	0.487376	1	0.318537
Hydrogenobaculum sp. Y04AAS1	species	BACT	1635	14811.4	1317.86	0.208368	0.407113	0.65748	0.487376	1	0.857636
Trichormus azollae	species	BACT	13411.9	47738.3	11927.8	0.214847	0.63196	0.0393527	0.500822	1	0.147107
Caldanaerobacter subterraneus	species	BACT	3124.93	30933.2	5898.01	0.214847	0.81073	0.0925125	0.500822	1	0.260913
Campylobacter lari	species	BACT	7351.27	19711.5	12405.1	0.22147	0.853842	0.0314157	0.512773	1	0.130223
Candidatus Protochlamydia amoebophila	species	BACT	150.25	5596.71	11123.9	0.22147	0.768185	0.0419115	0.512773	1	0.152244
Mycobacterium avium	species	BACT	1.57221e+06	2.31834e+06	2.23741e+06	0.22147	0.461198	0.0419115	0.512773	1	0.152244
Salinispora arenicola	species	BACT	463287	686034	571229	0.22147	0.911988	0.137101	0.512773	1	0.346714
Chthoniobacter flavus	species	BACT	109070	47922.2	105523	0.228238	0.618913	0.0520028	0.52785	1	0.175563
Flavobacteria bacterium MS024-2A	species	BACT	5386.05	21470.1	21233	0.235153	0.461198	0.0176221	0.53839	1	0.091262
Clostridium kluyveri	species	BACT	20256.3	168694	127841	0.235153	0.461198	0.0182541	0.53839	1	0.0927695
Mycobacterium gilvum	species	BACT	1.59014e+06	2.11171e+06	2.36451e+06	0.235153	0.396768	0.060394	0.53839	1	0.191917
Rickettsia felis	species	BACT	8023.16	10648.6	25567.7	0.235153	0.712547	0.144127	0.53839	1	0.358313
Methylotenera versatilis	species	BACT	8611.05	42289.3	10826.5	0.235153	0.68527	0.235333	0.53839	1	0.506114
[Eubacterium] eligens	species	BACT	76784.9	165629	139496	0.242214	0.285308	0.000575666	0.552711	1	0.049935
Nitratiruptor sp. SB155-2	species	BACT	3193.72	3795.03	8435.86	0.242214	0.567946	0.0925125	0.552711	1	0.260913
Idiomarina baltica	species	BACT	7322.44	40536.2	13717.6	0.249423	0.768185	0.0304024	0.558621	1	0.126277
Dictyoglomus turgidum	species	BACT	1467.33	4524.03	1751.93	0.256781	0.555525	0.321628	0.573227	1	0.613421
Candidatus Azobacteroides pseudotrichonymphae	species	BACT	27039	59258.7	12114.5	0.264288	0.376561	0.0202706	0.579911	1	0.0971479
Paraburkholderia xenovorans	species	BACT	2.5437e+06	1.76519e+06	3.05826e+06	0.264288	0.483907	0.130341	0.579911	1	0.332896
Onion yellows phytoplasma	species	BACT	2704.91	8043.55	1481.84	0.264288	0.782296	0.130341	0.579911	1	0.332896
Ochrobactrum intermedium	species	BACT	3.49128e+06	1.84747e+06	2.34048e+06	0.264288	0.68527	0.175015	0.579911	1	0.412177
Synechococcus sp. JA-3-3Ab	species	BACT	17059.4	22897.7	19991.8	0.271945	0.75415	0.290821	0.596077	1	0.582307
Campylobacter upsaliensis	species	BACT	425.266	53979.6	10060.6	0.279753	0.69886	0.0284597	0.608005	1	0.121649
Methylophaga thiooxydans	species	BACT	4048.82	11000.9	28062.9	0.279753	0.50721	0.0393527	0.608005	1	0.147107
Mycoplasma conjunctivae	species	BACT	11296.3	9333.29	5847.66	0.279753	0.671782	0.060394	0.608005	1	0.191917
Methylophilales bacterium HTCC2181	species	BACT	1123.93	33820.6	4573.39	0.279753	0.868317	0.060394	0.608005	1	0.191917
Xanthobacter autotrophicus	species	BACT	6.85015e+06	7.59707e+06	1.00042e+07	0.279753	1	0.166865	0.608005	1	0.397537
Acholeplasma laidlawii	species	BACT	14441.7	51711.4	5962.55	0.279753	0.319842	0.855132	0.608005	1	0.904399
Ktedonobacter racemifer	species	BACT	2358.29	17369.5	7167.77	0.287712	0.555525	0.0189058	0.624641	1	0.0927695
Azorhizobium caulinodans	species	BACT	5.93032e+06	6.03944e+06	1.01095e+07	0.295822	0.712547	0.10586	0.636868	1	0.289811
Clostridium tetani	species	BACT	17162	55169.3	20983.5	0.295822	0.853842	0.170904	0.636868	1	0.40528
Parachlamydia acanthamoebae	species	BACT	1091.24	1258.63	7705.75	0.295822	0.75415	0.175015	0.636868	1	0.412177
Wolbachia endosymbiont of Drosophila melanogaster	species	BACT	282.558	1553.98	1618.5	0.295822	0.853842	0.215384	0.636868	1	0.47463
Nitrobacter winogradskyi	species	BACT	8.65283e+06	4.16178e+06	8.68899e+06	0.295822	0.825044	0.230227	0.636868	1	0.497737
Dictyoglomus thermophilum	species	BACT	1217.94	5647.51	3582.19	0.295822	0.782296	0.230227	0.636868	1	0.497737
Meiothermus ruber	species	BACT	50140.4	65067.3	126572	0.304083	0.338094	0.0304024	0.651245	1	0.126277
Mycobacterium abscessus	species	BACT	548046	513329	643161	0.304083	0.853842	0.262064	0.651245	1	0.549238
Helicobacter winghamensis	species	BACT	272.195	4415.75	9947.3	0.312497	0.0373722	0.00270483	0.661001	1	0.049935
Sulfurovum sp. NBC37-1	species	BACT	186.87	4691.66	9970.07	0.312497	0.328886	0.0109906	0.661001	1	0.0731284
Rickettsia bellii	species	BACT	3221.15	3569.13	18183.8	0.312497	0.0833343	0.0122842	0.661001	1	0.0753917
Chloroherpeton thalassium	species	BACT	533.823	2065.09	5855.76	0.312497	0.417616	0.0805514	0.661001	1	0.235581
Burkholderia ambifaria	species	BACT	2.18854e+07	2.15957e+07	2.86784e+07	0.312497	0.796479	0.0900125	0.661001	1	0.254911
Delftia acidovorans	species	BACT	7.09583e+06	4.28921e+06	7.93083e+06	0.312497	0.396768	0.0900125	0.661001	1	0.254911
Pseudothermotoga lettingae	species	BACT	248.832	6294.58	123.65	0.312497	0.439096	0.375193	0.661001	1	0.693701
Thermosipho africanus	species	BACT	769.029	935.881	2512.48	0.312497	0.396768	0.937632	0.661001	1	0.967757
Fervidobacterium nodosum	species	BACT	2894.81	8500.75	1591.07	0.329779	0.853842	0.0900125	0.693278	1	0.254911
Methylobacterium radiotolerans	species	BACT	7.94549e+06	5.68838e+06	1.08715e+07	0.329779	0.396768	0.151426	0.693278	1	0.369754
Petrotoga mobilis	species	BACT	43.4621	7343.75	797.903	0.329779	0.63196	0.166865	0.693278	1	0.397537
Cyanothece sp. CCY0110	species	BACT	12910.9	17074.8	2759.38	0.329779	0.726327	0.245784	0.693278	1	0.523118
Thermotoga sp. RQ2	species	BACT	593.58	2162.66	6782.62	0.329779	0.658398	0.449422	0.693278	1	0.751229
Thermosediminibacter oceani	species	BACT	237.467	4857.37	4118.46	0.347669	0.376561	0.00910191	0.70477	1	0.0670735
Campylobacter coli	species	BACT	3701.17	473554	177525	0.338648	0.605985	0.0324579	0.70477	1	0.133467
Mycoplasma capricolum	species	BACT	795.706	8327.52	3514.73	0.347669	0.740196	0.0719144	0.70477	1	0.217116
Brucella sp. NVSL 07-0026	species	BACT	2.80632e+07	3.37881e+06	6.89718e+07	0.347669	0.853842	0.151426	0.70477	1	0.369754
Gordonia bronchialis	species	BACT	1.91654e+06	1.04161e+06	1.00105e+06	0.338648	0.531089	0.192199	0.70477	1	0.439556
Candidatus Pelagibacter sp. HTCC7211	species	BACT	629.747	10704	3062.16	0.347669	0.926611	0.210593	0.70477	1	0.466572
Sulfurimonas denitrificans	species	BACT	18478.3	4699.7	3618.23	0.347669	0.712547	0.262064	0.70477	1	0.549238
Chelativorans sp. BNC1	species	BACT	3.58515e+06	1.68144e+06	2.54188e+06	0.347669	0.580498	0.296818	0.70477	1	0.582307
Saccharophagus degradans	species	BACT	65498.9	20317	45128.4	0.338648	0.519078	0.315302	0.70477	1	0.608126
Thermomicrobium roseum	species	BACT	20209.8	15442.7	27881	0.366164	0.0710205	0.0101969	0.718353	1	0.0716025
Mycoplasma pneumoniae	species	BACT	82.0109	2.24361e+08	6.12067e+10	0.366164	0.911988	0.0535982	0.718353	1	0.177452
Herbaspirillum seropedicae	species	BACT	5.29656e+06	3.14494e+06	6.31974e+06	0.366164	0.238397	0.0719144	0.718353	1	0.217116
Sulfurihydrogenibium azorense	species	BACT	1983.63	17763.4	2220.53	0.375638	0.796479	0.465209	0.735535	1	0.771969
Pedosphaera parvula	species	BACT	5363.14	4379.04	8210.06	0.385261	0.269023	0.0474531	0.744452	1	0.164803
Thermosipho melanesiensis	species	BACT	155.217	1692.33	847.231	0.385261	0.853842	0.0805514	0.744452	1	0.235581
Chlorobium limicola	species	BACT	9737.3	4551.63	9313.33	0.385261	0.439096	0.201243	0.744452	1	0.453182
Hydrogenobacter thermophilus	species	BACT	453.472	585.487	811.487	0.385261	0.911988	0.210593	0.744452	1	0.466572
Borrelia hermsii	species	BACT	467.672	2272.94	2456.85	0.385261	0.882836	0.315302	0.744452	1	0.608126
Lyngbya sp. PCC 8106	species	BACT	4237.45	8256.91	37461.2	0.385261	0.926611	0.449422	0.744452	1	0.751229
Persephonella marina	species	BACT	565.545	9058.05	1168.61	0.385261	0.740196	0.514368	0.744452	1	0.830748
Ehrlichia ruminantium	species	BACT	153.214	6770.39	4062.12	0.395034	0.868317	0.686013	0.758347	1	0.857636
Acetohalobium arabaticum	species	BACT	3339.71	7864.06	37447.6	0.404955	0.580498	0.060394	0.769489	1	0.191917
Mycoplasma mycoides	species	BACT	682.164	9790.75	2762.42	0.404955	0.726327	0.0640511	0.769489	1	0.200746
Borreliella garinii	species	BACT	561.153	8109.39	12286.8	0.404955	0.740196	0.256556	0.769489	1	0.540451
Trichodesmium erythraeum	species	BACT	3744.17	4029.16	4175.2	0.404955	0.726327	0.284906	0.769489	1	0.581695
Sinorhizobium fredii	species	BACT	8.048e+06	4.65912e+06	6.74731e+06	0.404955	0.580498	0.309059	0.769489	1	0.599457
Geobacillus thermodenitrificans	species	BACT	19796.4	28627.1	70964.5	0.415023	0.366699	0.0739991	0.785717	1	0.22243
Brachyspira murdochii	species	BACT	10082.7	5299.03	2656.57	0.415023	0.593179	0.574959	0.785717	1	0.84532
Mycoplasma arthritidis	species	BACT	9490.48	3185.6	6180.17	0.435599	0.853842	0.201243	0.819388	1	0.453182
Synechocystis sp. PCC 6803	species	BACT	15744.4	2826.39	3396.22	0.446103	0.531089	0.0950679	0.824309	1	0.266294
Wolbachia endosymbiont of Brugia malayi	species	BACT	3695.97	3310.55	2564.52	0.467539	0.853842	0.111609	0.824309	1	0.30035
Leptospira biflexa	species	BACT	1495.02	3701.25	2510.98	0.446103	0.658398	0.114574	0.824309	1	0.306725
Waddlia chondrophila	species	BACT	983.587	3467.68	13029.3	0.489534	0.605985	0.12706	0.824309	1	0.327773
Rhodococcus jostii	species	BACT	3.98974e+06	1.47359e+06	2.34691e+06	0.446103	0.150744	0.166865	0.824309	1	0.397537
Cupriavidus pinatubonensis	species	BACT	6.47858e+06	4.28037e+06	7.35635e+06	0.467539	0.605985	0.201243	0.824309	1	0.453182
Cupriavidus necator	species	BACT	1.43922e+07	6.49949e+06	1.30396e+07	0.489534	0.483907	0.220253	0.824309	1	0.482772
Brucella melitensis	species	BACT	5.62178e+07	6.25668e+06	1.30284e+08	0.489534	0.796479	0.240519	0.824309	1	0.513506
Rhizobium leguminosarum	species	BACT	1.79927e+07	1.12991e+07	1.66292e+07	0.446103	0.63196	0.25113	0.824309	1	0.530106
Paraburkholderia graminis	species	BACT	1.68275e+06	1.10625e+06	1.85726e+06	0.467539	0.531089	0.262064	0.824309	1	0.549238
Rhizobium etli	species	BACT	1.25018e+07	9.31776e+06	1.43224e+07	0.467539	0.941259	0.284906	0.824309	1	0.581695
Bradyrhizobium sp. ORS 278	species	BACT	3.59683e+07	1.572e+07	3.15078e+07	0.446103	0.555525	0.284906	0.824309	1	0.581695
Chlamydia caviae	species	BACT	360.433	6312.2	6813.74	0.446103	0.238397	0.284906	0.824309	1	0.581695
Anaplasma phagocytophilum	species	BACT	184.025	696.104	867.633	0.489534	0.338094	0.481299	0.824309	1	0.789745
Sulfurospirillum deleyianum	species	BACT	1933.2	4240.07	3345.9	0.446103	0.839416	0.514368	0.824309	1	0.830748
Chlamydia trachomatis	species	BACT	325481	130020	176845	0.45675	0.184715	0.583882	0.824309	1	0.84532
gamma proteobacterium HTCC2207	species	BACT	15797.5	9727.16	52723	0.489534	0.868317	0.916909	0.824309	1	0.953548
Planctopirus limnophila	species	BACT	1129.84	1043.41	5014.88	0.512074	0.0833343	0.0152819	0.847684	1	0.0840096
Candidatus Atelocyanobacterium thalassa	species	BACT	756.232	10666.8	3667.65	0.512074	0.926611	0.220253	0.847684	1	0.482772
Brucella neotomae	species	BACT	2.91462e+07	3.30806e+06	6.88961e+07	0.512074	0.796479	0.230227	0.847684	1	0.497737
Brucella sp. F5/99	species	BACT	2.98017e+07	3.40691e+06	6.94784e+07	0.512074	0.97061	0.240519	0.847684	1	0.513506
Rhodopseudomonas palustris	species	BACT	1.44013e+08	7.85513e+07	1.38666e+08	0.512074	0.555525	0.334527	0.847684	1	0.63274
Sinorhizobium meliloti	species	BACT	7.03618e+06	3.80243e+06	5.14746e+06	0.512074	0.768185	0.403929	0.847684	1	0.731302
Lactobacillus amylolyticus	species	BACT	210293	47382.4	15020.3	0.512074	0.531089	0.916909	0.847684	1	0.953548
Geobacillus sp. WCH70	species	BACT	37005.2	53347	29237.4	0.535143	0.531089	0.144127	0.878097	1	0.358313
Brucella suis	species	BACT	2.68331e+07	3.10143e+06	6.96412e+07	0.535143	0.825044	0.230227	0.878097	1	0.497737
Rhodococcus opacus	species	BACT	3.26943e+06	2.22221e+06	2.5183e+06	0.535143	0.376561	0.284906	0.878097	1	0.581695
Sinorhizobium medicae	species	BACT	4.5536e+06	2.07021e+06	3.07335e+06	0.535143	0.740196	0.321628	0.878097	1	0.613421
Hydrogenivirga sp. 128-5-R1-1	species	BACT	617.918	13517.6	9008.66	0.535143	0.911988	0.321628	0.878097	1	0.613421
Shigella boydii	species	BACT	2.31014e+07	5.87134e+06	2.55031e+06	0.535143	0.941259	0.514368	0.878097	1	0.830748
Burkholderiales bacterium 1_1_47	species	BACT	6314.25	10319.6	9667.61	0.535143	0.768185	0.65748	0.878097	1	0.857636
Helicobacter mustelae	species	BACT	1274.77	4374.15	15071.8	0.763241	0.113129	0.0189058	0.88777	1	0.0927695
Acaryochloris marina	species	BACT	326.935	723.91	2658.96	0.736369	0.130891	0.0304024	0.88777	1	0.126277
Helicobacter hepaticus	species	BACT	872.066	1927.62	3714.43	0.670646	0.210319	0.0419115	0.88777	1	0.152244
Mesoplasma florum	species	BACT	14466.8	22753.5	10976.9	0.619796	0.726327	0.0552343	0.88777	1	0.180257
Mycoplasma mobile	species	BACT	1579.57	6963.73	11570.9	0.582802	0.357001	0.0569118	0.88777	1	0.184269
Chlamydia pneumoniae	species	BACT	75.5732	4108.29	13058.6	0.72305	0.161494	0.0851758	0.88777	1	0.244925
Chlamydia felis	species	BACT	35.9939	12045.9	5614.89	0.72305	0.184715	0.0950679	0.88777	1	0.266294
Anaplasma centrale	species	BACT	618.892	32092	1392.6	0.558726	0.140548	0.111609	0.88777	1	0.30035
Cyanothece sp. PCC 7424	species	BACT	744.095	23302	15310.5	0.763241	0.531089	0.117601	0.88777	1	0.311985
Synechococcus sp. PCC 7335	species	BACT	177.192	1517.8	4109.34	0.763241	0.396768	0.144127	0.88777	1	0.358313
Helicobacter acinonychis	species	BACT	7158.85	1622.52	6620.31	0.736369	0.461198	0.144127	0.88777	1	0.358313
Helicobacter pylori	species	BACT	35637	66346.1	41173	0.607351	0.839416	0.159004	0.88777	1	0.384151
Geobacillus sp. C56-T3	species	BACT	73702.1	44076.2	244406	0.632352	0.417616	0.159004	0.88777	1	0.384151
beta proteobacterium KB13	species	BACT	1456.81	13706.8	18812.4	0.709815	0.580498	0.162899	0.88777	1	0.392178
Cupriavidus metallidurans	species	BACT	1.15693e+06	282573	1.04544e+06	0.749767	0.161494	0.175015	0.88777	1	0.412177
Borrelia turicatae	species	BACT	1607.48	5650.5	5741.15	0.790402	0.285308	0.183458	0.88777	1	0.428138
Geobacillus sp. Y412MC61	species	BACT	78249.2	56029	237226	0.763241	0.50721	0.196683	0.88777	1	0.449311
Wolbachia sp. wRi	species	BACT	299.454	1445.52	1964.21	0.607351	0.740196	0.215384	0.88777	1	0.47463
Rickettsia endosymbiont of Ixodes scapularis	species	BACT	7778.62	2744.67	22776.3	0.582802	0.543239	0.256556	0.88777	1	0.540451
Brucella abortus	species	BACT	8.38597e+07	9.74426e+06	2.04293e+08	0.607351	0.796479	0.267652	0.88777	1	0.558672
Ralstonia solanacearum	species	BACT	9.68863e+07	1.91805e+07	7.09374e+07	0.763241	0.439096	0.284906	0.88777	1	0.581695
Chloroflexus sp. Y-400-fl	species	BACT	5004.71	3526.57	13270.8	0.72305	0.347465	0.302897	0.88777	1	0.590851
Aminobacterium colombiense	species	BACT	8147.88	2690.25	1760.51	0.582802	0.941259	0.321628	0.88777	1	0.613421
Lawsonia intracellularis	species	BACT	4699.15	14258.4	9860.15	0.607351	0.941259	0.334527	0.88777	1	0.63274
Cyanothece sp. PCC 8801	species	BACT	20111.9	46149.7	9150.29	0.546872	0.825044	0.347755	0.88777	1	0.652953
Dehalogenimonas lykanthroporepellens	species	BACT	2166.52	8099.52	14642.4	0.632352	0.658398	0.347755	0.88777	1	0.652953
Cylindrospermopsis raciborskii	species	BACT	16297.3	16343	4816.99	0.632352	0.897395	0.347755	0.88777	1	0.652953
Chloroflexus aurantiacus	species	BACT	5014.62	3487.78	13321.4	0.763241	0.376561	0.375193	0.88777	1	0.693701
Arcobacter nitrofigilis	species	BACT	5733.63	24990.3	2722.2	0.72305	0.839416	0.375193	0.88777	1	0.693701
Bradyrhizobium diazoefficiens	species	BACT	3.25519e+07	1.41494e+07	3.14543e+07	0.607351	0.658398	0.375193	0.88777	1	0.693701
Chlamydia abortus	species	BACT	297.562	16301.2	2497.77	0.763241	0.605985	0.382256	0.88777	1	0.705491
Mycoplasma agalactiae	species	BACT	5424.21	13715.8	29123.3	0.736369	0.671782	0.3894	0.88777	1	0.715465
Brucella ceti	species	BACT	5.82479e+07	6.90118e+06	1.35664e+08	0.657779	0.825044	0.396624	0.88777	1	0.726143
Aquifex aeolicus	species	BACT	2169.01	3941.71	384.275	0.72305	0.796479	0.426322	0.88777	1	0.731302
Thermosynechococcus elongatus	species	BACT	4981.35	6376.43	3741.52	0.736369	0.853842	0.433944	0.88777	1	0.731302
Nitrobacter hamburgensis	species	BACT	1.64771e+07	5.58865e+06	1.33298e+07	0.632352	0.580498	0.433944	0.88777	1	0.731302
Helicobacter pullorum	species	BACT	268318	7874.11	24599.7	0.607351	0.224044	0.481299	0.88777	1	0.789745
Sulfurihydrogenibium yellowstonense	species	BACT	4116.35	16955.4	2344.45	0.776787	0.868317	0.489456	0.88777	1	0.801212
Brucella pinnipedialis	species	BACT	3.09826e+07	3.39342e+06	6.93313e+07	0.736369	0.853842	0.489456	0.88777	1	0.801212
Bordetella bronchiseptica	species	BACT	1.70081e+08	1.62406e+07	1.24887e+08	0.790402	0.461198	0.497688	0.88777	1	0.811456
Leptospira borgpetersenii	species	BACT	69602.5	883.463	3308.9	0.736369	0.825044	0.548582	0.88777	1	0.84532
Afipia sp. 1NLS2	species	BACT	2.04335e+07	6.50884e+06	1.50172e+07	0.683609	0.396768	0.5661	0.88777	1	0.84532
Elusimicrobium minutum	species	BACT	4493.34	3046.72	4884.29	0.570703	0.941259	0.548582	0.88777	1	0.84532
Thermotoga maritima	species	BACT	586.513	1678.94	7533.24	0.790402	0.955927	0.583882	0.88777	1	0.84532
Bordetella parapertussis	species	BACT	1.70161e+08	1.55766e+07	1.22678e+08	0.763241	0.50721	0.583882	0.88777	1	0.84532
Mycobacterium tuberculosis	species	BACT	1.89947e+07	1.58077e+07	1.36005e+07	0.558726	0.768185	0.531336	0.88777	1	0.84532
Synechococcus sp. CC9311	species	BACT	319.981	1006.54	622.345	0.582802	0.712547	0.73456	0.88777	1	0.857636
Coxiella burnetii	species	BACT	1.20984e+06	63651.5	105350	0.619796	0.796479	0.67645	0.88777	1	0.857636
Escherichia coli	species	BACT	1.14202e+09	1.24656e+08	7.80458e+07	0.790402	0.882836	0.715001	0.88777	1	0.857636
Borrelia recurrentis	species	BACT	542.498	4192.24	2909.36	0.558726	0.97061	0.638729	0.88777	1	0.857636
Scardovia inopinata	species	BACT	22607.5	20077.7	8756.41	0.657779	0.882836	0.666939	0.88777	1	0.857636
Methylobacterium populi	species	BACT	1.26038e+08	1.1346e+07	4.89557e+07	0.607351	0.253388	0.875645	0.88777	1	0.918065
Shigella flexneri	species	BACT	5.68524e+07	2.20512e+06	2.64023e+06	0.763241	0.853842	0.916909	0.88777	1	0.953548
Desulfotalea psychrophila	species	BACT	56925.6	16190.8	1376.76	0.81782	0.97061	1	0.88777	1	1
Kosmotoga olearia	species	BACT	75.2783	1250.4	3859.08	0.831615	0.285308	0.0419115	0.901318	1	0.152244
Ehrlichia canis	species	BACT	1922.13	3185.16	1252.35	0.831615	0.658398	0.240519	0.901318	1	0.513506
Anaplasma marginale	species	BACT	498.618	23781.6	8947.55	0.845462	0.231141	0.0504473	0.913437	1	0.171437
Chlamydia muridarum	species	BACT	183.486	9193.16	6644.06	0.845462	0.396768	0.279073	0.913437	1	0.576078
Ralstonia pickettii	species	BACT	2.35125e+07	3.04736e+06	1.26358e+07	0.845462	0.417616	0.548582	0.913437	1	0.84532
Thermocrinis albus	species	BACT	333.718	325.345	85.1349	0.845462	1	0.916909	0.913437	1	0.953548
Ehrlichia chaffeensis	species	BACT	2786.05	4851.22	14795.2	0.859357	0.645123	0.240519	0.926016	1	0.513506
Mycoplasma synoviae	species	BACT	12270.8	3713.77	1988.55	0.859357	0.580498	0.347755	0.926016	1	0.652953
Sulfurihydrogenibium sp. YO3AOP1	species	BACT	459.196	18188.3	4182.42	0.859357	0.897395	0.686013	0.926016	1	0.857636
Microcystis aeruginosa	species	BACT	2262.75	2360.99	6215.26	0.873296	0.285308	0.151426	0.929346	1	0.369754
Cyanothece sp. ATCC 51142	species	BACT	0	10403	0	0.873296	0.461198	0.296818	0.929346	1	0.582307
Achromobacter piechaudii	species	BACT	6.82557e+07	4.3042e+06	3.98245e+07	0.873296	0.210319	0.65748	0.929346	1	0.857636
Wolbachia endosymbiont of Muscidifurax uniraptor	species	BACT	207.264	424.145	2272.31	0.901288	0.184715	0.179199	0.951256	1	0.420587
Nitrosomonas europaea	species	BACT	69153.8	37074.9	41260.8	0.901288	0.853842	0.73456	0.951256	1	0.857636
Helicobacter canadensis	species	BACT	2036.41	4971.98	16496.1	0.915332	0.203689	0.15518	0.963113	1	0.37847
Bordetella petrii	species	BACT	4.75701e+07	5.17559e+06	3.38544e+07	0.929403	0.197213	0.449422	0.970468	1	0.751229
Pyramidobacter piscolens	species	BACT	236844	43739.6	86512	0.929403	0.407113	0.449422	0.970468	1	0.751229
Borrelia duttonii	species	BACT	509.8	3148.2	2606.92	0.929403	0.63196	0.497688	0.970468	1	0.811456
Listeria grayi	species	BACT	437.845	35.8253	2646.87	0.929403	0.882836	0.958398	0.970468	1	0.985726
Shigella sonnei	species	BACT	4.55348e+07	4.28403e+06	2.00975e+06	0.929403	0.911988	0.979192	0.970468	1	0.997136
Methylacidiphilum infernorum	species	BACT	1439.04	3786.7	1625.27	0.957606	0.338094	0.334527	0.984912	1	0.63274
Bradyrhizobium sp. BTAi1	species	BACT	3.69254e+07	1.12759e+07	2.63455e+07	0.957606	0.357001	0.449422	0.984912	1	0.751229
Mycoplasma penetrans	species	BACT	2899.72	9284.05	16521.8	0.957606	0.75415	0.514368	0.984912	1	0.830748
Bordetella pertussis	species	BACT	1.49418e+08	1.46013e+07	1.07068e+08	0.957606	0.50721	0.638729	0.984912	1	0.857636
Denitrovibrio acetiphilus	species	BACT	640.175	9597.82	11031	0.97173	0.483907	0.166865	0.995951	1	0.397537
Geobacillus kaustophilus	species	BACT	71700.3	45365.4	104508	0.97173	0.439096	0.321628	0.995951	1	0.613421
Mycoplasma pulmonis	species	BACT	1230.99	1922.36	5389.7	0.985863	0.50721	0.418778	1	1	0.731302
Sulfurimonas gotlandica	species	BACT	13116.7	9191.43	3856.48	0.985863	0.50721	0.433944	1	1	0.731302
Wolinella succinogenes	species	BACT	5488.52	15013	6412.74	0.985863	0.543239	0.433944	1	1	0.731302
Bordetella avium	species	BACT	1.05269e+07	898239	7.44931e+06	0.985863	0.376561	0.514368	1	1	0.830748
Methylobacterium extorquens	species	BACT	2.7548e+08	4.54561e+07	1.30057e+08	0.985863	0.319842	0.65748	1	1	0.857636
Mesorhizobium loti	species	BACT	3.70186e+07	6.70441e+06	1.37495e+07	0.985863	0.461198	0.855132	1	1	0.904399
Paramecium caudatum	species	EUKY	47644	99744	36965.6	0.00204822	0.0936612	0.0552343	0.023526	1	0.180257
Candida albicans	species	EUKY	3821.23	15048.4	7452.14	0.00670715	0.0936612	0.205879	0.0439169	1	0.4616
Aspergillus nidulans	species	EUKY	14303	95794.5	566197	0.0082865	0.50721	0.0189058	0.0507055	1	0.0927695
Debaryomyces hansenii	species	EUKY	261.57	645.286	317.378	0.0159605	0.101099	0.583882	0.0790717	1	0.84532
Pythium ultimum	species	EUKY	1391.54	24644.3	16521.1	0.0167523	0.768185	0.0176221	0.0797288	1	0.091262
Trypanosoma brucei	species	EUKY	109273	31755.2	31638.4	0.0167523	0.172813	0.144127	0.0797288	1	0.358313
Chlorella vulgaris	species	EUKY	23012.5	213901	98726.4	0.0212506	0.825044	0.00484958	0.0921756	1	0.0566519
Montastraea faveolata	species	EUKY	910.043	42679.1	9360.34	0.0492021	0.45007	0.100348	0.162898	1	0.276934
Montastraea annularis	species	EUKY	910.043	42679.1	9360.34	0.0492021	0.45007	0.100348	0.162898	1	0.276934
Montastraea franksi	species	EUKY	910.1	42681.8	9360.92	0.0492021	0.45007	0.100348	0.162898	1	0.276934
Prototheca wickerhamii	species	EUKY	1195.18	2.09971	42666	0.0735112	0.376561	0.403929	0.221611	1	0.731302
Cyanidioschyzon merolae	species	EUKY	3969.52	21512.6	7584.9	0.0793953	0.531089	0.151426	0.233864	1	0.369754
Dictyostelium firmibasis	species	EUKY	180679	138504	39746.5	0.0793953	0.285308	0.418778	0.233864	1	0.731302
Bryopsis hypnoides	species	EUKY	34877.8	17915.1	21067.5	0.0824779	0.768185	0.210593	0.242249	1	0.466572
Parastagonospora nodorum	species	EUKY	3122.9	25271.2	532967	0.0993752	0.712547	0.201243	0.278739	1	0.453182
Trichoderma reesei	species	EUKY	213.21	3039.27	65016.3	0.103065	0.261125	0.844911	0.288303	1	0.895894
Aureoumbra lagunensis	species	EUKY	2356.66	166405	10567.8	0.114793	0.825044	0.0346312	0.30691	1	0.137988
Yarrowia lipolytica	species	EUKY	2.37797e+06	633015	602999	0.123177	0.658398	0.321628	0.325517	1	0.613421
Theileria parva	species	EUKY	1.66651e+07	5.77828e+06	1.73164e+07	0.132032	0.531089	0.210593	0.34449	1	0.466572
Theileria annulata	species	EUKY	9.15404e+06	3.16755e+06	6.33144e+06	0.132032	0.50721	0.230227	0.34449	1	0.497737
Tetradesmus obliquus	species	EUKY	2007.69	25279	32389.3	0.151213	0.605985	0.00569761	0.382875	1	0.0585714
Lentithecium aquaticum	species	EUKY	2.50838e+09	1.06588e+08	1.19287e+10	0.156325	0.882836	0.130341	0.394361	1	0.332896
Saprolegnia ferax	species	EUKY	946.032	8.77162	5842.33	0.161567	0.347465	0.695627	0.402157	1	0.857636
Venturia inaequalis	species	EUKY	2.28646e+09	8.39626e+07	1.10857e+10	0.172447	1	0.100348	0.41712	1	0.276934
Monosiga brevicollis	species	EUKY	18623.3	7548.57	46101.8	0.172447	0.580498	0.396624	0.41712	1	0.726143
Phoma betae	species	EUKY	1.6132e+09	1.28766e+08	1.11002e+10	0.202031	0.782296	0.215384	0.475803	1	0.47463
Dictyostelium fasciculatum	species	EUKY	0.75964	3850.13	13.3308	0.208368	0.740196	0.321628	0.487376	1	0.613421
[Candida] glabrata	species	EUKY	1.34996e+08	541367	7.89015e+06	0.22147	0.396768	0.0805514	0.512773	1	0.235581
Phytophthora sojae	species	EUKY	2576.06	3053.14	7027.75	0.235153	0.605985	0.3411	0.53839	1	0.644579
Porphyra purpurea	species	EUKY	272679	40986.4	10303.6	0.235153	0.726327	0.347755	0.53839	1	0.652953
Chaetomium globosum	species	EUKY	4.32928e+06	788969	2.19929e+06	0.235153	0.50721	0.620206	0.53839	1	0.857636
Scheffersomyces stipitis	species	EUKY	5.4313e+06	178078	6.11873e+06	0.249423	0.285308	0.0552343	0.558621	1	0.180257
Zymoseptoria tritici	species	EUKY	1565.01	1384.26	245278	0.249423	0.645123	0.0851758	0.558621	1	0.244925
Placozoan sp. BZ49	species	EUKY	257.5	0	0	0.249423	0.81073	0.290821	0.558621	1	0.582307
Bigelowiella natans	species	EUKY	1.34721e+06	19936.7	5.23664e+07	0.249423	0.062799	0.375193	0.558621	1	0.693701
Komagataella phaffii	species	EUKY	80.2386	2422.59	306.436	0.249423	0.531089	0.465209	0.558621	1	0.771969
Encephalitozoon cuniculi	species	EUKY	0.00054	0	0.25743	0.249423	0.472477	0.774187	0.558621	1	0.857636
Verticillium dahliae	species	EUKY	186.101	8991.64	439200	0.249423	0.224044	0.638729	0.558621	1	0.857636
Odontella sinensis	species	EUKY	32274.3	7989.88	3226.6	0.264288	0.0710205	0.36131	0.579911	1	0.672875
Nakaseomyces bacillisporus	species	EUKY	9770.51	12612.7	2098.55	0.264288	0.113129	0.457277	0.579911	1	0.7625
Phakopsora meibomiae	species	EUKY	0	736.649	571.653	0.264288	0.417616	0.784191	0.579911	1	0.857636
Kluyveromyces lactis	species	EUKY	9.86222e+07	371204	1.74127e+07	0.279753	0.605985	0.111609	0.608005	1	0.30035
Lachancea thermotolerans	species	EUKY	9.88004e+07	482807	1.80369e+07	0.279753	0.184715	0.201243	0.608005	1	0.453182
Schizosaccharomyces pombe	species	EUKY	2.59938e+08	4.29392e+06	1.63962e+07	0.295822	0.825044	0.175015	0.636868	1	0.412177
Guillardia theta	species	EUKY	3.51184e+08	3.87097e+06	2.20651e+07	0.295822	0.882836	0.230227	0.636868	1	0.497737
Rhodomonas salina	species	EUKY	4709.02	9019.21	21200.7	0.304083	0.985302	0.103075	0.651245	1	0.283697
[Candida] castellii	species	EUKY	161.92	8947.96	0	0.304083	0.140548	0.601921	0.651245	1	0.84532
Spencermartinsia viticola	species	EUKY	1.96932e+09	3.2609e+07	9.42202e+09	0.312497	0.853842	0.230227	0.661001	1	0.497737
Tetrahymena paravorax	species	EUKY	1.73697e+06	11181.8	2480.15	0.312497	0.567946	0.505992	0.661001	1	0.824342
Zasmidium cellare	species	EUKY	1.76724e+09	2.22976e+08	9.17402e+06	0.312497	0.121757	0.814412	0.661001	1	0.873464
Heterosigma akashiwo	species	EUKY	406163	7480.08	13545.8	0.347669	0.941259	0.117601	0.70477	1	0.311985
unknown	species	EUKY	2.23729e+08	6.03677e+06	2.33598e+07	0.347669	0.63196	0.130341	0.70477	1	0.332896
Ochromonas danica	species	EUKY	0.58035	194.216	50.4508	0.347669	0.911988	0.284906	0.70477	1	0.581695
Cyanidium caldarium	species	EUKY	1.06515e+06	4865.79	4224.55	0.347669	0.417616	0.76422	0.70477	1	0.857636
Friedmanniomyces simplex	species	EUKY	3.32035e+09	1.18169e+08	2.1175e+09	0.338648	0.376561	0.875645	0.70477	1	0.918065
Dictyostelium giganteum	species	EUKY	1.04931e+07	116251	203469	0.366164	0.853842	0.25113	0.718353	1	0.530106
Catinella olivacea	species	EUKY	5.07422e+09	1.71308e+08	6.76132e+09	0.366164	0.63196	0.601921	0.718353	1	0.84532
Dothidea insculpta	species	EUKY	4.04767e+09	1.03485e+08	1.90633e+10	0.385261	0.605985	0.426322	0.744452	1	0.731302
Saccharina longipedalis	species	EUKY	10914.7	7923.93	1168.31	0.385261	0.768185	0.433944	0.744452	1	0.731302
Saccharina ochotensis	species	EUKY	10915	7924.14	1168.34	0.385261	0.768185	0.433944	0.744452	1	0.731302
Saccharina japonica	species	EUKY	10914.7	7923.93	1173.85	0.385261	0.796479	0.418778	0.744452	1	0.731302
Oltmannsiellopsis viridis	species	EUKY	94188.7	12130.4	28503.5	0.395034	0.472477	0.0828374	0.758347	1	0.240896
Pleurotus ostreatus	species	EUKY	26.4057	0	44244.5	0.395034	0.0577678	0.205879	0.758347	1	0.4616
Paramecium tetraurelia	species	EUKY	0	0	0	0.395034	0.897395	0.279073	0.758347	1	0.576078
Ascocratera manglicola	species	EUKY	1.56538e+09	12.4711	1.03787e+10	0.395034	0.0373722	0.290821	0.758347	1	0.582307
Cordyceps brongniartii	species	EUKY	25.2722	1308.26	500878	0.395034	0.926611	0.557307	0.758347	1	0.84532
Cyanophora paradoxa	species	EUKY	467764	25353.5	18051.1	0.404955	0.658398	0.497688	0.769489	1	0.811456
Pseudendoclonium akinetum	species	EUKY	6655.96	1476.12	4284.35	0.404955	0.172813	0.583882	0.769489	1	0.84532
Phyllosticta ampelicida	species	EUKY	2.19862e+09	6.96686e+07	5.5572e+09	0.404955	0.740196	0.601921	0.769489	1	0.84532
Aliquandostipite khaoyaiensis	species	EUKY	5.63566e+08	2.55187e+07	2.23392e+09	0.404955	0.417616	0.814412	0.769489	1	0.873464
Endosporium populi-tremuloidis	species	EUKY	3.74677e+09	7.18232e+07	2.20898e+09	0.404955	0.347465	0.855132	0.769489	1	0.904399
Arthroderma otae	species	EUKY	1057.34	5485.37	405861	0.404955	0.555525	0.865377	0.769489	1	0.914294
Encephalitozoon intestinalis	species	EUKY	0.55266	386.985	0.21359	0.415023	0.593179	0.0828374	0.785717	1	0.240896
Teratosphaeria fibrillosa	species	EUKY	2.29622e+09	4.10404e+07	1.10837e+10	0.425238	0.68527	0.0828374	0.801366	1	0.240896
Rhytidhysteron rufulum	species	EUKY	2.0461e+06	9.98188e+07	4.51124e+06	0.425238	0.868317	0.262064	0.801366	1	0.549238
Monomastix sp. OKE-1	species	EUKY	8053.69	3062.18	31785.4	0.425238	0.911988	0.328037	0.801366	1	0.624485
Paulinella chromatophora	species	EUKY	2490.23	2294.99	22403.3	0.425238	0.825044	0.375193	0.801366	1	0.693701
Coprinus comatus	species	EUKY	3.9939e+09	1.10148e+08	2.34467e+09	0.425238	0.140548	0.855132	0.801366	1	0.904399
Cafeteria roenbergensis	species	EUKY	311.735	4084.76	1.77219e+06	0.478467	0.261125	0.0240647	0.824309	1	0.108741
Chattonella marina	species	EUKY	859.589	48.6434	2938.31	0.478467	0.396768	0.159004	0.824309	1	0.384151
Hysterobrevium mori	species	EUKY	0	1.46239e+07	1.68564e+06	0.45675	0.726327	0.170904	0.824309	1	0.40528
Aigialus grandis	species	EUKY	3.53396e+09	1.03736e+07	1.03904e+10	0.45675	0.062799	0.279073	0.824309	1	0.576078
Trametes cingulata	species	EUKY	338.389	9416.6	0.00943	0.446103	0.941259	0.315302	0.824309	1	0.608126
Lecanicillium muscarium	species	EUKY	127.055	2507.06	542030	0.478467	0.853842	0.3894	0.824309	1	0.715465
Saccharina religiosa	species	EUKY	10914.7	7923.93	1168.31	0.478467	0.768185	0.548582	0.824309	1	0.84532
Pyramimonas parkeae	species	EUKY	851042	74480.8	125825	0.489534	0.768185	0.531336	0.824309	1	0.84532
Saccharina diabolica	species	EUKY	10914.7	7923.93	1168.31	0.478467	0.768185	0.548582	0.824309	1	0.84532
Brettanomyces bruxellensis	species	EUKY	74.1065	0	21.726	0.489534	0.81073	0.601921	0.824309	1	0.84532
Leishmania tarentolae	species	EUKY	206.151	0	2743.18	0.489534	0.81073	0.638729	0.824309	1	0.857636
Hanseniaspora uvarum	species	EUKY	0	0.01846	167793	0.45675	0.645123	0.784191	0.824309	1	0.857636
Pylaiella littoralis	species	EUKY	540.203	4826.38	76.4573	0.489534	0.768185	0.620206	0.824309	1	0.857636
Tetrahymena malaccensis	species	EUKY	2.69104	8737.79	43.6219	0.446103	0.580498	0.76422	0.824309	1	0.857636
Ectyoplasia ferox	species	EUKY	6.67977	0	9.33801	0.489534	0.81073	0.638729	0.824309	1	0.857636
Metarhizium anisopliae	species	EUKY	9735.41	2709.16	531942	0.446103	0.825044	0.73456	0.824309	1	0.857636
Mortierella verticillata	species	EUKY	0	748.33	2.89182	0.45675	0.593179	0.784191	0.824309	1	0.857636
Nematostella sp. JVK-2006	species	EUKY	0	0.03533	0.04991	0.45675	0.645123	0.784191	0.824309	1	0.857636
Trichophyton mentagrophytes	species	EUKY	24022.2	336.206	395552	0.446103	0.285308	0.70529	0.824309	1	0.857636
Oedogonium cardiacum	species	EUKY	7815.54	4983.15	3734.58	0.467539	0.68527	0.774187	0.824309	1	0.857636
Wickerhamomyces canadensis	species	EUKY	3.56	733.175	44.493	0.467539	0.50721	0.937632	0.824309	1	0.967757
Schizophyllum commune	species	EUKY	193.94	0	671.803	0.489534	0.472477	0.979192	0.824309	1	0.997136
Kazachstania servazzii	species	EUKY	0	28519.3	0	0.45675	0.461198	1	0.824309	1	1
Chlamydomonas reinhardtii	species	EUKY	56372	7097.38	19152.3	0.500736	0.645123	0.187791	0.83905	1	0.435777
Corynespora cassiicola	species	EUKY	1.61442e+09	7.4869e+07	1.11138e+10	0.500736	0.472477	0.187791	0.83905	1	0.435777
Desmarestia viridis	species	EUKY	868.333	7623.93	1105.17	0.500736	0.531089	0.937632	0.83905	1	0.967757
Parachlorella kessleri	species	EUKY	143484	73046.2	95316.4	0.512074	0.712547	0.151426	0.847684	1	0.369754
Candida dubliniensis	species	EUKY	9.11903e+06	702077	6.83465e+06	0.512074	0.319842	0.201243	0.847684	1	0.453182
Aspergillus terreus	species	EUKY	5.34939e+08	1.19326e+07	9.55056e+06	0.512074	0.63196	0.25113	0.847684	1	0.530106
Floydiella terrestris	species	EUKY	1558.13	535.648	683.896	0.512074	0.605985	0.267652	0.847684	1	0.558672
Paracoccidioides brasiliensis	species	EUKY	15597.1	12154.3	145436	0.535143	0.580498	0.192199	0.878097	1	0.439556
Eremothecium gossypii	species	EUKY	3.51372e+06	239950	2.02491e+07	0.535143	0.302247	0.302897	0.878097	1	0.590851
Aureococcus anophagefferens	species	EUKY	2847.41	153712	41701.4	0.72305	0.156049	0.0170094	0.88777	1	0.0894405
Cryptomonas paramecium	species	EUKY	17510.9	5551.5	27216.6	0.657779	0.269023	0.111609	0.88777	1	0.30035
Chrysodidymus synuroideus	species	EUKY	0	4.56125	342.24	0.72305	0.366699	0.114574	0.88777	1	0.306725
Lindgomyces breviappendiculatus	species	EUKY	1.69837e+09	6.33689e+07	1.16727e+10	0.546872	0.417616	0.144127	0.88777	1	0.358313
Quadricrura septentrionalis	species	EUKY	1.82509e+09	3.13121e+07	8.46414e+09	0.790402	0.184715	0.144127	0.88777	1	0.358313
Vaucheria litorea	species	EUKY	2225.12	15026.9	20051	0.790402	0.461198	0.144127	0.88777	1	0.358313
Tetraplosphaeria sasicola	species	EUKY	1.71544e+09	4.21812e+07	1.14022e+10	0.790402	0.184715	0.144127	0.88777	1	0.358313
Lindgomyces ingoldianus	species	EUKY	1.73971e+09	6.49112e+07	1.19568e+10	0.546872	0.417616	0.144127	0.88777	1	0.358313
Botryosphaeria dothidea	species	EUKY	1.37546e+09	2.4297e+07	9.59238e+09	0.645014	0.357001	0.159004	0.88777	1	0.384151
Leptosphaerulina australis	species	EUKY	1.6828e+09	9.61401e+07	1.11901e+10	0.670646	0.310962	0.215384	0.88777	1	0.47463
Boeremia exigua	species	EUKY	1.66467e+09	9.51044e+07	1.10695e+10	0.670646	0.310962	0.215384	0.88777	1	0.47463
Fissuroma aggregata	species	EUKY	1.72346e+09	3.55938e+07	1.13964e+10	0.709815	0.172813	0.235333	0.88777	1	0.506114
Nephroselmis olivacea	species	EUKY	73274	47206.2	49771.3	0.763241	0.439096	0.25113	0.88777	1	0.530106
Lophiotrema brunneosporum	species	EUKY	2.25917e+09	1.99058e+07	1.60426e+10	0.790402	0.366699	0.25113	0.88777	1	0.530106
Phytophthora ramorum	species	EUKY	1100.83	924.865	369264	0.683609	0.712547	0.273322	0.88777	1	0.5682
Ustilago maydis	species	EUKY	4.51646	427343	80383.9	0.645014	0.231141	0.279073	0.88777	1	0.576078
Pycnococcus provasolii	species	EUKY	680351	67406.7	73055	0.81782	0.376561	0.284906	0.88777	1	0.581695
Dictyota dichotoma	species	EUKY	999.642	93.3627	1338.85	0.776787	0.555525	0.296818	0.88777	1	0.582307
Euglena gracilis	species	EUKY	6013.81	3029.1	5062.78	0.645014	0.671782	0.315302	0.88777	1	0.608126
Reclinomonas americana	species	EUKY	1893.27	1916.54	1636.23	0.657779	0.293696	0.334527	0.88777	1	0.63274
Capnodium salicinum	species	EUKY	2.1694e+09	9.91395e+06	1.03412e+10	0.619796	0.853842	0.347755	0.88777	1	0.652953
Emiliania huxleyi	species	EUKY	452163	26689.4	7918.6	0.670646	0.81073	0.354492	0.88777	1	0.66318
Tilletia indica	species	EUKY	0.93642	373030	60014.2	0.72305	0.726327	0.368211	0.88777	1	0.685105
Vermamoeba vermiformis	species	EUKY	0.11654	1.49988	40.0242	0.72305	0.726327	0.382256	0.88777	1	0.705491
Chromerida sp. RM11	species	EUKY	610.335	1004.52	4114.05	0.776787	0.605985	0.403929	0.88777	1	0.731302
Amphimedon compressa	species	EUKY	1e-05	0.17297	0	0.790402	0.712547	0.433944	0.88777	1	0.731302
Tetrahymena pyriformis	species	EUKY	1627.85	17035.5	306017	0.736369	0.911988	0.449422	0.88777	1	0.751229
Gloniopsis arciformis	species	EUKY	1.82681e+09	3.401e+07	1.29693e+10	0.709815	0.605985	0.449422	0.88777	1	0.751229
Beauveria bassiana	species	EUKY	40.8113	1369.21	938974	0.81782	0.68527	0.514368	0.88777	1	0.830748
Brettanomyces custersianus	species	EUKY	0	0	814.143	0.645014	0.338094	0.514368	0.88777	1	0.830748
Plasmodium falciparum	species	EUKY	1.3081e+08	7.92691e+06	9.27572e+06	0.736369	0.853842	0.514368	0.88777	1	0.830748
Aspergillus tubingensis	species	EUKY	6353.9	233613	498326	0.81782	0.69886	0.5661	0.88777	1	0.84532
Rhizopus oryzae	species	EUKY	462.916	3.12857	38.0752	0.763241	0.417616	0.601921	0.88777	1	0.84532
Candida neerlandica	species	EUKY	63.6162	0	0	0.645014	1	0.601921	0.88777	1	0.84532
Blastocladiella emersonii	species	EUKY	10.8351	37.6241	2947.28	0.607351	1	0.583882	0.88777	1	0.84532
Madracis myriaster	species	EUKY	4278.45	0.00969	3547.25	0.582802	1	0.583882	0.88777	1	0.84532
Trichoplax adhaerens	species	EUKY	636.914	0.04831	3.96939	0.736369	0.911988	0.601921	0.88777	1	0.84532
Westerdykella cylindrica	species	EUKY	6.49968e+09	2.20627e+08	1.71669e+10	0.645014	0.911988	0.583882	0.88777	1	0.84532
Pocillopora eydouxi	species	EUKY	9728.59	5521.77	4553.46	0.776787	0.853842	0.5661	0.88777	1	0.84532
Pocillopora damicornis	species	EUKY	9732.5	5523.99	4555.29	0.776787	0.853842	0.5661	0.88777	1	0.84532
Saccharina angustata	species	EUKY	10990.9	7934.89	1169.95	0.632352	0.897395	0.583882	0.88777	1	0.84532
Rhizophydium sp. 136	species	EUKY	0	0	0	0.645014	1	0.601921	0.88777	1	0.84532
Plasmodium vivax	species	EUKY	3.56083e+06	1.31851e+06	2.53942e+06	0.709815	0.531089	0.531336	0.88777	1	0.84532
Saccharina coriacea	species	EUKY	10960.8	503.54	1173.2	0.763241	0.853842	0.583882	0.88777	1	0.84532
Aplysina fulva	species	EUKY	6.23555	0	0	0.645014	1	0.601921	0.88777	1	0.84532
Kryptoperidinium foliaceum	species	EUKY	16372.2	796.923	1395.18	0.657779	0.269023	0.601921	0.88777	1	0.84532
Pleurastrum terricola	species	EUKY	14536.2	67810	16408.7	0.736369	0.439096	0.629438	0.88777	1	0.857636
Plasmodium knowlesi	species	EUKY	8.69376e+06	3.06058e+06	4.4725e+06	0.709815	0.768185	0.774187	0.88777	1	0.857636
Callyspongia plicifera	species	EUKY	0	0.17038	9.07341	0.709815	0.911988	0.784191	0.88777	1	0.857636
Aurelia aurita	species	EUKY	7.22205	0	0	0.81782	1	0.794231	0.88777	1	0.857636
Allomyces macrogynus	species	EUKY	0	0	1297.26	0.81782	0.63196	0.754293	0.88777	1	0.857636
Phakopsora pachyrhizi	species	EUKY	0	0.28795	0.0257	0.709815	0.882836	0.784191	0.88777	1	0.857636
Porites porites	species	EUKY	1e-05	0	12.0065	0.81782	0.63196	0.754293	0.88777	1	0.857636
Dictyostelium citrinum	species	EUKY	0.1041	3.15599	42.0454	0.790402	0.580498	0.70529	0.88777	1	0.857636
Saccharomyces pastorianus	species	EUKY	124.906	38920.6	0	0.72305	0.593179	0.784191	0.88777	1	0.857636
Mytilinidion scolecosporum	species	EUKY	2.73728e+07	1.45478e+07	1.67686e+06	0.683609	0.882836	0.754293	0.88777	1	0.857636
Spizellomyces punctatus	species	EUKY	326.227	81.4809	151.259	0.763241	0.911988	0.620206	0.88777	1	0.857636
Dendronephthya gigantea	species	EUKY	300.596	0	0	0.81782	1	0.794231	0.88777	1	0.857636
Negombata magnifica	species	EUKY	0	0	0	0.81782	1	0.794231	0.88777	1	0.857636
Antillogorgia bipinnata	species	EUKY	0	0	0	0.81782	1	0.794231	0.88777	1	0.857636
Keratoisidinae sp. BAL208-1	species	EUKY	299.31	0	0	0.81782	1	0.794231	0.88777	1	0.857636
Talaromyces marneffei	species	EUKY	48931.2	111876	413431	0.81782	0.97061	0.794231	0.88777	1	0.857636
Vaceletia sp. GW948	species	EUKY	13911.9	6796.31	3417.02	0.657779	0.825044	0.754293	0.88777	1	0.857636
Starmerella bacillaris	species	EUKY	0	0	15211.1	0.709815	0.911988	0.784191	0.88777	1	0.857636
Candida viswanathii	species	EUKY	14.0207	0	0	0.81782	1	0.794231	0.88777	1	0.857636
Ptilocaulis walpersi	species	EUKY	1e-05	0	0	0.81782	1	0.794231	0.88777	1	0.857636
Candida sojae	species	EUKY	71.6642	0	1e-05	0.81782	0.63196	0.794231	0.88777	1	0.857636
Zygosaccharomyces rouxii	species	EUKY	2.54521e+07	3.72273e+06	1.16732e+07	0.81782	0.285308	0.715001	0.88777	1	0.857636
Candida maltosa	species	EUKY	27.0864	0	0	0.81782	1	0.794231	0.88777	1	0.857636
Discosoma sp. CASIZ 168916	species	EUKY	0	0	0	0.81782	1	0.794231	0.88777	1	0.857636
Chondrilla aff. nucula CHOND	species	EUKY	0	0	0	0.81782	1	0.794231	0.88777	1	0.857636
Millerozyma farinosa	species	EUKY	130.565	0	0	0.645014	0.81073	0.794231	0.88777	1	0.857636
Schizosaccharomyces japonicus	species	EUKY	0	0	0	0.81782	1	0.794231	0.88777	1	0.857636
Ostreococcus 'lucimarinus'	species	EUKY	1.08696e+08	6.49484e+06	1.52358e+07	0.607351	1	0.67645	0.88777	1	0.857636
Zygosaccharomyces bailii	species	EUKY	1e-05	0	0	0.81782	1	0.794231	0.88777	1	0.857636
Ectocarpus siliculosus	species	EUKY	2321.3	1255.94	103359	0.632352	0.417616	0.774187	0.88777	1	0.857636
Pyropia yezoensis	species	EUKY	320384	44073.5	45077.4	0.607351	0.580498	0.794231	0.88777	1	0.857636
Axinella corrugata	species	EUKY	0	0.52807	5679.37	0.709815	0.911988	0.784191	0.88777	1	0.857636
Malawimonas jakobiformis	species	EUKY	835.461	139.765	2348.07	0.657779	0.417616	0.620206	0.88777	1	0.857636
Candida orthopsilosis	species	EUKY	120.131	0	0	0.81782	1	0.794231	0.88777	1	0.857636
Acanella eburnea	species	EUKY	304.246	0	0	0.81782	1	0.794231	0.88777	1	0.857636
Naumovozyma castellii	species	EUKY	0.95161	693.996	0	0.607351	0.461198	0.794231	0.88777	1	0.857636
Dunaliella salina	species	EUKY	0	0	0	0.645014	0.81073	0.804305	0.88777	1	0.86488
Briareum asbestinum	species	EUKY	303.984	0	0.00142	0.645014	0.81073	0.804305	0.88777	1	0.86488
Thalassiosira pseudonana	species	EUKY	3.32762e+07	1.95381e+06	4.33302e+06	0.736369	0.882836	0.814412	0.88777	1	0.873464
Vanderwaltozyma polyspora	species	EUKY	13253.6	0.14173	145816	0.776787	0.645123	0.82455	0.88777	1	0.877017
Thanatephorus cucumeris	species	EUKY	2158.09	0	96078.5	0.645014	0.81073	0.82455	0.88777	1	0.877017
Paramecium aurelia	species	EUKY	443.09	247.473	54.3107	0.763241	0.941259	0.834717	0.88777	1	0.88554
Chondrus crispus	species	EUKY	18.4211	8037.18	22.5423	0.558726	0.461198	0.834717	0.88777	1	0.88554
Phaeodactylum tricornutum	species	EUKY	1.02144e+07	1.18952e+06	3.28267e+06	0.709815	0.911988	0.875645	0.88777	1	0.918065
Cryptosporidium parvum	species	EUKY	5.29333e+08	2.51318e+07	3.14365e+07	0.582802	0.531089	0.875645	0.88777	1	0.918065
Durinskia baltica	species	EUKY	20982.9	11894.8	4065.89	0.804081	0.897395	0.885934	0.88777	1	0.927434
Babesia bovis	species	EUKY	1.87663e+09	6.34297e+07	5.09255e+07	0.763241	0.63196	0.896242	0.88777	1	0.936794
Stigeoclonium helveticum	species	EUKY	2570.34	4320.52	26161.6	0.790402	0.768185	0.896242	0.88777	1	0.936794
Arthroderma obtusum	species	EUKY	51306.7	47168.6	524749	0.709815	0.671782	0.916909	0.88777	1	0.953548
Seriatopora hystrix	species	EUKY	4251.37	0.00962	14719.2	0.736369	0.68527	0.916909	0.88777	1	0.953548
Pedinomonas minor	species	EUKY	0	0	3192.31	0.645014	0.63196	0.937632	0.88777	1	0.967757
Ulnaria acus	species	EUKY	0	33.826	209.701	0.72305	0.825044	0.937632	0.88777	1	0.967757
Uwebraunia commune	species	EUKY	3.20864e+09	8.77657e+07	2.1571e+09	0.81782	0.941259	0.948011	0.88777	1	0.976508
Arthroderma uncinatum	species	EUKY	61429	39677.3	58685.8	0.683609	0.69886	0.958398	0.88777	1	0.985726
Proteromonas lacertae	species	EUKY	0	0	14.47	0.81782	0.81073	0.979192	0.88777	1	0.997136
Hydra vulgaris	species	EUKY	7.70549	0	1202.41	0.81782	0.81073	0.979192	0.88777	1	0.997136
Savalia savaglia	species	EUKY	0	0.02789	0.03939	0.582802	0.645123	0.979192	0.88777	1	0.997136
Ephydatia muelleri	species	EUKY	0	0	33131	0.81782	0.81073	0.979192	0.88777	1	0.997136
Euglena longa	species	EUKY	3100.97	144.675	37630.6	0.632352	0.68527	0.979192	0.88777	1	0.997136
Blumeria graminis	species	EUKY	1e-05	0	1e-05	0.81782	0.81073	0.979192	0.88777	1	0.997136
Rhizophagus intraradices	species	EUKY	324.521	35.5225	41.831	0.683609	0.68527	1	0.88777	1	1
Hydra oligactis	species	EUKY	0	306.4	0	0.709815	0.712547	1	0.88777	1	1
Anacropora matthai	species	EUKY	0	0.11634	0	0.709815	0.712547	1	0.88777	1	1
Montipora cactus	species	EUKY	0	0.11635	0	0.709815	0.712547	1	0.88777	1	1
Moniliophthora perniciosa	species	EUKY	7997.19	1022.26	56.7494	0.845462	0.269023	0.309059	0.913437	1	0.599457
Tetrahymena thermophila	species	EUKY	322.754	1797.74	7482.83	0.873296	0.269023	0.151426	0.929346	1	0.369754
Chaetosphaeronema hispidulum	species	EUKY	1.24333e+09	5.92235e+07	8.26848e+09	0.873296	0.224044	0.205879	0.929346	1	0.4616
Tetrahymena pigmentosa	species	EUKY	93395	10595.9	3169.22	0.873296	0.50721	0.321628	0.929346	1	0.613421
Hemiselmis andersenii	species	EUKY	7.3789e+07	1.65342e+06	3.3693e+07	0.873296	0.224044	0.418778	0.929346	1	0.731302
Aspergillus fumigatus	species	EUKY	4.42778e+08	1.25953e+07	9.32778e+06	0.873296	0.319842	0.481299	0.929346	1	0.789745
Tilletia walkeri	species	EUKY	4.31382	409452	65873.9	0.873296	0.726327	0.514368	0.929346	1	0.830748
Astrangia sp. JVK-2006	species	EUKY	0	4708.87	1e-05	0.873296	0.941259	0.774187	0.929346	1	0.857636
Geodia neptuni	species	EUKY	0	0.75049	0	0.873296	0.712547	0.794231	0.929346	1	0.857636
Aspergillus oryzae	species	EUKY	69906.5	136078	534940	0.887274	0.45007	0.267652	0.942758	1	0.558672
Epidermophyton floccosum	species	EUKY	763.415	36784.1	42428.7	0.901288	0.407113	0.230227	0.951256	1	0.497737
Colpophyllia natans	species	EUKY	60800.5	0.01313	34.9914	0.901288	0.555525	0.433944	0.951256	1	0.731302
Aspergillus niger	species	EUKY	4.67541e+08	1.04415e+07	7.60106e+06	0.901288	0.531089	0.433944	0.951256	1	0.731302
Mussa angulosa	species	EUKY	59605.3	0.01287	0.05959	0.901288	0.740196	0.601921	0.951256	1	0.84532
Stylophora pistillata	species	EUKY	4222.16	0.00956	14618.1	0.901288	0.531089	0.5661	0.951256	1	0.84532
Seriatopora caliendrum	species	EUKY	4263.61	0.00965	14761.6	0.901288	0.68527	0.744405	0.951256	1	0.857636
Physarum polycephalum	species	EUKY	0	0	0.11317	0.901288	0.882836	0.937632	0.951256	1	0.967757
Gracilaria tenuistipitata	species	EUKY	331084	68322.6	5508.71	0.915332	0.658398	0.183458	0.963113	1	0.428138
Zancudomyces culisetae	species	EUKY	29.6446	0	449.68	0.915332	0.882836	0.937632	0.963113	1	0.967757
Xestospongia muta	species	EUKY	2627.61	1.36904	33.2642	0.929403	0.50721	0.5661	0.970468	1	0.84532
Mytilinidion resinicola	species	EUKY	2.7231e+07	1.44724e+07	1.66817e+06	0.929403	0.882836	0.754293	0.970468	1	0.857636
Acanthamoeba castellanii	species	EUKY	7.41113	0.31296	1.18412	0.929403	0.911988	0.804305	0.970468	1	0.86488
Micromonas commoda	species	EUKY	4.55724e+07	3.2528e+06	1.02293e+07	0.929403	0.882836	0.875645	0.970468	1	0.918065
Laminaria digitata	species	EUKY	18721.8	7757.88	14.0094	0.929403	0.768185	0.875645	0.970468	1	0.918065
Helicosporidium sp. ex Simulium jonesi	species	EUKY	154.616	750.201	17.237	0.929403	0.897395	1	0.970468	1	1
Ostreococcus tauri	species	EUKY	70488.5	11400.8	23521.3	0.943496	0.911988	0.979192	0.984184	1	0.997136
Toxoplasma gondii	species	EUKY	2661.4	229.634	13.2245	0.957606	0.396768	0.309059	0.984912	1	0.599457
Cryptococcus neoformans	species	EUKY	1.77594e+08	4.38935e+06	5.12159e+06	0.957606	0.531089	0.481299	0.984912	1	0.789745
Candida metapsilosis	species	EUKY	48.9703	2895.86	0	0.957606	0.712547	0.601921	0.984912	1	0.84532
Candida parapsilosis	species	EUKY	41.7883	152.653	0	0.957606	0.712547	0.601921	0.984912	1	0.84532
Trichophyton rubrum	species	EUKY	27400.3	487.953	356150	0.957606	0.825044	0.804305	0.984912	1	0.86488
Hysterium barrianum	species	EUKY	1.57813e+09	2.72004e+07	1.10115e+10	0.97173	0.121757	0.137101	0.995951	1	0.346714
Falciformispora lignatilis	species	EUKY	1.22616e+09	3.48252e+07	8.43522e+09	0.97173	0.293696	0.225201	0.995951	1	0.491521
Cinachyrella kuekenthali	species	EUKY	0	0	9.19332	1	0.472477	0.411314	1	1	0.731302
Dictyostelium discoideum	species	EUKY	7.00284e+07	1.87218e+07	1.8873e+07	0.985863	0.396768	0.548582	1	1	0.84532
Oscarella carmela	species	EUKY	0	0	0.93826	1	0.63196	0.583882	1	1	0.84532
Phytophthora infestans	species	EUKY	3384.78	481.413	63358.3	0.985863	0.531089	0.557307	1	1	0.84532
Tethya actinia	species	EUKY	0	0	0.15858	1	0.81073	0.784191	1	1	0.857636
Acropora tenuis	species	EUKY	0	0	0.00144	1	0.81073	0.784191	1	1	0.857636
Iotrochota birotulata	species	EUKY	0	0	206.126	1	0.81073	0.784191	1	1	0.857636
Eimeria tenella	species	EUKY	75259.1	35557.2	43103.1	1	0.882836	0.784191	1	1	0.857636
Siderastrea radians	species	EUKY	0	0	0.04219	1	0.81073	0.784191	1	1	0.857636
Lubomirskia baicalensis	species	EUKY	0	0	27377.3	1	0.81073	0.784191	1	1	0.857636
Schizosaccharomyces octosporus	species	EUKY	0	0	0.01849	1	0.81073	0.784191	1	1	0.857636
Topsentia ophiraphidites	species	EUKY	0	0	0.88269	1	0.81073	0.784191	1	1	0.857636
Fucus vesiculosus	species	EUKY	1071.28	429.511	15.9102	0.985863	0.75415	0.695627	1	1	0.857636
Metridium senile	species	EUKY	0	0	12.8344	1	0.81073	0.784191	1	1	0.857636
Monoblepharella sp. JEL15	species	EUKY	0	0	0.12912	1	0.81073	0.784191	1	1	0.857636
Oedohysterium sinense	species	EUKY	0	0	0.89826	1	0.81073	0.784191	1	1	0.857636
Enterobacteria phage phiX174 sensu lato	species	VIRL	18798.4	144050	111711	7.76979e-05	0.253388	0.000429803	0.0112794	1	0.049935
Enterobacteria phage St-1	species	VIRL	1247.7	10224.5	7722.02	6.69618e-05	0.113129	0.000924934	0.0112794	1	0.049935
Enterobacteria phage ID2 Moscow/ID/2001	species	VIRL	484.599	4989.4	3355.01	5.76401e-05	0.302247	0.00023547	0.0112794	1	0.049935
Enterobacteria phage alpha3	species	VIRL	100.906	666.817	807.41	4.95567e-05	0.210319	0.000389415	0.0112794	1	0.049935
Enterobacteria phage WA13 sensu lato	species	VIRL	7645.29	58209.8	47977.5	5.76401e-05	0.253388	0.000522575	0.0112794	1	0.049935
Abelson murine leukemia virus	species	VIRL	0	2.14125e+08	4.42945e+07	0.000198402	0.140548	0.0061699	0.0115133	1	0.0595555
Enterobacteria phage 13a	species	VIRL	3.80387e+06	0	36335.7	0.000549776	0.472477	0.00121996	0.0143081	1	0.049935
Yersinia phage phiA1122	species	VIRL	9.30993e+06	0	51446.1	0.000549776	0.338094	0.00146258	0.0143081	1	0.049935
Enterobacteria phage T7	species	VIRL	1.30976e+07	0	193192	0.000549776	0.150744	0.0061699	0.0143081	1	0.0595555
Suid herpesvirus 1	species	VIRL	17950.8	175166	27042.4	0.000626638	0.0466388	0.0419115	0.0146405	1	0.152244
Macacine herpesvirus 1	species	VIRL	15390.2	72533.9	22803.9	0.000713401	0.10499	0.123843	0.0151212	1	0.323125
Murine leukemia virus	species	VIRL	15477	1.0084e+08	2.62959e+07	0.00081122	0.0936612	0.0569118	0.0157346	1	0.184269
Moloney murine sarcoma virus	species	VIRL	5209.14	1.33358e+08	2.99321e+07	0.000864667	0.156049	0.0381238	0.0161908	1	0.145153
Enterobacteria phage ID18 sensu lato	species	VIRL	26.9933	167.112	90.4108	0.00204822	0.366699	0.00259128	0.023526	1	0.049935
Pseudomonas phage phiCTX	species	VIRL	778.078	0	2995.63	0.00484202	0.50721	0.0805514	0.0355542	1	0.235581
Pseudomonas phage DMS3	species	VIRL	2752.7	0	2154.6	0.00570621	0.231141	0.0586314	0.0397694	1	0.188944
Pseudomonas phage MP22	species	VIRL	32813.4	0	50296	0.00570621	0.338094	0.0805514	0.0397694	1	0.235581
Lactococcus phage 712	species	VIRL	263.109	1.2716e+06	1.28154e+06	0.0112816	0.495485	0.0369277	0.062185	1	0.141122
Pseudomonas phage MP29	species	VIRL	36706.6	0	47470.6	0.0112816	0.472477	0.0900125	0.062185	1	0.254911
Lactococcus phage P008	species	VIRL	280.736	1.75636e+06	740210	0.0167523	0.68527	0.0678892	0.0797288	1	0.209266
Cardiovirus A	species	VIRL	1.88363e+07	199030	102470	0.0167523	0.0973233	0.0678892	0.0797288	1	0.209266
Escherichia virus P1	species	VIRL	2.93843e+06	386.283	161810	0.0167523	0.197213	0.12706	0.0797288	1	0.327773
Lactococcus phage bIBB29	species	VIRL	181.864	1.73712e+06	1.54478e+06	0.0184401	0.941259	0.0114077	0.084627	1	0.0737552
Pseudomonas phage MP38	species	VIRL	9632.9	0	1325.05	0.0212506	0.338094	0.201243	0.0921756	1	0.453182
Ralstonia phage RSA1	species	VIRL	21317.7	108.38	183151	0.022267	0.0901105	0.73456	0.0934303	1	0.857636
Lactococcus phage bIL170	species	VIRL	824.171	853948	1.56798e+06	0.0320306	0.712547	0.0369277	0.121728	1	0.141122
Ectocarpus siliculosus virus 1	species	VIRL	137.536	0	0.8717	0.0381581	0.63196	0.0552343	0.137879	1	0.180257
Streptococcus phage 7201	species	VIRL	2014.1	141852	194718	0.043384	0.796479	0.076133	0.151955	1	0.227184
Lactococcus phage jj50	species	VIRL	279.843	2.4129e+06	3.6078e+06	0.0471939	0.926611	0.0182541	0.161449	1	0.0927695
Spleen focus-forming virus	species	VIRL	187.72	7087.56	11505.2	0.0534339	0.357001	0.183458	0.173829	1	0.428138
Streptococcus phage PH10	species	VIRL	174.141	280602	2737.99	0.0603483	0.483907	0.179199	0.191475	1	0.420587
Acanthocystis turfacea Chlorella virus 1	species	VIRL	0	0	8.23924	0.065358	0.338094	0.5661	0.202069	1	0.84532
Lactococcus phage SK1	species	VIRL	270.03	2.35892e+06	3.48079e+06	0.0735112	0.768185	0.0132198	0.221611	1	0.0774356
Gallid herpesvirus 3	species	VIRL	0.17389	1465.2	2792.47	0.0735112	0.853842	0.0535982	0.221611	1	0.177452
Human herpesvirus 5	species	VIRL	800.475	0.00802	5.39789	0.0856568	0.740196	0.123843	0.250157	1	0.323125
Cercopithecine herpesvirus 2	species	VIRL	5989.19	9608.75	120229	0.088934	0.238397	0.403929	0.258626	1	0.731302
Tupaiid herpesvirus 1	species	VIRL	41.0668	0	0	0.106864	1	0.0678892	0.292949	1	0.209266
Molluscum contagiosum virus	species	VIRL	1e-05	0	0	0.106864	1	0.0678892	0.292949	1	0.209266
Rhizobium phage 16-3	species	VIRL	3.61443	0	0.1397	0.106864	0.81073	0.123843	0.292949	1	0.323125
Human mastadenovirus C	species	VIRL	3964.45	0	97.2411	0.106864	0.81073	0.137101	0.292949	1	0.346714
Human herpesvirus 4	species	VIRL	455.378	0	3693.02	0.106864	0.338094	0.583882	0.292949	1	0.84532
Pseudomonas phage PAJU2	species	VIRL	30.7177	0	5.4776	0.114793	0.519078	0.354492	0.30691	1	0.66318
Torque teno midi virus 2	species	VIRL	1085.68	17772.4	35621.7	0.114793	0.531089	0.354492	0.30691	1	0.66318
Lactococcus phage phiLC3	species	VIRL	0.0014	85663.9	121940	0.114793	0.357001	0.514368	0.30691	1	0.830748
Streptococcus phage Abc2	species	VIRL	3000.04	81727.4	180593	0.132032	0.712547	0.0304024	0.34449	1	0.126277
Torque teno virus 3	species	VIRL	0	284.006	67.7375	0.136641	0.319842	0.583882	0.354715	1	0.84532
Torque teno virus 1	species	VIRL	0	116.545	67.0304	0.136641	0.357001	0.583882	0.354715	1	0.84532
Torque teno virus 19	species	VIRL	0	628.254	69.6961	0.136641	0.319842	0.583882	0.354715	1	0.84532
Torque teno virus 28	species	VIRL	0	295.225	3.57208	0.136641	0.217103	0.784191	0.354715	1	0.857636
Streptococcus phage Sfi19	species	VIRL	1735.1	76986	167135	0.141373	0.531089	0.0346312	0.361971	1	0.137988
Macacine herpesvirus 3	species	VIRL	0	0	0	0.166941	1	0.117601	0.408121	1	0.311985
Escherichia phage Rtp	species	VIRL	22.3274	0	0	0.166941	1	0.117601	0.408121	1	0.311985
Escherichia virus HK97	species	VIRL	502894	0	17.6372	0.166941	0.81073	0.187791	0.408121	1	0.435777
Streptomyces phage VWB	species	VIRL	1e-05	0	0	0.166941	0.81073	0.201243	0.408121	1	0.453182
Paramecium bursaria Chlorella virus NY2A	species	VIRL	0	0	418.419	0.166941	0.81073	0.225201	0.408121	1	0.491521
Salmonella phage epsilon15	species	VIRL	12.7689	0	9.20631	0.166941	0.63196	0.315302	0.408121	1	0.608126
Pseudomonas phage D3112	species	VIRL	607.869	0	80.9122	0.178089	0.519078	0.418778	0.428748	1	0.731302
Murid herpesvirus 1	species	VIRL	8754.94	0	0	0.189782	0.712547	0.0678892	0.451089	1	0.209266
Enterobacteria phage G4 sensu lato	species	VIRL	0.89598	32.0992	10.9338	0.189782	0.69886	0.187791	0.451089	1	0.435777
Streptococcus phage Sfi21	species	VIRL	1230.94	14567.1	90847.9	0.195836	0.417616	0.0189058	0.462273	1	0.0927695
Streptococcus phage DT1	species	VIRL	3906.04	160626	71539.8	0.195836	0.768185	0.060394	0.462273	1	0.191917
Murine osteosarcoma virus	species	VIRL	309.772	11709.3	1.51643e+06	0.195836	0.796479	0.210593	0.462273	1	0.466572
unknown	species	VIRL	1.31188e+06	558555	252566	0.22147	0.461198	0.548582	0.512773	1	0.84532
Cyprinid herpesvirus 3	species	VIRL	105674	223.104	542.535	0.235153	0.955927	0.166865	0.53839	1	0.397537
Pseudocowpox virus	species	VIRL	1e-05	0	0	0.249423	1	0.192199	0.558621	1	0.439556
Orgyia leucostigma NPV	species	VIRL	0	0	0	0.249423	1	0.192199	0.558621	1	0.439556
Human immunodeficiency virus 1	species	VIRL	768117	0	0	0.249423	1	0.192199	0.558621	1	0.439556
Mamestra configurata nucleopolyhedrovirus B	species	VIRL	0	0	0	0.249423	1	0.192199	0.558621	1	0.439556
Spodoptera litura granulovirus	species	VIRL	0	0	0	0.249423	1	0.192199	0.558621	1	0.439556
Murid herpesvirus 2	species	VIRL	0	0	0	0.249423	1	0.192199	0.558621	1	0.439556
Archaeal BJ1 virus	species	VIRL	2e-05	0	0	0.249423	1	0.192199	0.558621	1	0.439556
Burkholderia virus BcepC6B	species	VIRL	2e-05	0	44.9835	0.249423	0.63196	0.531336	0.558621	1	0.84532
Macaca mulatta polyomavirus 1	species	VIRL	10122.3	0	6923.32	0.249423	0.472477	0.65748	0.558621	1	0.857636
Lactococcus phage r1t	species	VIRL	44.2644	75073.2	145.588	0.256781	0.483907	0.548582	0.573227	1	0.84532
Lactobacillus phage Lc-Nu	species	VIRL	110321	1.53552e+06	400072	0.256781	0.338094	0.937632	0.573227	1	0.967757
Burkholderia virus phiE202	species	VIRL	57.3419	3042.3	1.14766	0.264288	0.882836	0.130341	0.579911	1	0.332896
Torque teno virus 8	species	VIRL	0	1218.37	70.0271	0.264288	0.555525	0.583882	0.579911	1	0.84532
Torque teno virus 10	species	VIRL	0	1224.13	68.4884	0.264288	0.555525	0.583882	0.579911	1	0.84532
Torque teno virus 6	species	VIRL	0	121.169	69.6899	0.264288	0.555525	0.583882	0.579911	1	0.84532
Torque teno virus 7	species	VIRL	0	588.485	3.46977	0.264288	0.396768	0.784191	0.579911	1	0.857636
Torque teno virus 15	species	VIRL	0	397.384	1e-05	0.264288	0.357001	0.784191	0.579911	1	0.857636
Enterobacteria phage RB51	species	VIRL	4.59964	6457.96	11.9411	0.304083	0.618913	0.0552343	0.651245	1	0.180257
Gallid herpesvirus 2	species	VIRL	0	6983.34	39866.8	0.347669	0.97061	0.240519	0.70477	1	0.513506
Psittacid herpesvirus 1	species	VIRL	0	0	0	0.356841	1	0.296818	0.70477	1	0.582307
Burkholderia phage Bcep176	species	VIRL	1e-05	0	0	0.356841	1	0.296818	0.70477	1	0.582307
Lymantria xylina MNPV	species	VIRL	0	0	0	0.356841	1	0.296818	0.70477	1	0.582307
Bacillus virus phi29	species	VIRL	0.00338	0	0	0.356841	1	0.296818	0.70477	1	0.582307
Diadromus pulchellus ascovirus 4a	species	VIRL	0	0	0	0.356841	1	0.296818	0.70477	1	0.582307
Felid herpesvirus 1	species	VIRL	0	0	0	0.356841	1	0.296818	0.70477	1	0.582307
Xylella phage Xfas53	species	VIRL	1e-05	0	0	0.356841	1	0.296818	0.70477	1	0.582307
Mycobacterium phage Rosebush	species	VIRL	1e-05	0	0	0.356841	1	0.296818	0.70477	1	0.582307
Enterobacteria phage 933W sensu lato	species	VIRL	1507.15	0	0	0.356841	1	0.296818	0.70477	1	0.582307
Hyphantria cunea nucleopolyhedrovirus	species	VIRL	0	0	0	0.356841	1	0.296818	0.70477	1	0.582307
Escherichia phage T5	species	VIRL	0	0	0	0.356841	1	0.296818	0.70477	1	0.582307
Spodoptera exigua multiple nucleopolyhedrovirus	species	VIRL	0	0	0	0.356841	1	0.296818	0.70477	1	0.582307
Bovine papular stomatitis virus	species	VIRL	1e-05	0	0	0.356841	1	0.296818	0.70477	1	0.582307
Escherichia phage Jk06	species	VIRL	22.3926	0	0	0.356841	1	0.296818	0.70477	1	0.582307
Xanthomonas phage OP2	species	VIRL	1e-05	0	0	0.356841	1	0.296818	0.70477	1	0.582307
Myxoma virus	species	VIRL	0	0	0	0.356841	1	0.296818	0.70477	1	0.582307
Enterobacteria phage RB43	species	VIRL	0.00072	0	0	0.356841	1	0.296818	0.70477	1	0.582307
Leucania separata nucleopolyhedrovirus	species	VIRL	0	0	0	0.356841	1	0.296818	0.70477	1	0.582307
Burkholderia virus Bcep43	species	VIRL	0	0	0	0.356841	1	0.296818	0.70477	1	0.582307
Deftia phage phiW-14	species	VIRL	0	0	0	0.356841	1	0.296818	0.70477	1	0.582307
Mycobacterium phage Bxz2	species	VIRL	0	0	0	0.356841	1	0.296818	0.70477	1	0.582307
Mycobacterium phage Phlyer	species	VIRL	1e-05	0	0	0.356841	1	0.296818	0.70477	1	0.582307
Streptomyces phage mu1/6	species	VIRL	1e-05	0	0	0.356841	1	0.296818	0.70477	1	0.582307
Azospirillum phage Cd	species	VIRL	0	0	0	0.356841	1	0.296818	0.70477	1	0.582307
Myxococcus phage Mx8	species	VIRL	0	0	0	0.356841	1	0.296818	0.70477	1	0.582307
Marseillevirus marseillevirus	species	VIRL	0	0	0	0.356841	1	0.296818	0.70477	1	0.582307
Mycobacterium phage Omega	species	VIRL	0	0	0	0.356841	1	0.296818	0.70477	1	0.582307
Enterobacteria phage RB49	species	VIRL	0	0	0	0.356841	1	0.296818	0.70477	1	0.582307
Panine herpesvirus 2	species	VIRL	0	0	0	0.356841	0.81073	0.411314	0.70477	1	0.731302
Stenotrophomonas phage phiSMA9	species	VIRL	4.63206e+06	0	1e-05	0.356841	0.81073	0.426322	0.70477	1	0.731302
Tobacco etch virus	species	VIRL	0.00012	0	1e-05	0.356841	0.81073	0.411314	0.70477	1	0.731302
Spodoptera litura nucleopolyhedrovirus II	species	VIRL	0	0	0	0.356841	0.81073	0.449422	0.70477	1	0.751229
Bovine herpesvirus 5	species	VIRL	53.9616	0	11.0989	0.356841	0.81073	0.457277	0.70477	1	0.7625
Mycobacterium phage Angelica	species	VIRL	2.23074	0	0.00184	0.356841	0.81073	0.457277	0.70477	1	0.7625
Ovine herpesvirus 2	species	VIRL	0	0	22182.6	0.356841	0.81073	0.473216	0.70477	1	0.780845
Klebsiella phage KP15	species	VIRL	0	0	0.99023	0.356841	0.81073	0.473216	0.70477	1	0.780845
Lactobacillus phage Lb338-1	species	VIRL	114.032	0	0	0.356841	0.63196	0.583882	0.70477	1	0.84532
Mycobacterium phage Che9d	species	VIRL	1e-05	0	0	0.356841	0.63196	0.583882	0.70477	1	0.84532
Geobacillus virus E2	species	VIRL	25.0497	0	105.718	0.356841	0.63196	0.648077	0.70477	1	0.857636
Amsacta moorei entomopoxvirus 'L'	species	VIRL	3462.2	0	657.304	0.356841	0.63196	0.620206	0.70477	1	0.857636
Torque teno virus 12	species	VIRL	3e-05	469.307	68.6888	0.347669	0.555525	0.754293	0.70477	1	0.857636
Macacine herpesvirus 4	species	VIRL	0	0	0.00117	0.356841	0.63196	0.648077	0.70477	1	0.857636
Pseudomonas phage EL	species	VIRL	0	0	0	0.356841	0.63196	0.629438	0.70477	1	0.857636
Mycobacterium phage bron	species	VIRL	3.31008	0	12.1184	0.356841	0.63196	0.638729	0.70477	1	0.857636
Microbacterium phage Min1	species	VIRL	2807.33	12296.8	9339.24	0.356841	0.45007	0.865377	0.70477	1	0.914294
Bacillus virus 1	species	VIRL	211.338	0	69.571	0.356841	0.338094	0.875645	0.70477	1	0.918065
Synechococcus phage S-PM2	species	VIRL	0.50455	0	106.197	0.356841	0.472477	0.948011	0.70477	1	0.976508
Burkholderia virus phiE125	species	VIRL	66.6903	66.5778	132.949	0.366164	0.555525	0.754293	0.718353	1	0.857636
Autographa californica multiple nucleopolyhedrovirus	species	VIRL	31.411	111.272	1628.65	0.366164	0.483907	1	0.718353	1	1
Streptococcus phage 2972	species	VIRL	4464.33	1994.74	154523	0.385261	0.897395	0.465209	0.744452	1	0.771969
Papiine herpesvirus 2	species	VIRL	1e-05	0	0.04242	0.385261	0.882836	0.531336	0.744452	1	0.84532
Streptococcus phage 858	species	VIRL	4349.16	1584.92	121951	0.395034	0.712547	0.201243	0.758347	1	0.453182
Enterobacteria phage T4 sensu lato	species	VIRL	4.58286	6435.59	11.0289	0.478467	0.671782	0.108704	0.824309	1	0.295239
Vibrio phage KVP40	species	VIRL	0	1508.61	0	0.489534	0.712547	0.192199	0.824309	1	0.439556
Burkholderia virus phi52237	species	VIRL	54.4471	2888.89	1.08979	0.489534	0.882836	0.309059	0.824309	1	0.599457
Orf virus	species	VIRL	2320.59	33.2252	2.51337	0.467539	0.882836	0.321628	0.824309	1	0.613421
Adoxophyes orana granulovirus	species	VIRL	0	0	0	0.489534	1	0.433944	0.824309	1	0.731302
Mycobacterium phage U2	species	VIRL	0	0	0	0.489534	1	0.433944	0.824309	1	0.731302
Shigella phage Ag3	species	VIRL	0	0	0	0.489534	1	0.433944	0.824309	1	0.731302
Xanthomonas phage OP1	species	VIRL	0	0	0	0.489534	1	0.433944	0.824309	1	0.731302
Pseudomonas phage LUZ7	species	VIRL	0	0	0	0.489534	1	0.433944	0.824309	1	0.731302
Mycobacterium phage Peaches	species	VIRL	1e-05	0	0	0.489534	1	0.433944	0.824309	1	0.731302
Canarypox virus	species	VIRL	0	0	0	0.489534	1	0.433944	0.824309	1	0.731302
St. Louis encephalitis virus	species	VIRL	2e-05	0	0	0.489534	1	0.433944	0.824309	1	0.731302
Cowpox virus	species	VIRL	3.0131	0	0	0.489534	1	0.433944	0.824309	1	0.731302
Burkholderia phage BcepB1A	species	VIRL	1e-05	0	0	0.489534	1	0.433944	0.824309	1	0.731302
Aeromonas virus 25	species	VIRL	0	0	0	0.489534	1	0.433944	0.824309	1	0.731302
Ranid herpesvirus 1	species	VIRL	0	0	0	0.489534	1	0.433944	0.824309	1	0.731302
Burkholderia virus BcepF1	species	VIRL	0	0	0	0.489534	1	0.433944	0.824309	1	0.731302
Agrotis segetum nucleopolyhedrovirus	species	VIRL	0	0	0	0.489534	1	0.433944	0.824309	1	0.731302
Phage phiJL001	species	VIRL	1e-05	0	0	0.489534	1	0.433944	0.824309	1	0.731302
Cryphonectria hypovirus 1	species	VIRL	220.812	0	0	0.489534	1	0.433944	0.824309	1	0.731302
Equid herpesvirus 4	species	VIRL	0	0	0	0.489534	1	0.433944	0.824309	1	0.731302
Mycobacterium phage Nigel	species	VIRL	0	0	0	0.489534	1	0.433944	0.824309	1	0.731302
Burkholderia phage BcepGomr	species	VIRL	0	0	0	0.489534	1	0.433944	0.824309	1	0.731302
Yersinia phage phiYeO3-12	species	VIRL	76.361	0	0	0.489534	1	0.433944	0.824309	1	0.731302
Mycobacterium phage Cooper	species	VIRL	0	0	0	0.489534	1	0.433944	0.824309	1	0.731302
Mycobacterium phage Lockley	species	VIRL	0	0	0	0.489534	1	0.433944	0.824309	1	0.731302
Enterobacteria phage JS10	species	VIRL	368.663	0	0	0.489534	1	0.433944	0.824309	1	0.731302
Streptomyces phage phiBT1	species	VIRL	1e-05	0	0	0.489534	1	0.433944	0.824309	1	0.731302
Enterobacteria phage IME08	species	VIRL	122.315	0	0	0.489534	1	0.433944	0.824309	1	0.731302
Grapevine leafroll-associated virus 2	species	VIRL	611.683	0	0	0.489534	1	0.433944	0.824309	1	0.731302
Mycobacterium phage Phaedrus	species	VIRL	0	0	0	0.489534	1	0.433944	0.824309	1	0.731302
Aeromonas virus 44RR2	species	VIRL	0	0	0	0.489534	1	0.433944	0.824309	1	0.731302
Pseudomonas phage 201phi2-1	species	VIRL	0	0	0	0.489534	1	0.433944	0.824309	1	0.731302
Pseudomonas phage phiKMV	species	VIRL	0	0	0	0.489534	1	0.433944	0.824309	1	0.731302
Salmonella phage phiSG-JL2	species	VIRL	77.9072	0	0	0.489534	1	0.433944	0.824309	1	0.731302
Invertebrate iridescent virus 3	species	VIRL	0	0	0	0.489534	1	0.433944	0.824309	1	0.731302
Salmonella phage epsilon34	species	VIRL	0	89806.4	366.39	0.45675	0.955927	0.411314	0.824309	1	0.731302
Nile crocodilepox virus	species	VIRL	0	0	0	0.489534	1	0.433944	0.824309	1	0.731302
Mycobacterium phage PG1	species	VIRL	0	0	0	0.489534	1	0.433944	0.824309	1	0.731302
Actinoplanes phage phiAsp2	species	VIRL	1e-05	0	0	0.489534	1	0.433944	0.824309	1	0.731302
Mycobacterium phage Angel	species	VIRL	523.142	0	0	0.489534	1	0.433944	0.824309	1	0.731302
Haloarcula hispanica virus SH1	species	VIRL	0	0	0	0.489534	1	0.433944	0.824309	1	0.731302
Burkholderia phage KS9	species	VIRL	1e-05	0	0	0.489534	1	0.433944	0.824309	1	0.731302
Gill-associated virus	species	VIRL	1e-05	0	0	0.489534	1	0.433944	0.824309	1	0.731302
Mycobacterium phage Che8	species	VIRL	0	0	0	0.489534	1	0.433944	0.824309	1	0.731302
Phormidium phage Pf-WMP3	species	VIRL	0	0	0	0.489534	1	0.433944	0.824309	1	0.731302
Euproctis pseudoconspersa nucleopolyhedrovirus	species	VIRL	0	0	0	0.489534	1	0.433944	0.824309	1	0.731302
Aeromonas virus Aeh1	species	VIRL	0	0	0	0.489534	1	0.433944	0.824309	1	0.731302
Enterococcus phage phifl2	species	VIRL	3281.99	0	0	0.489534	1	0.433944	0.824309	1	0.731302
Thermus thermophilus phage IN93	species	VIRL	1e-05	0	0	0.489534	1	0.433944	0.824309	1	0.731302
Lactobacillus phage LP65	species	VIRL	0	0	0	0.489534	1	0.433944	0.824309	1	0.731302
Escherichia virus phiEco32	species	VIRL	0	0	0	0.489534	1	0.433944	0.824309	1	0.731302
Pseudomonas phage 14-1	species	VIRL	0	0	0	0.489534	1	0.433944	0.824309	1	0.731302
Gryllus bimaculatus nudivirus	species	VIRL	0	0	0	0.489534	1	0.433944	0.824309	1	0.731302
Mycobacterium phage Predator	species	VIRL	0	0	0	0.489534	1	0.433944	0.824309	1	0.731302
Enterobacteria phage BP-4795	species	VIRL	220.722	0	0	0.489534	1	0.433944	0.824309	1	0.731302
Aeromonas virus 31	species	VIRL	0	0	0	0.489534	1	0.433944	0.824309	1	0.731302
Halovirus HF1	species	VIRL	9.88796	0	0	0.489534	1	0.433944	0.824309	1	0.731302
Mycobacterium phage TM4	species	VIRL	1e-05	0	0	0.489534	1	0.433944	0.824309	1	0.731302
Alcelaphine herpesvirus 1	species	VIRL	0	0	0	0.489534	1	0.433944	0.824309	1	0.731302
Mamestra configurata nucleopolyhedrovirus A	species	VIRL	0	0	0	0.489534	1	0.433944	0.824309	1	0.731302
Mycobacterium phage Pukovnik	species	VIRL	1e-05	0	0	0.489534	1	0.433944	0.824309	1	0.731302
Orgyia pseudotsugata multiple nucleopolyhedrovirus	species	VIRL	0	52177.1	1.392	0.489534	0.941259	0.465209	0.824309	1	0.771969
Lactococcus phage ul36	species	VIRL	268.74	75047.8	602.866	0.478467	0.796479	0.539924	0.824309	1	0.84532
Stx2-converting phage 1717	species	VIRL	440.124	0	0.23276	0.489534	0.81073	0.583882	0.824309	1	0.84532
Staphylococcus phage 37	species	VIRL	0.00128	0	0	0.489534	0.81073	0.601921	0.824309	1	0.84532
Torque teno virus 16	species	VIRL	0	230.313	66.1357	0.45675	0.768185	0.583882	0.824309	1	0.84532
Frog virus 3	species	VIRL	0	0	0	0.489534	0.81073	0.601921	0.824309	1	0.84532
Staphylococcus phage 11	species	VIRL	0	4612.79	1667.47	0.45675	0.768185	0.583882	0.824309	1	0.84532
Choristoneura fumiferana multiple nucleopolyhedrovirus	species	VIRL	0	0	0	0.489534	0.81073	0.59287	0.824309	1	0.84532
Pseudaletia unipuncta granulovirus	species	VIRL	0	0	0	0.489534	0.81073	0.59287	0.824309	1	0.84532
Dulcamara mottle virus	species	VIRL	0	783.193	2e-05	0.45675	0.768185	0.583882	0.824309	1	0.84532
Heliothis virescens ascovirus 3a	species	VIRL	0	0	0	0.489534	0.81073	0.611033	0.824309	1	0.856362
Enterobacteria phage RB16	species	VIRL	0.00073	0	0.05051	0.489534	0.81073	0.638729	0.824309	1	0.857636
Escherichia virus N15	species	VIRL	3179.71	0	876.927	0.489534	0.81073	0.620206	0.824309	1	0.857636
Bovine herpesvirus 1	species	VIRL	1e-05	0	0.04288	0.489534	0.338094	0.754293	0.824309	1	0.857636
Hepatitis C virus	species	VIRL	26621.6	9257.53	59821.4	0.446103	0.319842	0.638729	0.824309	1	0.857636
Staphylococcus phage 77	species	VIRL	0.00106	0	0.04721	0.489534	0.81073	0.638729	0.824309	1	0.857636
Antheraea pernyi nucleopolyhedrovirus	species	VIRL	0	0	0.00335	0.489534	0.81073	0.638729	0.824309	1	0.857636
Mycobacterium phage CrimD	species	VIRL	1e-05	0	0.00183	0.489534	0.81073	0.638729	0.824309	1	0.857636
Mycobacterium phage Brujita	species	VIRL	1e-05	0	0.00027	0.489534	0.63196	0.82455	0.824309	1	0.877017
Lactococcus phage bIL285	species	VIRL	0.08673	77708.5	35.23	0.467539	0.376561	0.82455	0.824309	1	0.877017
Pseudomonas phage F10	species	VIRL	0	0	43.5752	0.489534	0.63196	0.875645	0.824309	1	0.918065
Sinorhizobium phage PBC5	species	VIRL	1e-05	0	1.78374	0.489534	0.63196	0.875645	0.824309	1	0.918065
Mycobacterium phage Che9c	species	VIRL	1e-05	0	5.96104	0.489534	0.63196	0.875645	0.824309	1	0.918065
Culex nigripalpus nucleopolyhedrovirus	species	VIRL	0	0	1077.96	0.489534	0.472477	0.906568	0.824309	1	0.947105
Enterobacteria phage RB32	species	VIRL	4.66981	6555.44	11.8349	0.500736	0.50721	0.0719144	0.83905	1	0.217116
Enterobacteria phage RB14	species	VIRL	4.68231	6573.71	11.2518	0.500736	0.825044	0.210593	0.83905	1	0.466572
Streptococcus phage 5093	species	VIRL	1598.07	12904	40920.8	0.500736	0.882836	0.396624	0.83905	1	0.726143
Streptococcus phage PH15	species	VIRL	26.6513	2.47997	439.466	0.512074	0.203689	0.0489309	0.847684	1	0.169079
Streptococcus phage MM1	species	VIRL	4589.81	230001	3640.98	0.512074	0.658398	0.774187	0.847684	1	0.857636
Lactococcus phage TP901-1	species	VIRL	262.459	67955.2	52566.9	0.535143	0.985302	0.3894	0.878097	1	0.715465
Streptococcus phage Alq132	species	VIRL	2407.93	16612.9	210149	0.582802	0.197213	0.026625	0.88777	1	0.116223
Staphylococcus phage 42E	species	VIRL	329.039	3.23272	16735.2	0.776787	0.172813	0.0805514	0.88777	1	0.235581
Lymantria dispar multiple nucleopolyhedrovirus	species	VIRL	1e-05	85.3224	0	0.696667	0.461198	0.192199	0.88777	1	0.439556
Emiliania huxleyi virus 86	species	VIRL	0	3723.3	0	0.709815	0.461198	0.192199	0.88777	1	0.439556
Pseudomonas phage F116	species	VIRL	1e-05	690.812	16.479	0.670646	0.593179	0.225201	0.88777	1	0.491521
Staphylococcus phage PH15	species	VIRL	64.3314	19503.9	1166.79	0.72305	0.63196	0.25113	0.88777	1	0.530106
Lactococcus phage Tuc2009	species	VIRL	282.974	76842.5	578.53	0.607351	0.726327	0.25113	0.88777	1	0.530106
Streptococcus phage Cp-1	species	VIRL	6.22199	0	20.2051	0.645014	0.150744	0.267652	0.88777	1	0.558672
Streptococcus phage SM1	species	VIRL	46.8421	11878.7	5429.31	0.657779	0.882836	0.290821	0.88777	1	0.582307
Spodoptera litura nucleopolyhedrovirus	species	VIRL	1e-05	192327	0	0.632352	0.712547	0.296818	0.88777	1	0.582307
Mycobacterium phage Catera	species	VIRL	19.3838	422.381	306.615	0.81782	0.645123	0.334527	0.88777	1	0.63274
Streptococcus phage EJ-1	species	VIRL	39839.2	43165.5	3474.57	0.763241	0.658398	0.354492	0.88777	1	0.66318
Actinomyces virus Av1	species	VIRL	9e-05	3e-05	2e-05	0.696667	0.671782	0.3894	0.88777	1	0.715465
Escherichia phage Eps7	species	VIRL	0	1.59372	0	0.790402	0.712547	0.433944	0.88777	1	0.731302
Haemophilus phage HP1	species	VIRL	127564	30912.2	4357.34	0.763241	0.483907	0.403929	0.88777	1	0.731302
Mycobacterium phage L5	species	VIRL	1e-05	8.08316	0	0.790402	0.712547	0.433944	0.88777	1	0.731302
Mycobacterium phage 244	species	VIRL	0	127.7	0	0.790402	0.712547	0.433944	0.88777	1	0.731302
Mycobacterium phage Myrna	species	VIRL	14.02	231.606	155.532	0.632352	0.357001	0.411314	0.88777	1	0.731302
Mycobacterium phage Corndog	species	VIRL	1e-05	0	0	0.72305	0.712547	0.433944	0.88777	1	0.731302
Mycobacterium phage Cjw1	species	VIRL	0	125.265	0	0.790402	0.712547	0.433944	0.88777	1	0.731302
Human herpesvirus 6A	species	VIRL	0	0.01438	0	0.790402	0.712547	0.433944	0.88777	1	0.731302
Adoxophyes orana nucleopolyhedrovirus	species	VIRL	0	0	0	0.749767	0.712547	0.433944	0.88777	1	0.731302
Mycobacterium phage Che12	species	VIRL	1e-05	8.12198	0	0.790402	0.712547	0.433944	0.88777	1	0.731302
Mycobacterium phage Bxz1	species	VIRL	19.094	386.812	302.026	0.632352	0.911988	0.473216	0.88777	1	0.780845
Haemophilus phage Aaphi23	species	VIRL	398.254	5701.69	1811.43	0.763241	0.740196	0.481299	0.88777	1	0.789745
Synechococcus phage S-RSM4	species	VIRL	0.40543	454.038	613.698	0.582802	1	0.497688	0.88777	1	0.811456
Cricket paralysis virus	species	VIRL	1e-05	0	0	0.645014	1	0.601921	0.88777	1	0.84532
Vibrio phage VP882	species	VIRL	0	0	0	0.645014	1	0.601921	0.88777	1	0.84532
Salmonella phage Fels-2	species	VIRL	1328.96	0	164125	0.81782	0.472477	0.583882	0.88777	1	0.84532
Staphylococcus phage 52A	species	VIRL	0	4823.48	1744.02	0.709815	0.941259	0.583882	0.88777	1	0.84532
Avian sapelovirus	species	VIRL	2116.69	0	0	0.645014	1	0.601921	0.88777	1	0.84532
Xanthomonas phage phiL7	species	VIRL	0	0	0	0.645014	1	0.601921	0.88777	1	0.84532
Escherichia phage D108	species	VIRL	0	0	0	0.645014	1	0.601921	0.88777	1	0.84532
Escherichia phage wV8	species	VIRL	0	0	0	0.645014	1	0.601921	0.88777	1	0.84532
Klebsiella phage phiKO2	species	VIRL	0	0	0	0.645014	1	0.601921	0.88777	1	0.84532
Slow bee paralysis virus	species	VIRL	1e-05	0	0	0.645014	1	0.601921	0.88777	1	0.84532
Microcystis aeruginosa phage Ma-LMM01	species	VIRL	0	0	0	0.645014	1	0.601921	0.88777	1	0.84532
Mycobacterium phage Konstantine	species	VIRL	0	0	0	0.645014	1	0.601921	0.88777	1	0.84532
Lactococcus phage 936 sensu lato	species	VIRL	1e-05	0	0	0.645014	1	0.601921	0.88777	1	0.84532
Meleagrid herpesvirus 1	species	VIRL	0	0	0	0.645014	1	0.601921	0.88777	1	0.84532
Pseudomonas phage SN	species	VIRL	0	0	0	0.645014	1	0.601921	0.88777	1	0.84532
Staphylococcus phage Sap26	species	VIRL	0	0	0	0.645014	1	0.601921	0.88777	1	0.84532
Ralstonia phage RSB1	species	VIRL	0	0	0	0.645014	1	0.601921	0.88777	1	0.84532
Halorubrum phage HF2	species	VIRL	9.66237	0	0	0.645014	1	0.601921	0.88777	1	0.84532
Burkholderia virus phi6442	species	VIRL	0	0	0	0.645014	1	0.601921	0.88777	1	0.84532
Anatid herpesvirus 1	species	VIRL	0	0	0	0.645014	1	0.601921	0.88777	1	0.84532
Stx2-converting phage 86	species	VIRL	208.656	0	0	0.645014	1	0.601921	0.88777	1	0.84532
Clostridium phage phiCP39-O	species	VIRL	71522.9	0	0	0.645014	1	0.601921	0.88777	1	0.84532
Pseudomonas phage phikF77	species	VIRL	0	0	0	0.645014	1	0.601921	0.88777	1	0.84532
Eggplant mosaic virus	species	VIRL	2e-05	0	0	0.645014	1	0.601921	0.88777	1	0.84532
Pseudomonas phage 73	species	VIRL	0	0	0	0.645014	1	0.601921	0.88777	1	0.84532
Agrotis segetum granulovirus	species	VIRL	0	0	0	0.645014	1	0.601921	0.88777	1	0.84532
Choristoneura fumiferana DEF multiple nucleopolyhedrovirus	species	VIRL	0	0	0	0.645014	1	0.601921	0.88777	1	0.84532
Foxtail mosaic virus	species	VIRL	2e-05	0	0	0.645014	1	0.601921	0.88777	1	0.84532
Neodiprion lecontei nucleopolyhedrovirus	species	VIRL	0	0	0	0.645014	1	0.601921	0.88777	1	0.84532
Acidianus bottle-shaped virus	species	VIRL	1e-05	0	0	0.645014	1	0.601921	0.88777	1	0.84532
Sulfitobacter phage EE36phi1	species	VIRL	0	0	0	0.645014	1	0.601921	0.88777	1	0.84532
Epiphyas postvittana nucleopolyhedrovirus	species	VIRL	0	0	0	0.645014	1	0.601921	0.88777	1	0.84532
Pseudomonas phage PB1	species	VIRL	0	0	0	0.645014	1	0.601921	0.88777	1	0.84532
Rabbit fibroma virus	species	VIRL	0	0	0	0.645014	1	0.601921	0.88777	1	0.84532
Sodalis phage SO1	species	VIRL	1e-05	0	0	0.645014	1	0.601921	0.88777	1	0.84532
Aggregatibacter phage S1249	species	VIRL	389.58	3342.48	2136.49	0.632352	0.911988	0.531336	0.88777	1	0.84532
Chikungunya virus	species	VIRL	0	1e-05	1778.26	0.709815	0.882836	0.583882	0.88777	1	0.84532
Enterobacteria phage JS	species	VIRL	0.00287	0	0	0.645014	1	0.601921	0.88777	1	0.84532
Ranid herpesvirus 2	species	VIRL	0	0	0	0.645014	1	0.601921	0.88777	1	0.84532
Escherichia phage rv5	species	VIRL	0	0	0	0.645014	1	0.601921	0.88777	1	0.84532
Enterobacteria phage T1	species	VIRL	0	0	0	0.645014	1	0.601921	0.88777	1	0.84532
Phormidium phage Pf-WMP4	species	VIRL	0	0	0	0.645014	1	0.601921	0.88777	1	0.84532
Thermus thermophilus bacteriophage P23-77	species	VIRL	1e-05	0	0	0.645014	1	0.601921	0.88777	1	0.84532
Bacillus phage 0305phi8-36	species	VIRL	0	0	0	0.645014	1	0.601921	0.88777	1	0.84532
Burkholderia virus Bcep1	species	VIRL	0	0	0	0.645014	1	0.601921	0.88777	1	0.84532
Cydia pomonella granulovirus	species	VIRL	0	0	0	0.645014	1	0.601921	0.88777	1	0.84532
Pseudomonas phage phi-2	species	VIRL	1e-05	0	0	0.645014	1	0.601921	0.88777	1	0.84532
Cyanophage PSS2	species	VIRL	0	0	0	0.645014	1	0.601921	0.88777	1	0.84532
Xanthomonas phage Xp15	species	VIRL	0	0	0	0.645014	1	0.601921	0.88777	1	0.84532
Fowl aviadenovirus D	species	VIRL	0	0	0	0.645014	1	0.601921	0.88777	1	0.84532
Lactobacillus phage Lv-1	species	VIRL	0	0	0	0.645014	1	0.601921	0.88777	1	0.84532
Poinsettia mosaic virus	species	VIRL	2e-05	0	0	0.645014	1	0.601921	0.88777	1	0.84532
Staphylococcus phage ROSA	species	VIRL	0.00103	0	0	0.645014	1	0.601921	0.88777	1	0.84532
Canine mastadenovirus A	species	VIRL	0	0	0	0.645014	1	0.601921	0.88777	1	0.84532
Equid herpesvirus 1	species	VIRL	0	0	0	0.645014	1	0.601921	0.88777	1	0.84532
Barley yellow dwarf virus-PAV	species	VIRL	2e-05	0	0	0.645014	1	0.601921	0.88777	1	0.84532
Lactobacillus prophage Lj965	species	VIRL	0	0	0	0.645014	1	0.601921	0.88777	1	0.84532
Feline leukemia virus	species	VIRL	1292.52	0	0	0.645014	1	0.601921	0.88777	1	0.84532
Mycobacterium phage Pipefish	species	VIRL	0	0	0	0.645014	1	0.601921	0.88777	1	0.84532
Human herpesvirus 8	species	VIRL	0	0	0	0.645014	1	0.601921	0.88777	1	0.84532
Mycobacterium phage KBG	species	VIRL	0	0	0	0.645014	1	0.601921	0.88777	1	0.84532
Acidianus filamentous virus 6	species	VIRL	0	0	0	0.645014	1	0.601921	0.88777	1	0.84532
Burkholderia virus phi1026b	species	VIRL	0	0	0	0.645014	1	0.601921	0.88777	1	0.84532
Oryctes rhinoceros nudivirus	species	VIRL	0	0	0	0.645014	1	0.601921	0.88777	1	0.84532
Silicibacter phage DSS3phi2	species	VIRL	0	0	0	0.645014	1	0.601921	0.88777	1	0.84532
Mycobacterium phage Gumball	species	VIRL	572.77	0	0	0.645014	1	0.601921	0.88777	1	0.84532
Taterapox virus	species	VIRL	0	0	0	0.645014	1	0.601921	0.88777	1	0.84532
Bovine mastadenovirus B	species	VIRL	0	0	0	0.645014	1	0.601921	0.88777	1	0.84532
Clanis bilineata nucleopolyhedrovirus	species	VIRL	0	0	0	0.645014	1	0.601921	0.88777	1	0.84532
Staphylococcus phage Pvl108	species	VIRL	1.3506	0	1621.33	0.81782	0.472477	0.583882	0.88777	1	0.84532
Natrialba phage PhiCh1	species	VIRL	0	0	0	0.645014	1	0.601921	0.88777	1	0.84532
Mycobacterium phage Barnyard	species	VIRL	0	0	0	0.645014	1	0.601921	0.88777	1	0.84532
Mycobacterium phage Bxb1	species	VIRL	0	0	0	0.645014	1	0.601921	0.88777	1	0.84532
Staphylococcus phage 66	species	VIRL	1e-05	0	0	0.645014	1	0.601921	0.88777	1	0.84532
Mycobacterium phage PLot	species	VIRL	572.946	0	0	0.645014	1	0.601921	0.88777	1	0.84532
Porcine epidemic diarrhea virus	species	VIRL	0	0	0	0.645014	1	0.601921	0.88777	1	0.84532
Sapelovirus B	species	VIRL	1e-05	0	0	0.645014	1	0.601921	0.88777	1	0.84532
Mycobacterium phage Llij	species	VIRL	0	0	0	0.645014	1	0.601921	0.88777	1	0.84532
Stenotrophomonas phage S1	species	VIRL	2e-05	14305.8	4181.52	0.709815	0.495485	0.574959	0.88777	1	0.84532
Pseudomonas phage LKD16	species	VIRL	0	0	0	0.645014	1	0.601921	0.88777	1	0.84532
Cryptophlebia leucotreta granulovirus	species	VIRL	79.2654	0	0	0.645014	1	0.601921	0.88777	1	0.84532
Burkholderia phage BcepNazgul	species	VIRL	0	0	0	0.645014	1	0.601921	0.88777	1	0.84532
Pseudomonas phage F8	species	VIRL	0	0	0	0.645014	1	0.601921	0.88777	1	0.84532
Human herpesvirus 3	species	VIRL	0	0	0	0.645014	1	0.601921	0.88777	1	0.84532
Neodiprion abietis NPV	species	VIRL	0	0	0	0.645014	1	0.601921	0.88777	1	0.84532
Sugarcane streak virus	species	VIRL	3e-05	0	0	0.645014	1	0.601921	0.88777	1	0.84532
Enterobacteria phage SfV	species	VIRL	10020.6	0	134.74	0.81782	0.472477	0.601921	0.88777	1	0.84532
Pseudomonas phage PaP3	species	VIRL	0.00269	0	0	0.645014	1	0.601921	0.88777	1	0.84532
Enterobacteria phage YYZ-2008	species	VIRL	378.306	0	0	0.645014	1	0.601921	0.88777	1	0.84532
Equid herpesvirus 9	species	VIRL	0	0	0	0.645014	1	0.601921	0.88777	1	0.84532
Pseudomonas phage LMA2	species	VIRL	0	0	0	0.645014	1	0.601921	0.88777	1	0.84532
Burkholderia virus BcepNY3	species	VIRL	0	0	0	0.645014	1	0.601921	0.88777	1	0.84532
Acidianus filamentous virus 2	species	VIRL	0	0	0	0.645014	1	0.601921	0.88777	1	0.84532
Variola virus	species	VIRL	0	0	0	0.645014	1	0.601921	0.88777	1	0.84532
Chrysodeixis chalcites nucleopolyhedrovirus	species	VIRL	0	0	0	0.645014	1	0.601921	0.88777	1	0.84532
Cercopithecine herpesvirus 9	species	VIRL	0	0	0	0.645014	1	0.601921	0.88777	1	0.84532
Porcine teschovirus	species	VIRL	1e-05	0	0	0.81782	1	0.794231	0.88777	1	0.857636
Tobacco leaf curl Japan virus	species	VIRL	2e-05	0	0	0.81782	1	0.794231	0.88777	1	0.857636
Pseudomonas phage phi12	species	VIRL	2e-05	0	0	0.81782	1	0.794231	0.88777	1	0.857636
Enterobacteria phage I2-2	species	VIRL	1e-05	0	0	0.81782	1	0.794231	0.88777	1	0.857636
Human mastadenovirus B	species	VIRL	0	0	0	0.81782	1	0.794231	0.88777	1	0.857636
Gammapapillomavirus 7	species	VIRL	1e-05	0	0	0.81782	1	0.794231	0.88777	1	0.857636
Raspberry leaf mottle virus	species	VIRL	0	0	0	0.81782	1	0.794231	0.88777	1	0.857636
Scotophilus bat coronavirus 512	species	VIRL	0	0	0	0.81782	1	0.794231	0.88777	1	0.857636
Propionibacterium phage PA6	species	VIRL	0.00034	0.00015	0.00028	0.670646	0.782296	0.784191	0.88777	1	0.857636
Carnation etched ring virus	species	VIRL	1e-05	0	0	0.81782	1	0.794231	0.88777	1	0.857636
Pseudomonad phage gh-1	species	VIRL	0	0	0	0.81782	1	0.794231	0.88777	1	0.857636
Lactococcus phage 1706	species	VIRL	0	0	0	0.81782	1	0.794231	0.88777	1	0.857636
Synechococcus phage Syn5	species	VIRL	0	0	0	0.81782	1	0.794231	0.88777	1	0.857636
Vibrio phage VpV262	species	VIRL	0	0	0	0.81782	1	0.794231	0.88777	1	0.857636
Mycobacterium phage Ramsey	species	VIRL	0	0	0	0.81782	1	0.794231	0.88777	1	0.857636
Culex flavivirus	species	VIRL	0	0	0	0.81782	1	0.794231	0.88777	1	0.857636
Papaya leaf distortion mosaic virus	species	VIRL	0	0	0	0.81782	1	0.794231	0.88777	1	0.857636
Kedougou virus	species	VIRL	0	0	0	0.81782	1	0.794231	0.88777	1	0.857636
Escherichia virus Mu	species	VIRL	0	0	0	0.81782	1	0.794231	0.88777	1	0.857636
Taura syndrome virus	species	VIRL	0	0	0	0.81782	1	0.794231	0.88777	1	0.857636
Salmonella phage Vi II-E1	species	VIRL	0	0	0	0.81782	1	0.794231	0.88777	1	0.857636
Montana myotis leukoencephalitis virus	species	VIRL	0	0	0	0.81782	1	0.794231	0.88777	1	0.857636
Spring viraemia of carp virus	species	VIRL	0	0	0	0.81782	1	0.794231	0.88777	1	0.857636
Bombyx mori nucleopolyhedrovirus	species	VIRL	0.11371	0.05186	0.43041	0.570703	0.407113	0.744405	0.88777	1	0.857636
Lymphocystis disease virus - isolate China	species	VIRL	0	0	0	0.81782	1	0.794231	0.88777	1	0.857636
Vibriophage VP4	species	VIRL	0	0	0	0.81782	1	0.794231	0.88777	1	0.857636
Staphylococcus phage Twort	species	VIRL	0	0.99921	182.123	0.790402	0.911988	0.638729	0.88777	1	0.857636
Salmonella phage g341c	species	VIRL	0	94250	314.409	0.709815	0.882836	0.784191	0.88777	1	0.857636
Strawberry pallidosis-associated virus	species	VIRL	1e-05	0	0	0.81782	1	0.794231	0.88777	1	0.857636
Melon aphid-borne yellows virus	species	VIRL	1e-05	0	0	0.81782	1	0.794231	0.88777	1	0.857636
Avian carcinoma virus	species	VIRL	2e-05	0	0	0.81782	1	0.794231	0.88777	1	0.857636
Yellow fever virus	species	VIRL	0	0	0	0.81782	1	0.794231	0.88777	1	0.857636
Human mastadenovirus F	species	VIRL	0	0	0	0.81782	1	0.794231	0.88777	1	0.857636
Canine distemper virus	species	VIRL	0	0	0	0.81782	1	0.794231	0.88777	1	0.857636
East African cassava mosaic Cameroon virus	species	VIRL	2e-05	0	0	0.81782	1	0.794231	0.88777	1	0.857636
Poplar mosaic virus	species	VIRL	1e-05	0	0	0.81782	1	0.794231	0.88777	1	0.857636
Providence virus	species	VIRL	1e-05	0	0	0.81782	1	0.794231	0.88777	1	0.857636
Simian mastadenovirus A	species	VIRL	0	0	2038.4	0.81782	0.63196	0.754293	0.88777	1	0.857636
Eastern equine encephalitis virus	species	VIRL	0	0	0	0.81782	1	0.794231	0.88777	1	0.857636
Sulfolobus islandicus rod-shaped virus 2	species	VIRL	0	0	0	0.81782	1	0.794231	0.88777	1	0.857636
Primate T-lymphotropic virus 2	species	VIRL	1e-05	0	0	0.81782	1	0.794231	0.88777	1	0.857636
Grapevine leafroll-associated virus 10	species	VIRL	0	0	0	0.81782	1	0.794231	0.88777	1	0.857636
Staphylococcus phage EW	species	VIRL	0	0	0	0.81782	1	0.794231	0.88777	1	0.857636
Pseudomonas phage LIT1	species	VIRL	0	0	0	0.81782	1	0.794231	0.88777	1	0.857636
Malvastrum yellow vein Baoshan virus	species	VIRL	2e-05	0	0	0.81782	1	0.794231	0.88777	1	0.857636
Ludwigia leaf distortion betasatellite	species	VIRL	10419.4	0	0	0.81782	1	0.794231	0.88777	1	0.857636
Feline immunodeficiency virus	species	VIRL	1e-05	0	0	0.81782	1	0.794231	0.88777	1	0.857636
Melon yellow spot virus	species	VIRL	1e-05	0	0	0.81782	1	0.794231	0.88777	1	0.857636
Okra leaf curl virus	species	VIRL	2e-05	0	0	0.81782	1	0.794231	0.88777	1	0.857636
Zucchini yellow mosaic virus	species	VIRL	0	0	0	0.81782	1	0.794231	0.88777	1	0.857636
Entebbe bat virus	species	VIRL	0	0	0	0.81782	1	0.794231	0.88777	1	0.857636
Simian retrovirus 4	species	VIRL	1e-05	0	0	0.81782	1	0.794231	0.88777	1	0.857636
Oryza rufipogon endornavirus	species	VIRL	0	0	0	0.81782	1	0.794231	0.88777	1	0.857636
Fritillary virus Y	species	VIRL	0	0	0	0.81782	1	0.794231	0.88777	1	0.857636
Banana streak GF virus	species	VIRL	1e-05	0	0	0.81782	1	0.794231	0.88777	1	0.857636
Sunn hemp leaf distortion virus	species	VIRL	2e-05	0	0	0.81782	1	0.794231	0.88777	1	0.857636
Carnivore amdoparvovirus 1	species	VIRL	67568.8	0	19106.3	0.81782	0.63196	0.794231	0.88777	1	0.857636
Salmonella virus PsP3	species	VIRL	0	0	0	0.81782	1	0.794231	0.88777	1	0.857636
Oat blue dwarf virus	species	VIRL	1e-05	0	0	0.81782	1	0.794231	0.88777	1	0.857636
Vibrio phage VHML	species	VIRL	0	0	0	0.81782	1	0.794231	0.88777	1	0.857636
Lactococcus phage P335 sensu lato	species	VIRL	0.03039	48.5839	372010	0.582802	0.853842	0.754293	0.88777	1	0.857636
Simian virus 41	species	VIRL	0	0	0	0.81782	1	0.794231	0.88777	1	0.857636
Acidianus filamentous virus 3	species	VIRL	0	0	0	0.81782	1	0.794231	0.88777	1	0.857636
Listeria phage A118	species	VIRL	4467.1	0	0	0.81782	1	0.794231	0.88777	1	0.857636
Enterobacteria phage If1	species	VIRL	1e-05	0	0	0.81782	1	0.794231	0.88777	1	0.857636
Pseudomonas phage LUZ19	species	VIRL	0	0	0	0.81782	1	0.794231	0.88777	1	0.857636
Pyrococcus abyssi virus 1	species	VIRL	0	0	0	0.81782	1	0.794231	0.88777	1	0.857636
Lettuce big-vein associated virus	species	VIRL	1e-05	0	0	0.81782	1	0.794231	0.88777	1	0.857636
Pseudomonas phage LUZ24	species	VIRL	0.00268	0	0	0.81782	1	0.794231	0.88777	1	0.857636
Commelina yellow mottle virus	species	VIRL	1e-05	0	0	0.81782	1	0.794231	0.88777	1	0.857636
Saccharomyces 23S RNA narnavirus	species	VIRL	2e-05	0	0	0.81782	1	0.794231	0.88777	1	0.857636
Mycobacterium phage Pacc40	species	VIRL	0	0	0	0.81782	1	0.794231	0.88777	1	0.857636
Sweet potato leaf curl Spain virus	species	VIRL	2e-05	0	0	0.81782	1	0.794231	0.88777	1	0.857636
Aeromonas virus phiO18P	species	VIRL	1e-05	390.379	0	0.582802	0.461198	0.794231	0.88777	1	0.857636
Chicken astrovirus	species	VIRL	1e-05	0	0	0.81782	1	0.794231	0.88777	1	0.857636
Mycobacterium phage Qyrzula	species	VIRL	0	0	0	0.81782	1	0.794231	0.88777	1	0.857636
Onion yellow dwarf virus	species	VIRL	0	0	0	0.81782	1	0.794231	0.88777	1	0.857636
Sugarcane bacilliform virus	species	VIRL	1e-05	0	0	0.81782	1	0.794231	0.88777	1	0.857636
Helicoverpa armigera granulovirus	species	VIRL	0	0	0	0.81782	1	0.794231	0.88777	1	0.857636
Murine mastadenovirus A	species	VIRL	0	0	0	0.81782	1	0.794231	0.88777	1	0.857636
Alphapapillomavirus 12	species	VIRL	1e-05	0	0	0.81782	1	0.794231	0.88777	1	0.857636
Alphapapillomavirus 14	species	VIRL	1e-05	0	0	0.81782	1	0.794231	0.88777	1	0.857636
Humulus japonicus latent virus	species	VIRL	2e-05	0	0	0.81782	1	0.794231	0.88777	1	0.857636
Cotton leaf curl Multan betasatellite	species	VIRL	4e-05	0	0	0.81782	1	0.794231	0.88777	1	0.857636
Enterobacteria phage JSE	species	VIRL	0	0	0	0.81782	1	0.794231	0.88777	1	0.857636
His 1 virus	species	VIRL	1e-05	0	0	0.81782	1	0.794231	0.88777	1	0.857636
Pasteurella phage F108	species	VIRL	73.1411	25.832	6489.18	0.607351	0.911988	0.67645	0.88777	1	0.857636
Bat coronavirus 1A	species	VIRL	0	0	0	0.81782	1	0.794231	0.88777	1	0.857636
Rice stripe virus	species	VIRL	2e-05	0	0	0.81782	1	0.794231	0.88777	1	0.857636
Rinderpest virus	species	VIRL	0	0	0	0.81782	1	0.794231	0.88777	1	0.857636
Acidianus filamentous virus 8	species	VIRL	0	0	0	0.81782	1	0.794231	0.88777	1	0.857636
Rotavirus C	species	VIRL	4e-05	0	0	0.81782	1	0.794231	0.88777	1	0.857636
Nudaurelia capensis beta virus	species	VIRL	1e-05	0	0	0.81782	1	0.794231	0.88777	1	0.857636
Tomato leaf curl Mayotte virus	species	VIRL	2e-05	0	0	0.81782	1	0.794231	0.88777	1	0.857636
Pseudomonas phage Pf3	species	VIRL	1e-05	0	0	0.81782	1	0.794231	0.88777	1	0.857636
Blackcurrant reversion virus satellite RNA	species	VIRL	3e-05	0	0	0.81782	1	0.794231	0.88777	1	0.857636
Bat coronavirus BM48-31/BGR/2008	species	VIRL	0	0	0	0.81782	1	0.794231	0.88777	1	0.857636
Fowlpox virus	species	VIRL	0	0	0	0.81782	1	0.794231	0.88777	1	0.857636
Potato virus T	species	VIRL	1e-05	0	0	0.81782	1	0.794231	0.88777	1	0.857636
Staphylococcus phage 13	species	VIRL	1.4181	0	0	0.81782	1	0.794231	0.88777	1	0.857636
Papaya mosaic virus	species	VIRL	1e-05	0	0	0.81782	1	0.794231	0.88777	1	0.857636
Lambdapapillomavirus 1	species	VIRL	1e-05	0	0	0.81782	1	0.794231	0.88777	1	0.857636
Mayaro virus	species	VIRL	0	0	0	0.81782	1	0.794231	0.88777	1	0.857636
Gammapapillomavirus 6	species	VIRL	1e-05	0	0	0.81782	1	0.794231	0.88777	1	0.857636
Gallid herpesvirus 1	species	VIRL	0	0	0	0.81782	1	0.794231	0.88777	1	0.857636
Bean common mosaic necrosis virus	species	VIRL	0	0	0	0.81782	1	0.794231	0.88777	1	0.857636
Narcissus symptomless virus	species	VIRL	1e-05	0	0	0.81782	1	0.794231	0.88777	1	0.857636
Gremmeniella abietina RNA virus L1	species	VIRL	1e-05	0	0	0.81782	1	0.794231	0.88777	1	0.857636
Vesicular stomatitis Indiana virus	species	VIRL	0	0	0	0.81782	1	0.794231	0.88777	1	0.857636
Enterococcus phage phiEF24C	species	VIRL	0	0	0	0.81782	1	0.794231	0.88777	1	0.857636
Vesicular exanthema of swine virus	species	VIRL	1e-05	0	0	0.81782	1	0.794231	0.88777	1	0.857636
Human coronavirus NL63	species	VIRL	0	0	0	0.81782	1	0.794231	0.88777	1	0.857636
Agrotis ipsilon multiple nucleopolyhedrovirus	species	VIRL	0	0	0	0.645014	0.81073	0.784191	0.88777	1	0.857636
Mycobacterium phage D29	species	VIRL	0	0	0	0.81782	1	0.794231	0.88777	1	0.857636
Vibrio phage VGJphi	species	VIRL	1e-05	0	0	0.81782	1	0.794231	0.88777	1	0.857636
Singapore grouper iridovirus	species	VIRL	0	0	0	0.81782	1	0.794231	0.88777	1	0.857636
Himetobi P virus	species	VIRL	1e-05	0	0	0.81782	1	0.794231	0.88777	1	0.857636
Infectious spleen and kidney necrosis virus	species	VIRL	0	0	0	0.81782	1	0.794231	0.88777	1	0.857636
Blueberry scorch virus	species	VIRL	1e-05	0	0	0.81782	1	0.794231	0.88777	1	0.857636
Sodalis phage phiSG1	species	VIRL	0	0	0	0.81782	1	0.794231	0.88777	1	0.857636
Neodiprion sertifer nucleopolyhedrovirus	species	VIRL	0	0	0	0.81782	1	0.794231	0.88777	1	0.857636
Lactococcus phage c2	species	VIRL	0.00781	2128.09	0.07589	0.607351	0.796479	0.724758	0.88777	1	0.857636
Adeno-associated dependoparvovirus B	species	VIRL	1e-05	0	0	0.81782	1	0.794231	0.88777	1	0.857636
Marine RNA virus JP-B	species	VIRL	1e-05	0	0	0.81782	1	0.794231	0.88777	1	0.857636
Mycobacterium phage Solon	species	VIRL	0	0	0	0.81782	1	0.794231	0.88777	1	0.857636
Ectropis obliqua nucleopolyhedrovirus	species	VIRL	0	0	0	0.81782	1	0.794231	0.88777	1	0.857636
Lactococcus phage bIL310	species	VIRL	380.285	0	0	0.81782	1	0.794231	0.88777	1	0.857636
Beet cryptic virus 1	species	VIRL	2e-05	0	145374	0.81782	0.63196	0.754293	0.88777	1	0.857636
Gremmeniella abietina type B RNA virus XL	species	VIRL	0	0	0	0.81782	1	0.794231	0.88777	1	0.857636
Ovine lentivirus	species	VIRL	1e-05	0	0	0.81782	1	0.794231	0.88777	1	0.857636
Ourmia melon virus	species	VIRL	4e-05	0	0	0.81782	1	0.794231	0.88777	1	0.857636
Pieris rapae granulovirus	species	VIRL	0	0	0	0.81782	1	0.794231	0.88777	1	0.857636
Enterobacteria phage M13	species	VIRL	331092	944157	513810	0.763241	0.555525	0.724758	0.88777	1	0.857636
Xanthomonas phage Xop411	species	VIRL	0	0	0	0.81782	1	0.794231	0.88777	1	0.857636
Phthorimaea operculella granulovirus	species	VIRL	0	0	0	0.81782	1	0.794231	0.88777	1	0.857636
Staphylococcus phage phiNM	species	VIRL	0.00103	0	0	0.81782	1	0.794231	0.88777	1	0.857636
Potato virus V	species	VIRL	0	0	0	0.81782	1	0.794231	0.88777	1	0.857636
Streptococcus pyogenes phage 315.3	species	VIRL	12.445	817.033	101.686	0.632352	0.941259	0.67645	0.88777	1	0.857636
Spiroplasma phage 4	species	VIRL	1e-05	0	0	0.81782	1	0.794231	0.88777	1	0.857636
Lactococcus phage bIL286	species	VIRL	35.2865	65206.6	0	0.582802	0.461198	0.794231	0.88777	1	0.857636
Streptococcus pyogenes phage 315.1	species	VIRL	6.04664	36.6083	14.0146	0.72305	0.926611	0.784191	0.88777	1	0.857636
Monkeypox virus	species	VIRL	0	0	0	0.81782	1	0.794231	0.88777	1	0.857636
Little cherry virus 1	species	VIRL	0	0	0	0.81782	1	0.794231	0.88777	1	0.857636
Acidianus filamentous virus 9	species	VIRL	0	0	0	0.81782	1	0.794231	0.88777	1	0.857636
Dyozetapapillomavirus 1	species	VIRL	1e-05	0	0	0.81782	1	0.794231	0.88777	1	0.857636
Glossina hytrovirus	species	VIRL	0	0	1.95236	0.81782	0.63196	0.76422	0.88777	1	0.857636
Mycobacterium phage Ardmore	species	VIRL	157.03	0.00136	15.4989	0.763241	0.911988	0.620206	0.88777	1	0.857636
Pennisetum mosaic virus	species	VIRL	1e-05	0	0	0.81782	1	0.794231	0.88777	1	0.857636
Salmonella phage Fels-1	species	VIRL	0	0	0	0.81782	1	0.794231	0.88777	1	0.857636
TYLCCNV-[Y322] satellite DNA beta	species	VIRL	4e-05	0	0	0.81782	1	0.794231	0.88777	1	0.857636
Y73 sarcoma virus	species	VIRL	1e-05	0	0	0.81782	1	0.794231	0.88777	1	0.857636
Ageratum yellow vein betasatellite	species	VIRL	13188.1	0	0	0.81782	1	0.794231	0.88777	1	0.857636
Asparagus virus 3	species	VIRL	1e-05	0	0	0.81782	1	0.794231	0.88777	1	0.857636
Perina nuda virus	species	VIRL	1e-05	0	0	0.81782	1	0.794231	0.88777	1	0.857636
Wild tomato mosaic virus	species	VIRL	0	0	0	0.81782	1	0.794231	0.88777	1	0.857636
Thermus phage phiYS40	species	VIRL	0	0	0	0.632352	0.461198	0.794231	0.88777	1	0.857636
Human mastadenovirus G	species	VIRL	0	0	0	0.81782	1	0.794231	0.88777	1	0.857636
Sweet potato feathery mottle virus	species	VIRL	0	0	0	0.81782	1	0.794231	0.88777	1	0.857636
Strawberry chlorotic fleck-associated virus	species	VIRL	0	0	0	0.81782	1	0.794231	0.88777	1	0.857636
Cestrum yellow leaf curling virus	species	VIRL	1e-05	0	0	0.81782	1	0.794231	0.88777	1	0.857636
Xanthomonas phage Xp10	species	VIRL	0	0	0	0.81782	1	0.794231	0.88777	1	0.857636
Diascia yellow mottle virus	species	VIRL	2e-05	0	0	0.81782	1	0.794231	0.88777	1	0.857636
Bacteriophage APSE-2	species	VIRL	0	0	0	0.81782	1	0.794231	0.88777	1	0.857636
Kappapapillomavirus 2	species	VIRL	1e-05	0	0	0.81782	1	0.794231	0.88777	1	0.857636
Porcine rubulavirus	species	VIRL	0	0	0	0.81782	1	0.794231	0.88777	1	0.857636
Sulfolobus virus STSV1	species	VIRL	0	0	0	0.81782	1	0.794231	0.88777	1	0.857636
Oat necrotic mottle virus	species	VIRL	1e-05	0	0	0.81782	1	0.794231	0.88777	1	0.857636
Phytophthora endornavirus 1	species	VIRL	0	0	0	0.81782	1	0.794231	0.88777	1	0.857636
Staphylococcus phage CNPH82	species	VIRL	0.43043	12902.8	1083.6	0.790402	0.605985	0.686013	0.88777	1	0.857636
Mycobacterium phage Bethlehem	species	VIRL	0	0	0	0.81782	1	0.794231	0.88777	1	0.857636
Saimiriine herpesvirus 2	species	VIRL	0	0	0	0.81782	1	0.794231	0.88777	1	0.857636
Northern cereal mosaic virus	species	VIRL	0	0	0	0.81782	1	0.794231	0.88777	1	0.857636
Sri Lankan cassava mosaic virus	species	VIRL	2e-05	0	0	0.81782	1	0.794231	0.88777	1	0.857636
Dengue virus	species	VIRL	0	0	0	0.81782	1	0.794231	0.88777	1	0.857636
Pseudomonas phage PA11	species	VIRL	0	0	0	0.81782	1	0.794231	0.88777	1	0.857636
Lily virus X	species	VIRL	2e-05	0	0	0.81782	1	0.794231	0.88777	1	0.857636
Cabbage leaf curl virus	species	VIRL	2e-05	0	0	0.81782	1	0.794231	0.88777	1	0.857636
Beet chlorosis virus	species	VIRL	1e-05	0	0	0.81782	1	0.794231	0.88777	1	0.857636
Sphaeropsis sapinea RNA virus 1	species	VIRL	1e-05	0	0	0.81782	1	0.794231	0.88777	1	0.857636
Synechococcus phage syn9	species	VIRL	23.988	14.2652	5.78577	0.709815	0.882836	0.774187	0.88777	1	0.857636
Fowl aviadenovirus A	species	VIRL	0	0	0	0.81782	1	0.794231	0.88777	1	0.857636
Johnsongrass chlorotic stripe mosaic virus	species	VIRL	1e-05	0	0	0.81782	1	0.794231	0.88777	1	0.857636
Aichivirus A	species	VIRL	1e-05	0	0	0.81782	1	0.794231	0.88777	1	0.857636
Shallot virus X	species	VIRL	1e-05	0	0	0.81782	1	0.794231	0.88777	1	0.857636
Salmonella phage FelixO1	species	VIRL	0	0	0	0.81782	1	0.794231	0.88777	1	0.857636
Epsilonpapillomavirus 1	species	VIRL	1e-05	0	0	0.81782	1	0.794231	0.88777	1	0.857636
Enterovirus G	species	VIRL	1e-05	0	0	0.81782	1	0.794231	0.88777	1	0.857636
Mycobacterium phage Boomer	species	VIRL	0	0	0	0.81782	1	0.794231	0.88777	1	0.857636
Jatropha yellow mosaic India virus	species	VIRL	2e-05	0	0	0.81782	1	0.794231	0.88777	1	0.857636
Chrysanthemum virus B	species	VIRL	1e-05	0	0	0.81782	1	0.794231	0.88777	1	0.857636
Halomonas phage phiHAP-1	species	VIRL	0	0	0	0.645014	0.81073	0.794231	0.88777	1	0.857636
Staphylococcus phage 88	species	VIRL	0.43129	0	0	0.81782	1	0.794231	0.88777	1	0.857636
Vicia cryptic virus	species	VIRL	374692	0	0	0.81782	1	0.794231	0.88777	1	0.857636
Thalassomonas phage BA3	species	VIRL	0	0	0	0.81782	1	0.794231	0.88777	1	0.857636
Xestia c-nigrum granulovirus	species	VIRL	0	0	0	0.81782	1	0.794231	0.88777	1	0.857636
Enterococcus phage phiEf11	species	VIRL	172.576	0	0	0.81782	1	0.794231	0.88777	1	0.857636
Sclerotinia sclerotiorum partitivirus S	species	VIRL	0	2168.56	869.867	0.709815	0.882836	0.784191	0.88777	1	0.857636
Coleus vein necrosis virus	species	VIRL	1e-05	0	0	0.81782	1	0.794231	0.88777	1	0.857636
Blackberry yellow vein-associated virus	species	VIRL	1e-05	0	0	0.81782	1	0.794231	0.88777	1	0.857636
Caprine arthritis encephalitis virus	species	VIRL	1e-05	0	0	0.81782	1	0.794231	0.88777	1	0.857636
Citrus sudden death-associated virus	species	VIRL	1e-05	0	0	0.81782	1	0.794231	0.88777	1	0.857636
Roseobacter phage SIO1	species	VIRL	0	0	0	0.81782	1	0.794231	0.88777	1	0.857636
Thermus phage P7426	species	VIRL	0	0	0	0.81782	1	0.794231	0.88777	1	0.857636
Ambystoma tigrinum virus	species	VIRL	0	0	0	0.81782	1	0.794231	0.88777	1	0.857636
Erwinia amylovora phage Era103	species	VIRL	0	0	0	0.81782	1	0.794231	0.88777	1	0.857636
Fujinami sarcoma virus	species	VIRL	1e-05	0	0	0.81782	1	0.794231	0.88777	1	0.857636
Human coronavirus HKU1	species	VIRL	0	0	0	0.81782	1	0.794231	0.88777	1	0.857636
Blackberry virus Y	species	VIRL	0	0	0	0.81782	1	0.794231	0.88777	1	0.857636
Steller sea lion vesivirus	species	VIRL	1e-05	0	0	0.81782	1	0.794231	0.88777	1	0.857636
Staphylococcus phage 187	species	VIRL	0	0	0	0.81782	1	0.794231	0.88777	1	0.857636
Spodoptera frugiperda multiple nucleopolyhedrovirus	species	VIRL	0	0	0	0.81782	1	0.794231	0.88777	1	0.857636
Striped Jack nervous necrosis virus	species	VIRL	3e-05	0	0	0.81782	1	0.794231	0.88777	1	0.857636
Nyamanini nyavirus	species	VIRL	0	0	0	0.81782	1	0.794231	0.88777	1	0.857636
Nupapillomavirus 1	species	VIRL	1e-05	0	0	0.81782	1	0.794231	0.88777	1	0.857636
Enterobacteria phage phiEcoM-GJ1	species	VIRL	0	0	0	0.81782	1	0.794231	0.88777	1	0.857636
Sonchus yellow net virus	species	VIRL	0	0	0	0.81782	1	0.794231	0.88777	1	0.857636
Squash yellow mild mottle virus	species	VIRL	2e-05	0	0	0.81782	1	0.794231	0.88777	1	0.857636
Callitrichine herpesvirus 3	species	VIRL	0	0	0	0.81782	1	0.794231	0.88777	1	0.857636
Beet western yellows virus	species	VIRL	1e-05	0	0	0.81782	1	0.794231	0.88777	1	0.857636
Staphylococcus phage 80alpha	species	VIRL	0	1.0304	0.04489	0.709815	0.882836	0.784191	0.88777	1	0.857636
Listeria phage B025	species	VIRL	4276.59	0	0	0.81782	1	0.794231	0.88777	1	0.857636
Staphylococcus prophage phiPV83	species	VIRL	1.32755	0	0.12906	0.81782	0.63196	0.794231	0.88777	1	0.857636
Ralstonia phage p12J	species	VIRL	1e-05	0	0	0.81782	1	0.794231	0.88777	1	0.857636
Human immunodeficiency virus 2	species	VIRL	0	0	0	0.81782	1	0.794231	0.88777	1	0.857636
Cherry necrotic rusty mottle virus	species	VIRL	1e-05	0	0	0.81782	1	0.794231	0.88777	1	0.857636
Bacillus virus SPbeta	species	VIRL	0	0	0	0.81782	1	0.794231	0.88777	1	0.857636
Trichoplusia ni ascovirus 2c	species	VIRL	22.1502	851.232	9023.85	0.790402	0.911988	0.638729	0.88777	1	0.857636
Yersinia phage Yepe2	species	VIRL	0	0	0	0.81782	1	0.794231	0.88777	1	0.857636
Viral hemorrhagic septicemia virus	species	VIRL	0	0	0	0.81782	1	0.794231	0.88777	1	0.857636
Listeria phage A006	species	VIRL	4784.64	0	0	0.81782	1	0.794231	0.88777	1	0.857636
Vibrio phage VP93	species	VIRL	0	0	0	0.81782	1	0.794231	0.88777	1	0.857636
Peste-des-petits-ruminants virus	species	VIRL	0	0	0	0.81782	1	0.794231	0.88777	1	0.857636
Torque teno virus 27	species	VIRL	0	167.632	0.38625	0.709815	0.882836	0.784191	0.88777	1	0.857636
Thermoproteus tenax spherical virus 1	species	VIRL	0	0	0	0.81782	1	0.794231	0.88777	1	0.857636
Burkholderia phage KS10	species	VIRL	0	0	0	0.81782	1	0.794231	0.88777	1	0.857636
Leek yellow stripe virus	species	VIRL	0	0	0	0.81782	1	0.794231	0.88777	1	0.857636
Phlebiopsis gigantea mycovirus dsRNA 1	species	VIRL	0	0	0	0.81782	1	0.794231	0.88777	1	0.857636
Enterococcus phage phifl3	species	VIRL	0	0	0	0.81782	1	0.794231	0.88777	1	0.857636
Mycobacterium phage Jasper	species	VIRL	0	0	0	0.81782	1	0.794231	0.88777	1	0.857636
Sunflower chlorotic mottle virus	species	VIRL	0	0	0	0.81782	1	0.794231	0.88777	1	0.857636
Rhodothermus phage RM378	species	VIRL	0	0	0	0.81782	1	0.794231	0.88777	1	0.857636
Bornean orang-utan polyomavirus	species	VIRL	1e-05	0	0	0.81782	1	0.794231	0.88777	1	0.857636
Fusarium graminearum dsRNA mycovirus-3	species	VIRL	1e-05	0	0	0.81782	1	0.794231	0.88777	1	0.857636
Escherichia phage N4	species	VIRL	0	0	0	0.81782	1	0.794231	0.88777	1	0.857636
Sweet potato chlorotic fleck virus	species	VIRL	1e-05	0	0	0.81782	1	0.794231	0.88777	1	0.857636
Vaccinia virus	species	VIRL	0	0	0	0.81782	1	0.794231	0.88777	1	0.857636
Brugmansia suaveolens mottle virus	species	VIRL	0	0	0	0.81782	1	0.794231	0.88777	1	0.857636
Pepper mottle virus	species	VIRL	0	0	0	0.81782	1	0.794231	0.88777	1	0.857636
Grapevine chrome mosaic virus	species	VIRL	1e-05	0	0	0.81782	1	0.794231	0.88777	1	0.857636
Torque teno virus 26	species	VIRL	1e-05	0	0	0.81782	1	0.794231	0.88777	1	0.857636
Rose spring dwarf-associated virus	species	VIRL	1e-05	0	0	0.81782	1	0.794231	0.88777	1	0.857636
Mint virus 1	species	VIRL	1.26045e+07	0	0	0.81782	1	0.794231	0.88777	1	0.857636
Narcissus yellow stripe virus	species	VIRL	0	0	0	0.81782	1	0.794231	0.88777	1	0.857636
Salmonella virus P22	species	VIRL	46.6645	0	0.73473	0.645014	0.472477	0.76422	0.88777	1	0.857636
Musca hytrovirus	species	VIRL	0	0	0	0.81782	1	0.794231	0.88777	1	0.857636
Staphylococcus phage phiMR25	species	VIRL	0	0.01481	0.04441	0.709815	0.911988	0.784191	0.88777	1	0.857636
Plutella xylostella granulovirus	species	VIRL	0	19.3926	0.00126	0.709815	0.882836	0.784191	0.88777	1	0.857636
Clavibacter phage CMP1	species	VIRL	0	0	0	0.81782	1	0.794231	0.88777	1	0.857636
Ground squirrel hepatitis virus	species	VIRL	1e-05	0	0	0.81782	1	0.794231	0.88777	1	0.857636
Lactobacillus phage KC5a	species	VIRL	0	0	0	0.81782	1	0.794231	0.88777	1	0.857636
Ovine mastadenovirus A	species	VIRL	0	0	0	0.81782	1	0.794231	0.88777	1	0.857636
Norwalk virus	species	VIRL	1e-05	0	0	0.81782	1	0.794231	0.88777	1	0.857636
Tomato leaf curl virus	species	VIRL	2e-05	0	0	0.81782	1	0.794231	0.88777	1	0.857636
Corynebacterium phage P1201	species	VIRL	0	0	0	0.81782	1	0.794231	0.88777	1	0.857636
Pseudomonas phage Pf1	species	VIRL	1e-05	0	0	0.81782	1	0.794231	0.88777	1	0.857636
Acidianus two-tailed virus	species	VIRL	0	0	0	0.81782	1	0.794231	0.88777	1	0.857636
Panax virus Y	species	VIRL	0	0	0	0.81782	1	0.794231	0.88777	1	0.857636
Groundnut bud necrosis virus	species	VIRL	1e-05	0	0	0.81782	1	0.794231	0.88777	1	0.857636
Urochloa streak virus	species	VIRL	2e-05	0	0	0.81782	1	0.794231	0.88777	1	0.857636
Avian endogenous retrovirus EAV-HP	species	VIRL	1e-05	0	0	0.81782	1	0.794231	0.88777	1	0.857636
Bovine herpesvirus 4	species	VIRL	0	0	0	0.81782	1	0.794231	0.88777	1	0.857636
Finch circovirus	species	VIRL	2e-05	0	0	0.81782	1	0.794231	0.88777	1	0.857636
Streptomyces phage phiSASD1	species	VIRL	1e-05	0	0	0.81782	1	0.794231	0.88777	1	0.857636
Pseudomonas phage phiKZ	species	VIRL	0.00282	90.4778	0.25326	0.632352	0.941259	0.695627	0.88777	1	0.857636
Ralstonia phage RSS1	species	VIRL	1e-05	0	0	0.81782	1	0.794231	0.88777	1	0.857636
Xanthomonas phage Cf1c	species	VIRL	2e-05	0	0	0.81782	1	0.794231	0.88777	1	0.857636
Pipistrellus bat coronavirus HKU5	species	VIRL	0	0	0	0.81782	1	0.794231	0.88777	1	0.857636
Shallot latent virus	species	VIRL	1e-05	0	0	0.81782	1	0.794231	0.88777	1	0.857636
Phlox virus S	species	VIRL	1e-05	0	0	0.81782	1	0.794231	0.88777	1	0.857636
Bacillus phage phi105	species	VIRL	0	0	0	0.81782	1	0.794231	0.88777	1	0.857636
Beet yellows virus	species	VIRL	0	0	0	0.81782	1	0.794231	0.88777	1	0.857636
Streptococcus pyogenes phage 315.6	species	VIRL	153.323	0	114.412	0.645014	0.81073	0.804305	0.88777	1	0.86488
Human herpesvirus 6B	species	VIRL	0	0.01413	0	0.749767	0.605985	0.804305	0.88777	1	0.86488
Erwinia phage phiEa21-4	species	VIRL	0	0	0	0.645014	0.81073	0.804305	0.88777	1	0.86488
Staphylococcus phage phiETA3	species	VIRL	0	0	0.0455	0.645014	0.81073	0.82455	0.88777	1	0.877017
Streptococcus phage P9	species	VIRL	0	0	112.931	0.645014	0.81073	0.82455	0.88777	1	0.877017
Pseudomonas phage B3	species	VIRL	0	0	356.794	0.645014	0.81073	0.82455	0.88777	1	0.877017
Ostreococcus tauri virus 1	species	VIRL	0	0	7.8018	0.645014	0.81073	0.82455	0.88777	1	0.877017
Listeria virus A511	species	VIRL	0	0	0.15721	0.645014	0.81073	0.82455	0.88777	1	0.877017
Streptococcus pyogenes phage 315.5	species	VIRL	0	0	11.141	0.645014	0.81073	0.82455	0.88777	1	0.877017
Swinepox virus	species	VIRL	0	0	0.16761	0.645014	0.81073	0.82455	0.88777	1	0.877017
Macacine herpesvirus 5	species	VIRL	0	0	363.021	0.645014	0.81073	0.82455	0.88777	1	0.877017
Phage Gifsy-1	species	VIRL	0	0	16.1464	0.645014	0.81073	0.82455	0.88777	1	0.877017
Burkholderia virus Bcep781	species	VIRL	2.29192	0.57969	0.35571	0.763241	0.941259	0.834717	0.88777	1	0.88554
Bacillus virus SPO1	species	VIRL	6.66695	222.365	197.383	0.558726	0.531089	0.855132	0.88777	1	0.904399
Paramecium bursaria Chlorella virus A1	species	VIRL	0	4547.94	9498.94	0.632352	0.712547	0.875645	0.88777	1	0.918065
Invertebrate iridescent virus 6	species	VIRL	0	47.1333	61.5507	0.790402	0.911988	0.875645	0.88777	1	0.918065
Geobacillus phage GBSV1	species	VIRL	213.605	0	70.3198	0.570703	0.50721	0.875645	0.88777	1	0.918065
Iodobacteriophage phiPLPE	species	VIRL	1e-05	0.06009	28621.7	0.790402	0.882836	0.875645	0.88777	1	0.918065
Lactococcus phage bIL67	species	VIRL	0.00781	2125.9	0.07581	0.736369	0.796479	0.896242	0.88777	1	0.936794
Streptococcus pyogenes phage 315.2	species	VIRL	37744.1	6560.15	2684.79	0.790402	0.796479	0.916909	0.88777	1	0.953548
Staphylococcus phage 29	species	VIRL	0.00234	0	1698.71	0.645014	0.63196	0.937632	0.88777	1	0.967757
Pseudomonas phage YuA	species	VIRL	209.084	126.869	316.798	0.632352	0.825044	0.937632	0.88777	1	0.967757
Pseudomonas phage M6	species	VIRL	206.33	125.198	312.625	0.632352	0.825044	0.937632	0.88777	1	0.967757
Maruca vitrata nucleopolyhedrovirus	species	VIRL	0	0	0.00034	0.645014	0.63196	0.937632	0.88777	1	0.967757
Lactococcus phage bIL309	species	VIRL	11235.2	64723.7	98693.8	0.749767	0.825044	0.937632	0.88777	1	0.967757
Streptococcus pyogenes phage 315.4	species	VIRL	72.3626	88.6825	671.034	0.607351	0.580498	0.937632	0.88777	1	0.967757
Mycobacterium phage ET08	species	VIRL	1.07935	140.228	303.303	0.582802	0.645123	0.979192	0.88777	1	0.997136
Cauliflower mosaic virus	species	VIRL	1e-05	0	13.2204	0.81782	0.81073	0.979192	0.88777	1	0.997136
Bordetella virus BPP1	species	VIRL	0	0	0.07302	0.81782	0.81073	0.979192	0.88777	1	0.997136
Staphylococcus phage Ipla88	species	VIRL	0	0	8803.79	0.81782	0.81073	0.979192	0.88777	1	0.997136
Cowpea chlorotic mottle virus	species	VIRL	2e-05	0	113.776	0.81782	0.81073	0.979192	0.88777	1	0.997136
Staphylococcus phage 71	species	VIRL	0.00103	0	1686.37	0.81782	0.81073	0.979192	0.88777	1	0.997136
Staphylococcus phage PVL	species	VIRL	1.46335	0	1756.15	0.81782	0.81073	0.979192	0.88777	1	0.997136
Staphylococcus phage 3A	species	VIRL	0	0	1687.11	0.81782	0.81073	0.979192	0.88777	1	0.997136
Moroccan watermelon mosaic virus	species	VIRL	0	0	11622	0.81782	0.81073	0.979192	0.88777	1	0.997136
Rice tungro spherical virus	species	VIRL	0	433.536	0	0.709815	0.712547	1	0.88777	1	1
Betapapillomavirus 4	species	VIRL	0	0.02976	0	0.709815	0.712547	1	0.88777	1	1
Listeria phage B054	species	VIRL	0	0	0	0.81782	0.81073	1	0.88777	1	1
Camelpox virus	species	VIRL	0	0	0	0.709815	0.712547	1	0.88777	1	1
Enterobacteria phage K1F	species	VIRL	0	0	0	0.81782	0.81073	0.989595	0.88777	1	1
Shigella phage Sf6	species	VIRL	675.71	0	19.4213	0.81782	0.81073	1	0.88777	1	1
Woodchuck hepatitis virus	species	VIRL	0	2e-05	0	0.709815	0.712547	1	0.88777	1	1
Solenopsis invicta virus 3	species	VIRL	1494.43	0	146.422	0.81782	0.81073	1	0.88777	1	1
Staphylococcus phage 44AHJD	species	VIRL	0	0.02127	0	0.709815	0.712547	1	0.88777	1	1
Staphylococcus phage PT1028	species	VIRL	0	22917.9	0	0.709815	0.712547	1	0.88777	1	1
Tomato chocolate spot virus	species	VIRL	0	1e-05	0	0.709815	0.712547	1	0.88777	1	1
Yersinia phage L-413C	species	VIRL	0	1211.91	0	0.709815	0.712547	1	0.88777	1	1
Listeria phage A500	species	VIRL	0	0	0	0.81782	0.81073	0.989595	0.88777	1	1
Bacillus virus IEBH	species	VIRL	0	0	0	0.81782	0.81073	0.989595	0.88777	1	1
Escherichia virus P2	species	VIRL	0	1108.55	0	0.709815	0.712547	1	0.88777	1	1
Lymphocystis disease virus 1	species	VIRL	0	0	0	0.81782	0.81073	1	0.88777	1	1
Torque teno virus 14	species	VIRL	0	0.01823	0	0.709815	0.712547	1	0.88777	1	1
Lactobacillus phage phijl1	species	VIRL	0	0	0	0.709815	0.712547	1	0.88777	1	1
Rous sarcoma virus	species	VIRL	739.108	0	3.01568	0.645014	0.63196	0.989595	0.88777	1	1
Porcine type-C oncovirus	species	VIRL	0	1e-05	0	0.709815	0.712547	1	0.88777	1	1
Human erythrovirus V9	species	VIRL	0	0.41391	0	0.709815	0.712547	1	0.88777	1	1
Escherichia virus HK022	species	VIRL	783.568	102498	446.257	0.72305	0.740196	1	0.88777	1	1
Staphylococcus phage P68	species	VIRL	0	0.01959	0	0.709815	0.712547	1	0.88777	1	1
Torque teno virus 4	species	VIRL	0	0.14403	0	0.709815	0.712547	1	0.88777	1	1
Streptococcus phage M102	species	VIRL	17.9403	19.1412	1.62771	0.632352	0.593179	1	0.88777	1	1
Lactobacillus phage Lrm1	species	VIRL	13986.2	901998	48217.2	0.845462	0.853842	0.497688	0.913437	1	0.811456
Choristoneura occidentalis granulovirus	species	VIRL	8426.44	730.538	2042.17	0.859357	0.645123	0.441644	0.926016	1	0.743061
Ralstonia phage RSL1	species	VIRL	7.97913	1028.91	97.4829	0.859357	0.712547	0.5661	0.926016	1	0.84532
Deerpox virus W-848-83	species	VIRL	0	29.1167	462.767	0.873296	0.555525	0.375193	0.929346	1	0.693701
Mycobacterium phage ScottMcG	species	VIRL	16.8971	421.693	306.115	0.873296	0.645123	0.638729	0.929346	1	0.857636
Staphylococcus phage 96	species	VIRL	0	4614.71	8591.71	0.873296	0.911988	0.754293	0.929346	1	0.857636
Lumpy skin disease virus	species	VIRL	0	388.502	95.722	0.873296	0.941259	0.754293	0.929346	1	0.857636
Lactococcus phage BK5-T	species	VIRL	0.00111	59782.4	339405	0.873296	0.911988	0.774187	0.929346	1	0.857636
Staphylococcus phage phiPVL-CN125	species	VIRL	1.36168	4519.7	1634.16	0.873296	0.941259	0.774187	0.929346	1	0.857636
Staphylococcus phage 85	species	VIRL	0	0.01483	0	0.873296	0.712547	0.794231	0.929346	1	0.857636
Burkholderia virus phiE122	species	VIRL	0	2963.61	0	0.873296	0.712547	0.794231	0.929346	1	0.857636
Staphylococcus phage 69	species	VIRL	0.00104	1.0577	0.04608	0.873296	0.882836	0.979192	0.929346	1	0.997136
Mycobacterium phage Porky	species	VIRL	0	124.639	0	0.873296	0.882836	0.989595	0.929346	1	1
Clostridium virus phiC2	species	VIRL	0	0	0	0.873296	0.882836	0.989595	0.929346	1	1
Lambdapapillomavirus 2	species	VIRL	1e-05	1e-05	0	0.887274	0.712547	0.794231	0.942758	1	0.857636
[truncated: 57 more rows]
