# Supplementary material for: Alterations to the Lung Microbiome in Idiopathic Pulmonary Fibrosis Patients
Source: Front Cell Infect Microbiol. 2019 May 21;9:149. doi: 10.3389/fcimb.2019.00149 (PMC6536613; doi:10.3389/fcimb.2019.00149)
Supplement: Supplementary Table 3 — KEGG functional enrichment analysis. [file Table_3.XLSX]

## Sheet: KEGG annotation
KO	Pathway	S9	S8	S3	S2	S7	S6	S5	S4	S13	S12	S11	S10	S15	S14	P10	P11	P12	P13	P14	P15	P16	P17	N23	P19	N21	N20	P2	P3	P1	P4	P5	N8	N22	N1	N2	N5	N6	N7	N12	N13	N10	N11	N16	N17	N14	N15	N18	N19
K03430	ko00440	0	0	0	0	0	0	0	0	0	0	0	0	0	0	7.91557	31400	12.0045	14.5989	0	59514	17646.6	20.0082	43417.7	0.879507	40382.4	16744.5	6.11247	0.835422	1.67084	20034.9	0.879507	0.879507	8952.76	0.879507	0	0	0	0	0	0	0	0	0	0	0	0	0	0.835422
K01569	ko00630	0	0	0	0	0	0	0	0	0.823045	0	0	0	0	0	36170.5	33565.8	22.3842	8099	0	36484.7	4.24729	30043.4	22.8825	0	15.6211	33.3458	3.29218	0	3.31918	10591.2	0	0	13.1797	0	0	0	1.64609	0	0	0	0	0	0	0	0	0	0	2.36407
K01031	ko00362	0	1.46843	0	0	0	0	0	0	0	0	0	0	0	0	54008.7	75412.6	3204.81	9879.92	0	2279.11	2.95078	61948.2	143445	0	70208.6	5747.06	39978.1	0	50890	71533.1	0	0	26252.8	2.90521	0	0	0	0	0	0	0	0	0	1.44928	0	0	0	1.43678
K02034	ko02024	2.51326	8.84237	13.5486	21760	4.19609	1.6835	101457	17.4401	144758	8.72182	8.23663	51035.6	201898	86494.4	555292	686309	226350	349288	147383	617676	209601	521283	933113	13424.8	755102	247890	308305	268679	51465.2	556319	0.505817	139395	272742	14.0289	44724.3	85820.9	21985.2	5.70622	4.46561	43507.2	6.53595	33512.5	198536	54137.5	269601	205131	83991.3	24801
K03852	ko00430	0	0	0	0	0	0	1.03359	0	0.516796	0	0	0	1.03359	0	37163.9	19887.5	34.2526	18640.2	0	4.1523	17277.2	10.3359	44156.3	1.03359	23725.1	9.32026	6.20155	0	1.05152	15857.9	0	0.516796	7789.9	0.516796	0	0	0.516796	0	0	0	0	0	0	0	0	0	0	0
K13490	ko02020,ko02025	0	0	0	0	0	0	0	0	0	0	0	0	0	0	35325.4	23776.6	1.28597	13.6241	0	4.38058	50250.6	12.6996	50882.9	0	49648.6	11625.5	31284.8	0	0	16190.8	0	0	6584.29	0.442087	0	0	0	0	0	0	0	0	0	0	0	0.442087	0	0
K07774	ko02020	0	0	0	0	0	0	0	0	0	0	0	0	0	0	149928	108540	2.90653	47256.7	0	53962.4	29603.5	11370.2	187724	0	85525.8	13260	41650.2	0	0	104891	0	1.4881	35354.3	8.72979	0	0	0	0	0	0	0	0	0	0	0	0	1.47493	0
K10108	ko02010,ko02030	0	0	0	0	0	0	0	0	0	0	0	0	0	0	3.33499e+08	1.67926	15.953	6.71704	0	22595.6	1.67926	2.51889	2901.32	11.7548	5.87741	6.03977	0	0	8.39631	38.623	0	0	14.9232	0	0	0	0	0	0	0	0	0	16.5746	0	0	0	0	0
K15552	ko00920,ko02010	0	0	0	0	0	0	0	1.20773	0	1.20773	0	0	0	0	109492	56296.3	17.877	37842.7	0	44713.6	92771.1	38364.8	84520.2	0	65454.1	10741.9	21101.4	1.20773	3.56344	39163.3	0	0	16466	1.20773	0	0	0	0	0	0	0	0	0	0	0	0	0	0
K15551	ko00920,ko02010	0	0	0	0	0	0	0	0	0	0	0	0	0	0	59109.9	38164.4	19.1211	12954.8	0	39.9013	26388.8	17070.3	51853.3	0	33993.7	27.036	16.6488	0	0.971817	18569	0	0	9720.37	0.949668	0	0	0.986193	0	0	0	0	0	0	0	0	0	0	0
K01201	ko00600,ko00511,ko04142	0	0	0	0	0	0	0	0	0	0	0	0	0	0	5.71021	1664.69	0.713776	2.8551	0	2.14133	2.8551	5485.3	7.85153	0	0.713776	2.8551	1.42755	0	0	0.713776	0	0	2.14133	0	0	0	2.8551	0	0	0	0	0	0	0	0	0	0	0.713776
K13489	ko02020,ko02025	0	0	0	0	0	0	0	0	0	0	0	0	0	0	52119.1	21935.5	4.28615	19008.4	0	2.89855	38761.8	20.1357	43114.2	0	59101.1	7316.4	15778.8	0	0	21516.8	0	0	6282.25	2.89855	0	0	0	0	0	0	0	0	0	0	0	0	0	0
K13487	ko02020,ko02025	0	0	0	0	0	0	1.23177	0	0	0	0	0	0	0	32061.3	27118.2	0.596303	14.7309	0	1954.63	5.55556	15.3272	44226.2	0	24293.6	12.963	6.1099	0.617284	0	21.521	0	0.617284	7445.44	0	0	0	0	0	88.7646	0	0	0	0	0	0	0	0	0
K14447	ko01200,ko00630	0	0	0	0	0.489476	0	0	0	0	0	0	0.489476	2.01155	0.489476	49847.2	66114.2	14.4674	8.86421	0.978953	50355.3	3.42633	39501.9	8071.55	0.489476	21674.7	30116.4	11.4975	0.489476	2.93686	43097.4	0	0	2443.49	0	0	0	20.3766	0	0	0	0	0	0	4641.27	1.52207	0	0.489476	9.56826
K08351	ko00780	0.430663	0.442087	0	0	0	0	0	0	0	0	0	0	0.862441	0	97566.7	49079.7	20.4084	29.544	0	13.7499	7.21256	28477.6	49016.7	1.30841	52657.8	6273.93	11.2884	0	0.861884	4910.33	0	0.43122	8881.38	0.43122	0	1.23457	1.29199	0	0	0	0	0	0	0	0	0	0.430663	0.861326
K03464	ko01220,ko00362	0	0	0	0	0	0	0	0	0	0	0	3.47222	0	0	17.814	39547	21.2719	31356.9	0	22967.1	96901.4	42576.9	75639.4	0	39.7828	17.965	59171.2	3.62319	3.47222	32292.4	0	3.62319	8888.54	0	0	0	3.47222	0	0	0	0	0	0	0	0	0	0	0
K09023	ko00240	0	0	1.18624	0	0	0	0	0	0	0	0	0	0	1.18624	35721.5	43169.8	30114.1	6582.26	0	57052.5	4.92676	73612.5	20300.8	0	41885.8	21065.7	2.55428	0	2.37248	16447.4	0	0	932.841	0	0	0	1372.54	0	0	0	0	0	0	1.18624	0	0	0	2.46829
K01032	ko00362	0	0	0	0	0	0	0	0	0	0	0	0	0	0	32500.6	71252.3	16.9897	39719.3	4.59484	7364.76	15.203	28541.8	137075	0	95299	16219	86874	1.55039	41449.5	52482.4	0	1.55039	21448.3	1.41844	0	0	2.96883	0	0	0	0	0	0	0	0	3.05868	0	480.809
K03863	ko00627	0	0	0	0	0	0	0	1.02249	0	0	0	0	0	0	60780.6	56025.6	10.1051	26651.8	0	3207.3	40529.2	58673.8	100277	0	40263.4	5208.39	13.262	1.0101	0	38289.3	0	2.04499	13033.8	0	0	0	0	0	0	0	1.02249	0	0	0	0	0	0	2.02954
K02032	ko02024	1.14261	36963.4	7941.4	0	15.3378	0	33764.3	89787	161994	7528.36	0	21533.6	109275	22744.7	194038	344007	251835	154502	82913.9	352272	71513.2	267187	456088	0.560224	342193	130003	62073.7	219160	63658.3	317962	2.07538	89333	125999	6.55634	15.262	90291.4	30998.9	2.62467	109.533	150376	1.1998	20771.2	118210	32958.5	98030.8	35400.7	49525.6	30642.1
K01907	ko00650,ko00280	0	0	0	0	0	0	0	0	0	0	0	0	0	0	1.47574	16579.3	34970.3	10.311	0	41690.6	0	11.1549	5585.13	0	9702.55	12623.4	0.973236	0.510465	4.32657	2426.27	0	0	17.8708	0.510465	0	0	1.48368	0	1.99606	0	0	0	0	0	0	0	0	0
K05921	ko01220,ko00350	0	0	0	0	0	0	0	0	0	0	0	0	0	0	39277.6	45954.6	3.60752	7263.9	0	4.85909	116624	55494.2	98676.4	0	79780.8	8468	12.5029	0	0	31967.2	0	0.971817	8335.23	1.94363	0	0	0	0	0	0	0	0	0	0	0	0	0	1.33333
K10004	ko02010,ko02020	0	1.36612	1.30208	0	34.9013	0	2.72666	1.36054	5.5456	6.76099	0	2182.03	4.1254	1700.89	69031.3	73232.3	31091.9	33913	30.7648	45629.8	89457.4	66166	76987.9	12019	56992.5	47314.9	29629.5	3883.15	21092.8	31744.6	0	5.75908	7919.96	0	0	1.36612	3825.65	0	251.836	0	0	0	519.707	1152.23	42.0729	1.30208	2.29431	4155.91
K09024	ko00240	0	0	0	0	0	0	0	0	1.92678	54.3071	0	0	0	0	19693.8	81152.7	20.5434	13.019	0	78790.7	9.33008	102056	24153.4	0	32328.1	60537	1.64204	1.64204	1.96078	31118.5	0	0	1955.13	0	0	0	9.63391	0	0	0	0	0	0	11.5607	0	0	0	7.70713
K13075	ko02024	0	0	0	0	0	0	0	0	1.31234	0	0	0	0	0	9.06614	21098.2	14.3556	6.52161	0	20591.5	2.1322	22004.8	19801.4	0	8.986	6.40139	5.08906	0	20243.3	14.2353	0	1.31234	17.0203	0	0	0	9.18635	0	0	0	0	0	0	2.62467	0	0	0	3.93701
K14051	ko02024	0	0	0	0	0.500501	0	0	0	0	0	0	0	0	0	12.5276	22178.4	0.500501	15864.2	0	2.50855	3.5035	24998.8	43551.2	0	29540.5	6.00601	35417.5	0	0	22787.6	0	0.500501	5752.49	0	0	0	0	0	0	0	0.500501	0	0	0	0	0	0	0
K08692	ko01200,ko00630,ko00680	0	0	0	0	0	0	0	0	0	0	0	0	0	0	7.84512	42277.9	15.5668	6080.1	13943.6	58.0584	30021.1	19.0236	63.6139	0	10947.4	32707.8	3.367	0	17135.7	10010.1	0	0	15.6453	1.12233	0	0	3.367	0	0	0	0	0	0	472.416	0	0	0	346.517
K07794	ko02020	0	0	0	0	0	0	0	0	0	0	0	0	0	2.09644	91212.6	32554.2	17313.1	27459.5	0	39098.1	4.56621	17550.3	57827.6	0	6776.51	17.3502	15.9817	0	2.04499	31640.7	0	0	7996.21	0	0	0	3464.07	0	0	0	0	0	0	6.23786	0	0	0	1295.38
K01791	ko00520,ko05111	0	0	6.2252	25.2155	1.73845	0	43343.6	0.918274	2797.43	0	0	8492.59	3035.12	4601.94	16.4988	92277.5	34.7096	16497.4	10953.2	129455	13.842	55059.1	68920.4	13.317	11349.1	14618	13.8322	85542.4	7.05467	71152.5	216776	23949.5	124141	1.74083	10.6628	111501	9586.59	0.874891	0	0	0	0	38214.7	12798.9	2.4865	32108.2	5838.86	25.8937
K00823	ko00640,ko00650,ko00250,ko00410	0	3.62107	0	0	0	0	0.784314	0	0	0	0	0	0.784314	0	11.0773	20587.4	60.0019	4894.77	0	97098.8	43713.6	17528.9	13371.8	0	36.2891	29.7224	11.8397	2.04499	60585.5	27959.6	0	1.57608	9774.66	0	0	0.784314	130.765	0	0	0	0	0	0	0.784314	0	0	0	0
K12536	ko02010	0	0	0	0	0	0	0	0	0	0	0	0	0	0	12.6984	23034.6	1.5873	6361.33	0	4188.1	3.1746	7.93651	39722.7	0	35565.8	11411.8	11.1111	0.529101	0	15187	0	0	6180.92	0.529101	0	0	0	0	0	0	0	0	0.529101	0	0	0	0	0
K03225	ko03070	0	0	0	0	0	0	0	0	0	0	0	0	0	0	51788.9	18715.9	0.925926	15180.3	0	2931.79	43336.1	30239.2	48864	0	25807.2	11747.5	2.77778	0	0	16496.2	0	0	6804.01	0	0	0	0	0	0	0	0	0	0	0	0	0	0	0
K11003	ko03070,ko05133	0	0	0	0	0	0	0	0	0	0	0	0	0	0	42054.6	24164.4	13.6661	12274.3	0	5560.64	60998.3	8098.25	47029.8	0	30219.6	13820.5	4.21053	0.685871	0	24318.7	0	0	8190.81	0.701754	0	0	0	0	0	0	0	0	3.67509	0	0	0	0	0
K16257	ko00680	0	0	0	0	0	0	0	0	0	0	0	0.938967	0	0	3.75587	28833.8	2.8169	6157.78	0	32700.7	1.87793	30665	9143.56	0	26170.9	22635	2.8169	0	2.8169	9.38967	0	0	11.2676	0	0	0	0	0	0	0	0	0	0	0	0	0	0	3.75587
K10713	ko01200,ko00680	0	0	0	0	0	0	1.94932	0	0	0	0	0	0	0	3.89864	2180.05	9.74659	9.41302	1.94932	27.2904	1.94932	36.7035	62.6596	0	27.1237	35.0877	3.89864	1.94932	1.94932	11.6959	0	0	17.0435	0	0	0	0	0	0	0	0	0	0	3.89864	0	1.94932	0	0
K10714	ko01200,ko00680	0	0	0	0	0	0	0	0	0	0	0	0	0	0	7.82998	115.213	5.59284	10.0671	0	38.0313	5.59284	22.3714	43.6242	0	16.7785	29.0828	3.3557	1.11857	1.11857	14.5414	0	0	26.8456	1.11857	0	0	2.23714	0	0	0	0	0	0	0	0	0	0	0
K07788	ko02020	1.07854	0.32175	0	2.01311	0	0	1560.57	8556.39	2428.05	0.687285	0	1565.71	4576.22	1661.61	63697.4	125468	83747.7	36641.6	8003.52	141229	101114	158772	127876	1.73052	156650	86380	75765.9	2.56176	50018	60188.8	0	2.80597	16716.5	2.25957	0	0.972457	2256.6	0	0.960363	0	0	0	63.7032	552.576	0.647571	0	1.28061	4575.46
K01815	ko00040	0	0	0	1.46199	0	0	0	0	0	0	0	0	0	1.46199	2.37248	13.3244	13.8125	2.37248	1.46199	3.55872	1.18624	2.37248	8.57943	0	7.11744	1.18624	2.37248	0	4.78469	2.37248	0	0	2.37248	0	0	0	3603.45	0	0	0	0	0	0	9.40667	0	0	0	0
K01499	ko01200,ko00680	0	0	0	0	0	0	0	0	0	0	0	0	0	0	13.4678	60882.1	5.46779	21.7367	0	69031.8	55287.1	78135.6	21846.6	0	54007.2	53720.3	2.80112	0	0	27.4734	0	0	2776.17	0	0	0	2.80112	0	0	0	0	0	0	4.06723	0	0	0	0
K11962	ko02010	0	0	2.61151	0	0	0	2.59018	0	3.90251	0	0	3967.02	11.21	3.94742	84530.7	157571	143297	42434.1	0	138185	33521.9	110050	142044	1.19048	124158	35667.9	45799.8	436.375	81551.8	60502.6	0	2.38095	20399.5	2.56547	0	0	6030.71	0	2.59018	0	0	3.67652	1.3657	5493.48	0	0	0	2783.49
K13786	ko00860	0	0	0	0	0	0	0	0	0	0	0	0	0	0	1.7094	17.3114	51610.7	1870.27	0	84231.2	1.7094	10271.6	5438.1	0	14371.4	13.8926	0	1.7094	1.92678	19.0208	0	0	3.4188	0	0	0	0	0	0	0	0	0	0	0	0	0	0	0
K05813	ko02010	0	0	1.51353	0	0	0	2.94326	0	10673.3	1.66438	0	4.63395	6.49657	10.2974	79126.9	53490.4	47346.5	29219.1	1.66438	21963.7	34919.8	26251.3	169396	0.771605	78475.9	22314.6	12191.2	2.28139	23475.3	39969.6	0	1.50675	23541.2	2.34613	0	0.903342	7201.88	0	0	0	0	0	6.3857	5720.52	1.52034	6.2551	0	4998.07
K05814	ko02010	0	0	0	0	0	0	0	0	6.51543	0	0	0	0	2.76777	45590	93618	61.0556	59615.5	0	109125	38178.8	26239.2	130650	0	80191.1	14551.8	55910.5	2.32426	5.6574	65104.3	0	0	19296.2	0	0	2.76777	4270.59	0	0	0	0	0	2.77554	17.7238	0	0	0	3172.25
K10036	ko02010	0	0	0	0	0	0	0	0	0	0	0	0	0	0	14.603	77.0252	1.32802	21.2431	0	3.98406	3.98406	15.9363	173.96	0	14.6082	6.64011	15.9363	1.32802	0	35.8513	0	1.32802	57.0944	2.65604	0	0	0	0	0	0	0	0	0	0	0	0	0	0
K01687	ko01210,ko01230,ko00290,ko00770	11.9464	33270.1	29.1442	20.4376	112382	1.63858	161546	63343.2	175529	12233.5	46482.1	89967.3	166723	105305	121901	334238	273553	228683	199347	341579	57.2875	286397	335003	111912	292532	208935	193022	277741	192829	277473	332520	149596	128061	4.66293	193048	185408	108785	12.2927	52980.2	145463	0	138414	172557	107684	125166	205434	128446	86526.5
K02613	ko00360	0	0	0	0	1.00705	0	1.00705	0	3.73839	0	0	4.7337	0	11.5274	3639.62	37973.4	13728.5	31177.8	0.960615	7347.23	61405.5	30158.3	63646.6	0	43637.8	25.423	29993.2	12.3162	2.77778	27329.9	0	0	21976.3	0	0	0	3346.42	0	0	0	0	0	2864.25	1567.87	0	7.68492	1.00705	1152.33
K02463	ko05111	0	0	0	0	0	0	0	0	0	0	0	0	0	0	58131.3	28282.4	2.49646	15903.2	0	5.29101	7.78747	30499	50364.7	0	62890.9	3361.87	15.5749	0	0	24580.2	0	0	5985.06	1.17371	0	0	0	0	0	0	0	0	0	0	0	0	0	0
K00304	ko00260	0	0	0	0	0	0	0	0	0	0	0	0	0	0	24279.4	78257.2	28557.5	31899.2	0	216196	45072.7	68076.7	45054.9	0	35894.9	23653.5	33077.9	0	3.30033	58880	0	0	34.6537	3.47222	0	0	0	0	0	0	0	0	0	0	0	0	0	3.47222
K00302	ko00260	0	4.03952	0.329707	0	0.859107	0	0.675447	0	0.683376	0	0	0.334336	0	4.07017	19531.6	104368	83588.2	27324.9	1.20815	211512	2247.5	134629	53447.5	0	69764.9	77502.7	5646.56	1.01704	51889.8	79960.3	0	0.69808	4585.98	1.18881	0	0	226.262	0	0	0	1.87859	0	0	2.07954	4.74062	0	0.34904	6.21394
K07127	ko00230	0	0	0	0	0	0	0	3.0303	0	0	0	0	0	0	2.82486	20756.8	9.00358	16.1989	0	43712.3	5.22294	14.1704	11201.3	0	15.2903	16.1428	30755.8	11289.1	1.97239	21482.3	0	0	1872.24	0	0	0	0	0	0	0	0	0	0	0	0	0	0	0
K18028	ko00760	0	0	0	0	0	0	0	0	0	0	0	0	0	0	33479.3	21777.5	9.42968	15266.1	0	8.47221	5.58659	10.2553	43879.8	0	45796	14.006	3.72439	0.931099	0	13824.6	0.931099	0	6316.67	0.931099	0	0	0	0.931099	0	0	0	0	0	0	0	0	0	0
K02509	ko00350	0	0	2.48756	0	0	0	0	0	0	0	0	1.23916	0	6.21428	54678.8	60079.1	18.7092	31647.8	0	53372.2	42710.3	24554.6	115679	0	89115.6	6339.94	18.7901	1.24844	2.52558	53398.8	0	2.52092	30037.4	0	0	1.27226	8.6926	1.23916	0	0	0	0	0	1051.93	0	0	0	3.72672
K13890	ko02010	0	0	0	0	0	0	0	0	0	0	0	0	0	0	26027.1	29115.9	18.4547	19.5369	0	1.08225	6.51466	13.0258	48758.2	2.16803	53392.8	17.3583	7.59691	1.08578	0	27931.2	0	0	9203.46	1.08578	0	0	0	0	0	0	0	0	0	0	0	0	0	0
K13892	ko02010	0	66.0844	15.7488	0	27743.7	0	0	0	3.59096	3763.72	0	864.749	2748.39	662.337	64389	79242.7	18258.9	15802.5	106.613	49578.5	50503.9	83811.8	115693	0.539374	95314.3	28628.8	125117	616.388	311.237	47280.7	0	2.14374	17886.4	3.24567	0	8781.24	101.724	0	50876	0	1.06668	0	106.617	455.181	9.08083	0.539374	6.22516	167.139
K09472	ko00330	0	0	0	0	0	0.673401	0.673401	1.33333	0	0	0	0	0	0	29304.9	46145.8	38778.9	5156.45	0	7585.39	9.37526	32.1987	65087.1	0.672043	71205.7	12702.7	3730.64	0	4.70296	42410.1	0	0.666667	8438.3	0	0	0	12.0694	0	0	0	0	0	0	0.666667	0	3.51969	0	2.849
K17716	ko00052,ko00520	0	0	0	0	0	0	0	0	0	0	0	0	0	0.933707	3860.57	20677.3	0.98912	1087.12	0	12264.7	4.83715	29701.5	15208.8	0.933707	14.5281	17.2122	2.89855	0.966184	0	25722.1	0	0	11805.9	0	0	0	0	0	0	0	0	0.933707	5.60224	0	0.933707	0	0	0
K06718	ko00260	0	0	0	0	0	0	0	0	0	0	0	0	0	0	8.91266	31369.2	12.0251	19.6078	1.78253	26626.6	12.4777	34247	54875.8	0	32150.1	8.91266	8.91266	0	2.07039	15878.7	0	0	7728.74	0	0	0	0	0	0	0	0	0	0	0	0	0	0	0
K00480	ko01220,ko00621,ko00626,ko00624	0	0	0	0	0	0	0	0	3.34382	0.843882	0	0	0	694.073	78539.8	90978.7	5321.74	24197.6	6.97584	79206.6	16896.1	37225.5	68228.9	0	84185.2	34984.3	31210.8	0	4.18774	27901	0	0.819001	10301	0.819001	0	0	5693.02	0	0	0	0	0.837521	0	2970.68	0	0	1.8315	4957.38
K10831	ko00920,ko02010	0	0	0	0	0	0	0	0	0	1.19474	0	0	0	0	20184.5	32072.1	13.4345	23511.3	0	53766	9.62106	56699.5	50879.6	0	37230	23.264	8.43109	2.51572	3.68717	4993.27	0	0	4963.89	0	0	0	0	0	0	0	0	0	0.0933201	0	0	1.23457	0	0
K10545	ko02010	0	1.26743	0	0	0	0	0.872573	0	0	1.91342	0	0	0	0	15489.1	36960.6	50224.8	14.8134	0.645995	107095	38879.2	41971.7	59431.9	0	37098.2	8208.62	38682.3	2.57404	13.4493	13989.1	0	0	6597.17	0.645995	0	0.645995	0.645995	0	0	0	0	0	0.645995	1.28205	1.28205	0	0	0.645995
K10544	ko02010	0	0	0	0	0	0	0	0	0	0	0	1.10742	0.786164	0	21161	37099.5	26468.1	19202.5	1.55295	67230.2	11.7884	32384.6	67394.4	0	74288.7	15273.5	60638.4	0.793651	7.14412	23896.9	0	0	9162.81	1.76367	0	0	8.85936	0	0	0	0	0	0	6.64452	0	0	0	6.64452
K10543	ko02010	0	0	0	0	0	0	0	0	0	0	0	0	0	0	31434.7	21457.6	36.7913	13980.6	0	57.9331	46032.5	15132.6	43358.1	0	40241.9	7502.2	7.23911	2.88287	2.83855	49.8399	0	0	6499.1	0.98912	0	0	5.60224	0	0	0	0	0	0	4.20168	0	0	0	4.20168
K01998	ko02010,ko02024	3.48739	4.76564	33539.1	16171.7	11.0948	2.08986	34687.7	4.05564	39282.7	3798.15	0	21320.2	41374.8	17072.5	919447	1.14788e+06	803405	494060	21.5373	850221	331816	623555	1.6057e+06	32.6625	1.09926e+06	283553	233990	53441.4	354988	625986	0	17.7623	270226	320955	136190	49290.7	50634.7	2.23252	2.44573	0.784314	0.995025	7.93161	33862.9	32377.2	6.89263	18611.3	23.078	30331.4
K01999	ko02010,ko02024	3.31993	2.72381	8.74931	53634.7	19.3306	0.856898	33063.9	10.4398	24047.9	5.50409	3.25941	38122.9	52682.4	14873.2	683699	1.20977e+06	547075	401026	20549.5	785425	225365	552895	1.68155e+06	15.181	792356	218003	375661	91604.4	277309	539396	172799	25.9045	212172	67373.2	181151	57669.5	51576	4.43676	4.81922	0	4.74188	126626	37589.8	23312.2	33617.5	49588.4	11630.1	37238.4
K01996	ko02010,ko02024	4.15168	82.0419	2.80733	97255.9	19.2762	3.9886	18019.8	12.5394	12517.6	29355.7	4.25532	11764.3	38255	43728.7	663250	1.19156e+06	1.22881e+06	475548	35604.6	1.00111e+06	579023	847328	1.67872e+06	359329	1.26671e+06	267689	454682	71024.6	806419	595015	5.63194	11.136	287853	66.464	136648	73379.4	65583.2	14.6177	8.37855	4.19198	1.41844	8.56766	30807.5	40971.6	5.58639	30.3505	15.8184	46238.7
K01997	ko02010,ko02024	4.55465	4.46401	14.1636	125210	2.21641	0	34064.5	12.2882	28075.3	13.2436	1.14943	22981.4	60994.8	24658.9	770287	1.19242e+06	689390	493027	11.3831	961692	241399	686363	1.62785e+06	15.8896	931047	297356	288273	55825.5	246161	653771	4.32403	10.1007	298847	372701	158340	47983.3	49739.8	2.98543	3.3776	6.07826	0	2.12694	34067.5	36251.4	38578.7	19283.2	11.4909	29481.8
K01995	ko02010,ko02024	2.66144	7.48123	27.7081	52026	7.12698	6.40027	36037.1	3.89753	46045.4	18729.1	3.7037	23234.2	22286.3	16620.4	580464	980385	864041	493588	47249.5	854455	719800	724318	1.39936e+06	57735.7	1.022e+06	336265	301363	60657.6	512556	561107	5.10194	18.9615	248026	210938	160985	25224.1	60426	11.1084	1.24844	6.612	1.38313	11.9167	27037.7	27805.4	8.87472	22805.3	15954.9	27819.6
K21020	ko02025	0	0	0	0	0	0	0	0	0	0	0	0	0	0	40051.5	21920.8	2.50627	27392.9	0	3.7594	7.5188	13.7845	51567.5	1.25313	28763.3	8.77193	7.5188	0	1.25313	13644.2	0	0	9916.77	0	0	0	1.25313	1.25313	0	0	0	0	0	0	0	0	0	0
K18144	ko01501	0	0	0	0	0	0	0	0	0	0	0	0	0	0	2.886	6779.57	14.4238	27.287	0	57171.2	7.19635	27.3178	10938	0	23.0199	3678.85	0	2.86128	0	11464.6	0	0	1106.6	0	0	0	0	0	0	0	0	0	0	1.4245	0	0	0	0
K00305	ko00260	0	0	0	0	0	0	0	0	0	0	0	0	0	3.38409	32966.8	63410	17.0149	10398.9	0	104995	15.1907	97230.4	30451.5	0	47272.8	50784.8	13.5513	3.32498	0	14504.4	0	0	333.998	0	0	0	0	0	0	0	0	0	0	0	0	0	0	0
K01429	ko00230,ko00220,ko00791	0	0	0	0	0	0	0	0	9.61538	0	0	0	14.7344	6.53595	17.8665	48235.4	89890.4	6.53595	6.53595	36245.3	4.86618	6292.88	41521.1	0	16084.9	5423.81	2.43309	5806.46	9.80392	53.0602	0	0	16297.7	0	0	0	1079.57	0	0	0	0	0	2544.12	3.26797	0	0	3.20513	1014.89
K02319	ko00230,ko00240,ko03030	0	0	0	0	0	0	0	0	0	0	0	0	0	0	1.70285	52.3627	13.1971	5.10856	0.425713	268214	3.83142	2.97999	217.965	0	0.851426	0.851426	1.70285	0.425713	2.55428	15.3257	0	0.425713	0.425713	1.70285	0	0	0	0	0	0	0	0	0	0	0	0	0	0
K18335	ko00051	0	1.35501	0	0	2.54546	0	0	0	0	0	0	1.36054	1.36054	10.3194	68823	38502	33.8954	36.8453	0	60578.4	10.2304	5249.36	89693.6	2.54546	52.5776	24.1197	11.8527	1.24844	7.91862	20556.3	0	0	10043.4	0	0	0	635.693	3.62319	0	0	0	2.66314	0	531.904	0	0	0	2105.18
K12371	ko02010	0	16.1211	1.17371	0	0	0	13268.3	0	0	0	0	6503.35	1.17371	8661.57	41476.5	32015.2	47181.5	18891.8	1.17371	76592.5	38560.9	22181.8	59704.9	4.46561	36003.3	21034.2	2.30681	23849.2	18097.7	26887.6	0	1.1534	10945.4	0	15.0173	1.1534	194.223	0	0	2.03252	0	1.22549	3882.8	487.041	34346.7	226.167	13657.8	1.48141
K16871	ko00650,ko00250	0	0	0	0	0	0	0	0	1.43678	0	0	0	0	0	5.03656	29893.9	6.46552	7.22304	0	15945.1	38426.4	34505.5	9276.91	0	10.7993	29170.4	3.59195	0.726216	0	14230.3	0	0	10.1044	0	0	0	1.43678	0	0	0	0	0	0	0	0	0	0	0.718391
K10538	ko02010	0	0	0	0	0	0	0	0	0	0	0	0	0	0	3.14798	7730.29	2.08986	5.23125	0	52932.8	1.05152	4018.16	7891.55	0	5.23785	9.41757	0	1.04493	1.04493	16574	0	0	988.219	1.05152	0	0	0	0	0	0	0	0	0	0	0	0	0	0
K10539	ko02010	0	0	0	0	0	0	0	0	0	0	0	0	0.661376	0	2.60417	5916.23	1.98413	3.93725	0	47113.6	1.96346	11437	7908.42	0	8.57722	7.24413	1.97379	0	0.651042	15058.7	0	0	4.58829	1.31242	0	0	0	0	0	0	0	0	0	0	0	0	0	0
K00455	ko01220,ko00350	0	0	0	0	0	0	0	0	0	0	0	0	0	0	11.7371	30510.7	2.32313	14111.3	0	3.52113	2.32313	35983.5	48937.3	0	40415.3	10.5634	38335.4	0	1.17371	13945.3	0	0	5971.09	0	0	0	2.32313	0	0	0	0	0	0	0	0	0	0	0
K00855	ko01200,ko00710	5.64972	0	0	5.64972	0	0	5.64972	0	5.64972	5.64972	5.64972	0	0	3.56506	4643.81	39114.9	16912.9	11428.5	0	25741.1	3.48432	35661.4	10536.2	33.8983	22855	44156.3	31611.3	0	6.79127	14945.5	0	5.64972	2177.24	1.16144	0	11.2994	2653.89	0	0	0	0	0	0	4.7265	6.81116	0	0	8.27168
K01432	ko00630,ko00380	0	0	0	0	0	0	0	0	0	0	0	0	0	0	33180	38533.5	1.18624	4947.07	0	31566.8	10.2821	24.2376	39969.2	0	44836.4	7176.09	6153.83	1.18624	0	13449.3	0	0	7882	1.12994	0	0	0	0	0	0	1.12994	0	0	0	0	0	0	0
K01728	ko00040,ko02024	0	0	0	0	0	0	0	1.58753	0.784314	0	0	0.784314	1.58367	0.799361	35298.3	22480.3	3.15615	43399	1.58367	1.60643	5.62249	18516.3	52227.8	0.784314	43456.7	6.38405	5.62249	0.784314	0	17490.8	0	0	8796.88	0	0	12991	0	0	0	0	0	0	89.8011	0	0	0	0.784314	0
K16843	ko00270	0	0	0	0	0	0	0	0	0	0	0	0	0	0	21342.5	22425.6	3.20513	11677.2	0	1.06838	4.2735	18472.5	39601.7	0	35032.3	17621.2	9.61538	0	0	14.9573	0	1.06838	6039.03	1.06838	0	0	0	0	0	0	0	0	0	0	0	0	0	0
K15792	ko00300,ko00550	0	0	0	0	0	0	0	0	0	0	0	0	0	0	32072.4	19673.7	0	17.452	0	2.79232	39674.3	7.67888	38813.5	0	38341.1	7.67888	20909.5	0.34904	0	16928.1	0	0	6773.84	0.34904	0	0	0	0	0	0	0	0	0.69808	0	0	0	0	0
K07665	ko02020	1.44928	0	1.4556	0	1.48148	0	0	2.75482	0	0	0	0	0	0	104402	95946.3	2.91121	55578.5	1.4556	2.90488	24.4397	22393.7	156676	1.4556	102737	19928.1	124230	2.91121	5.81609	66984.1	0	1.48148	24021.8	0	0	0	0	0	1.48148	0	0	0	0	1.48148	1.4556	0	0	2.93709
K21023	ko02025	0	0	0	0	0	0	0	0.484496	0	0	0	0	0	0.484496	11.4202	78.2659	2.42107	19.5164	0	3.87597	51823	6400.81	4436.06	0.968289	34.0513	14.8081	4.82493	0	0	23.9742	0	0	673.284	0.968992	0	0	0	0	0	0	0	0	0	0	0.484496	0	0	0
K00448	ko01220,ko00362,ko00624	0	0	0	0	0	0	0	0	0	0	0	0	1.70068	3.40136	13.4711	56688.5	56857.1	22175.7	0	48834.9	22637.7	70381.2	75275.4	0	46376.3	21293.7	16.9291	0	5.06803	20045.9	0	3.38409	10547.3	0	0	0	5.10204	0	0	0	0	0	0	6.72016	0	0	0	3.40136
K13774	ko00281	0	0	0	0	0	0	0	0	1.56495	0	0	0	4.17443	5.64972	39425.7	43877.4	26486.1	26.3531	0	20.9926	7.51498	35822.6	38035	0	26991.5	19.1405	11994.8	0	7.40741	26.9304	0	1.09649	7460.82	0	0	0	948.665	0	0	0	0	0	0	8.46131	0	0	0	6.89637
K15357	ko00760	0	0	0	0	0	0	0	1.19904	0	0	0	0	0	0	52694.2	17720.5	6.20761	15732	0	6.70092	5.9952	20.3837	59525.5	0	27.0846	9.80473	9.59233	1.19904	0	18988.4	0	0	58.2597	0	0	0	0	1.19904	0	0	0	0	0	0	0	0	0	0
K17322	ko02010	0	0	1.12233	0	0	0	1.10742	1.1534	2.21484	0	0	1.10742	0	8.41751	40355.1	43828.8	28131.9	26951.1	3.38316	77545.8	52545.1	21520.8	56241.6	0	38589.8	12843.2	42772.9	807.979	85692.2	20985.2	0	0	11089	0	0	0	4602.68	0	2.24467	0	0	0	0	8.93517	0	3.36824	2.24467	2066.92
K17323	ko02010	0	0	0	0	0	0	1.08932	0	1.23916	0	0	3.66391	0	1030.3	14744.6	46819.4	62688.5	27748.8	0	64638.2	49347.1	41060.9	49863.3	21805	36325.9	2774.29	33485.3	1.19474	4.8068	20689.2	0	0	8195.65	0	0	0	2472.67	0	0	0	0	0	0	2089.76	2.32848	0	0	3443.28
K11444	ko02020,ko02025	0	0	0	0	0	0	0	0.957854	0	0	0	0	0	0	42097.8	28679.8	1.85391	17.1796	0.896057	2.87356	76853.6	25765.9	52509.3	0	34553.4	9.51675	36500.5	0.957854	0	28.5502	0	0	7943.65	1.91571	0	0	0.0208795	0	0	0	0	0	0	0	0	0	0	0
K07675	ko02020	0	0	0	0	0	0	0	0	0	0	0	0	0	0	29839.8	114.776	9.42589	21.7072	0	32250	4.21897	28.231	65.0329	0.665336	19.7744	27564.4	4.07332	0.761035	0.678887	16132.7	0	0	21.625	0	0	0	0.74239	0	0	0	0	0	0.665336	1.42128	0	0	0	0
K07677	ko02020	0	0	0	0.308928	0	0	0	0	0.0224307	0	0	0.11843	0	0	92359	43479	655.253	18605.4	3840.35	5.78175	41144.9	21564.5	89668.4	0	78755.7	18.5189	41379.2	0.617856	0	34055.5	0	0.617856	5559.48	0.670853	0	0	51.0159	0	0	0	0.308928	0	0	0	0	0	0	95.3788
K00126	ko01200,ko00630,ko00680	0	0	0	0	0	0	0	0	4.5045	0	0	0	0	3.43643	77432.4	42306.2	15.8681	16976.5	0	86272.9	7.94093	8700.66	73277.6	0	56.0427	14785.1	10.7488	0	3.78788	37880.6	0	0	13194.7	0	0	0	0	0	0	0	0	0	0	0	0	0	0	0
K18069	ko01220,ko00624	0	0	0	0	0	0	0	0	0	0	0	0	0	0	36991.8	23594.6	2.05761	17991.4	0	1.02881	10.2881	8.23045	51384.6	0	22.6337	6.17284	39201.5	0	0	17310.9	0	0	8141.5	0	0	0	0	0	0	0	0	0	0	0	0	0	0	0
K01708	ko00053	0	0	0	0	0	0	0	1.26984	0	0	0	0	0	0	12.0557	21003.7	10.9839	13187.7	0.62422	7.06854	7.58694	6009.98	51766.9	0.648508	29.2936	12.6935	8.24327	0	2.59403	15084.2	0	0.634921	43.1783	0.634921	0	0	1.29702	0	0	0	0	0	0	0	0	0.62422	0	1.90765
K01707	ko00053	0	0	0	0	0	0	0	0	0	0	0	0	0	0	7.65027	34963.3	10.647	5817.71	1.0929	8.52389	4.37158	13.0208	61810.9	0	53668.1	16.153	9.80813	0	1.0929	3174.98	0	1.06157	8249.6	1.0929	0	0	0	0	0	0	0	0	0	0	0	0	0	3.18471
K11906	ko03070	0	0	1.85185	0	0	0	3.7037	0	0	0	0	0	0	8456.25	16.8651	39169.2	5.79547	38884.7	0	32.6412	8.43254	29.8621	7863.34	1.85185	29.1673	28216.8	12.1528	14084.3	3.94362	50.2075	0	0	71603.3	1.73611	1.85185	0	0	0	0	0	0	0	0	1.85185	0	0	0	1.85185
K11902	ko02025	0	0	0	0	0	0	0	0	7.6357	0	0	0	0	0.944287	6824.36	7706.42	10822.9	16447.1	1.88857	47238.2	12.5653	14757.7	7679.48	0	35.6884	24.021	9.8832	40349.8	0.852515	16054.7	0	0	17648.4	3.54793	2.83286	0	17.2414	0	0	0	0	0	32054.1	0.944287	0	0	0	5.74713
K07649	ko02020	0	0	0	0	0	0	0	0	0	0	0	0	0.673401	0	162091	162851	18.8059	75971.4	0	77021.7	98084.6	56989.8	274472	0	139351	17408.5	32443.4	0.70028	2.12427	103065	0	0.402091	36631.2	5.40964	0	0	0	0	0	0	0	0	0	0	0	0	0.673401	0
K07644	ko02020	0	0	0	0	0	0	0	0	0	0	0	0	0	0	84998.6	47955.5	5.0922	40666.7	0	4.37846	52510.6	15106	90988.5	0	33971.8	11789.5	38861	0	0.713776	46039.3	0	0.698812	11977.7	3.67043	0	0	0	0	0	0	0	0	0	0	0	0	0	0
K06152	ko00030	0	0	0	0	0	0	0	0	0	0	0	0	0	0	61232.2	50355.6	2.7611	8932.16	0	8.56454	12.3649	26.0904	94067.6	0	42402.8	19.3277	15.1661	0	0	32794.8	0	0	14061.1	1.36054	0	0	0	0	0	0	0	0	0	0	0	0	0	1.40056
K06151	ko00030	0	0	0	0	0	0	0	0	0	0	0	0	0	0	91466.4	64742.9	4.15217	38229	1.49477	3268.03	19.8841	43848.7	114011	0	85399.8	11671.1	47151.5	0	0	40882	0	2.33019	18877.3	0.835422	0	0	0	0	0	0	0	0	0	0	0	0	0	0
K18067	ko01220,ko00624	0	0	0	0	0	0	0	0	0	0	0	0	0	0	26768.1	24416.4	1.67504	20138.7	0	0	5.86265	9.21273	46303.1	0.837521	25.1256	7.53769	5.02513	0	0	18237	0	0	6943.36	0	0	0	0	0	0	0	0	0	0	0	0	0	0	0
K14083	ko01200,ko00680	0	0	0.634921	0	0	0.610501	0.643501	0	0	0	0	0	0	0	3.83878	14840.2	64.9818	25.9148	0	96181.1	7.59951	5949.11	16137	0	9100.44	32.1094	1.221	1.24181	6.61538	25215.2	0	0	724.527	0	0	0	0	0	0	0	0	0	0	0	0	0	0	0
K01777	ko00330	0	0	0	0	0	0	0	0	0	0	0	0	0	0	6.90335	29900.6	1.97239	14012.6	0	5.91716	19782.3	18.7377	42750.6	0	29103.6	12512.3	6.90335	0	0	17570.1	0	0	39.4477	0	0	0	0	0	0	0	0	0	0	0	0	0	0	0.986193
K02155	ko00190,ko04145,ko04142,ko04966,ko04721,ko05323,ko05110,ko05120,ko05152	0	0	0	0	0	0	0	0	0	0	0	0	0	0	383.188	3782.38	0	98.0475	0	19.0476	63724.8	28.4187	459.003	0	18.1038	9.52381	49.6642	0	9.52381	148.02	0	9.52381	23.8851	0	0	0	0	0	0	0	0	0	64.8148	0	0	0	0	0
K01608	ko00630	0	0.540249	0.540249	0	0	0	1.12045	0	0.559284	0.563063	0	0.559284	1.11857	2.2181	3.28712	14334.3	21382	7.12782	1.12235	58790.7	4.43227	9349.73	22373.8	4754.21	10670.4	11.6628	0.540249	2.24658	51391.9	4115.78	0	0	16.0114	0	0	0	3269.9	0	0.561167	0.563063	0	0	4373.51	1851.63	0	0	0.559284	3053.49
K13823	ko05144,ko05143	0	0	0	0	0	0	0	0	0	0	0	0	0	0	6.44329e+06	3.6036	3.6036	1.8018	0	2852.83	1.8018	1.8018	566.194	1.8018	1.8018	1.8018	0	0	3.6036	16.2162	0	0	3.6036	0	0	0	0	0	0	0	0	0	0	0	0	0	0	0
K19670	ko00440	0	0	0.803213	0	0	0	0	0	0	0	0	0	0	0	3.20922	24705.9	11915.2	17.6375	0	28846.2	0.81103	19867.3	19715.4	0	4005.26	11.1841	0.803213	0.791766	0.791766	7851.53	0	0	1373.3	0	0	0	0	0	0	0	0	0	0	0	0	0	0	0
K18094	ko02020,ko01501	0	0	0	0	0	0	0	0	0	0	0	0	0	0	10.2041	24790	0.85034	17.0068	0	5.10204	28428.1	11.9048	47546	0	40429.8	7.65306	5.10204	0	0	15991.3	0	0	5928.1	0	0	0	0	0	0	0	0	0	0	0	0	0	0	0
K19200	ko00311	0	0	0	0	0	0	0	0	0	0	0	0	0	0	10.5541	20170.3	4.39754	14.0721	0	3.51803	5.27704	11.4336	142.48	0	27.2647	7.03606	33512.7	0	0.879507	16.7106	0	0.879507	36.9393	0	0	0	0	0	0	0	0	0	0	0	0	0	0	0
K18307	ko02024	0	0	0.324254	0	0	0	0	0.641026	1038.25	0	0	0.646627	2.86885	539.411	34576.2	40895.6	31393.4	20057.2	0.320513	23.6868	34326.9	3731.68	62049.1	0	49524.8	16049.6	52402.2	0	5022.68	19683.2	0	0.320513	8195.26	0.320513	0	3.01047	4211.96	0	0	0	0	6.5957	0	4334.04	0.644745	0	0	4466.81
K05713	ko01220,ko00360	0	0	0	0	0	0	0	0	0	0	0	0	0	0	12.0846	23228.1	8845.3	14.0987	0	8.17004	3.02115	12.1982	51246.9	0	25.252	10.1084	7.04935	0	0	23924.1	0	0	8348.83	0	0	0	0	0	0	0	0	0	0	0	0	0	0	0
K15786	ko00260	0	0	0	0	0	0	0	0	0	0	0	0	0	0	2656.79	5678.31	4.64807	9434.74	0	27.8884	0.664011	3.98406	8134.77	0	12.6162	5.9761	0	0.664011	3.97188	16.6003	0	0	4.64807	0	0	0	0	0	0	0	0	0	0	0	0	0	0	0
K15785	ko00260	0	0	0	0	0	0	0	0	0	0	0	0	0	0	4.35988	8450.19	13.0435	3168.12	0	52767	0.724638	16704.9	10015.7	0	6.52174	7.97101	0	0.724638	1.44928	9.42029	0	0	7.24638	0	0	0	0.724638	0	0	0	0	0	0	0	0	0	0	0
K13491	ko02020,ko02025	0	0	0	0	0	0	0	0	0	0	0	0	0	0	44257.5	29306.1	3.02115	13.0617	0	3.02115	26933.1	27085.5	41393.7	0	34677.3	14055.4	49336.9	0	0	20935.7	0	0	6836.81	0	0	0	0	0	0	0	0	0	0	0	0	0	0	0
K17227	ko00920	0	0	0	0	0	0	0	0	0	0	0	6.06061	0	0	6.23543	70175.4	102445	3515.13	0	38351.3	9.26573	11679	10826.5	0	46.6379	11554.3	6.06061	0	6.14557	27003.8	0	3.0303	5166.52	0	0	0	2398.36	0	0	0	0	0	0	20.9761	0	0	0	882.727
K17225	ko00920	0	0	0.782473	0	0	0	0	0	0	0	0	0	0	4.66402	30899.7	54464	38086.7	1804.47	0	26131.7	7.1775	30915.9	26688	0	8940.6	13326.8	12636.8	0.773395	9.70434	9951.54	0	1.545	608.045	0	0	0	1680.16	0	0.771605	0	0	0	0	8.4209	0	0	0	490.089
K11892	ko03070	0	0	0	1.51515	1.34138	0	14.6254	1.5083	0	0	0	0.670691	1.28205	18844.5	12.2134	50001.4	18.7951	31629.1	0.757576	83245.5	10138.2	8751.76	69733.5	66345.6	42051.8	38495.2	2.5641	40897.8	2.81978	19253.3	0	1.28205	97076.8	0	24970	0	3655	0	0	0	0	0	7238.23	10.1905	0	0	0	1656.58
K11890	ko02025	0	0	0	0	0	0	0	0	0	0	0	0	0	0	44661	39248.5	11688.1	17342.5	0	29158.5	3.87414	38801.8	55211.3	0	23337.8	10.1564	4.06195	1.84162	0	40.7678	0	1.01626	7017.23	0	0	0	0	0	0	0	0	0	0	0	0	0	0	0
K11891	ko03070,ko02025	0	0	3.40156	0.348311	1.66925	0	34752.6	0.567924	3.31893	0	0	0.572246	0.262674	18673.7	37780.4	38536.4	49205.4	49911.1	6.11794	64376.3	23632.5	37818.5	57084	1.61237	42923.8	27459.6	6.57192	52968.2	4774.09	20111	0	1.36721	67249.8	1.58739	9.29434	0	3090.16	0	0.30525	0.610501	0	0	26288.3	26.4311	0.745712	0	1.20376	1515.44
K10232	ko02010	0	0	0	0	0	0	0	0	0	0	0	0	0	0	0.735835	24.5649	7.37496	7.37496	0	25.7542	0.735835	11.0541	42.7947	0	6.62252	5.15085	0	1.48828	0.735835	14.7665	0	0.735835	5.88668	0	0	0.752445	0.735835	0	0	0	0	0	0	0	0	0	0	0
K10125	ko02020	0	0	1.60256	0	0	0	2.59067	0	5.51683	0	0	0	3.10114	3.16737	10160.7	102124	40.2333	11117.8	0.507357	94355.5	33969.9	12778.3	61498.3	4.57922	52957.1	23732.6	13133.9	1.91603	6.44122	49629.2	0	0	5992.26	3.93243	0	0	3360.87	1.19904	2.40261	0	0	2.0626	0	18.7298	0	0	3.26617	15.3117
K07687	ko02020	0	0	0	0	0	0	0	0	0	0	0	0	0	0	49944.7	23944.2	4.37843	19.5486	0	2.77778	8.38725	24019.2	50914.5	0	38714.7	16.8767	11.3229	0	0	22309.4	0	0	63.1245	1.38889	0	0	0	0	0	0	0	0	0	0	0	0	0	0
K00880	ko00040,ko00053	0	0	0	0	0	0	0	0	0	0.660066	0	0	0	22.9508	4.00802	16.5096	32117.4	5050.07	0	25.7584	13241.6	8.58879	9123.07	0.668003	5.94853	4.6284	0	0.660066	2.64026	13719.7	0	0	3.30033	0	0	0	0	0	0	0	0	0	0	0	0	0	0	0
K15982	ko00984	0	0	0	0	0	0	0	0	0	0	0	0	0	0	0.861326	25568.3	13.1759	1.72043	0.859107	1366.78	0.835422	4.36193	1.8083	0	12.4903	5.1613	0	0	0.835422	8.83763	0	0	3.45324	0	0	0	0	0	0	0	0	0	0.861326	0	0	0	0	0
K10038	ko02010	0	0	0	0	0	0	0	0	0	1.38313	0	1.02767	0	0	33154.8	20968.3	5852.09	22676	13.4488	19705.9	5.5325	9.68188	54309.3	0	43085.2	17.9806	8.29876	0	24.1454	13690.1	0	0	9121.26	0	0	0	0.0981132	0	1.38313	0	0	0	274.417	1.94707	8.17343	0	2.33239	0.0212756
K06016	ko00240	1.60257	3.7629	0	0.803213	0	0	5814.36	3.16145	68.9273	2.52009	0	7699.88	4133.89	3773.48	163469	145546	38485.5	61284.9	5.39005	55892.5	44102.5	123311	246654	21203.9	254476	102622	84028.6	1423.01	7.88739	72633.2	0	4.00453	74751.2	3.61896	5.52254	2.76626	4505.18	0	0	0.78064	0	3.6553	32657.7	1364.32	0.98912	75362	2.8326	1246.93
K01826	ko01220,ko00350	0	0	0	0	0	0	0	0	0	0	0	0	0	0	2.5641	24002.8	54800.7	23.6058	0	11940.1	10.4837	15096.6	26147.8	0	10.3258	25.786	7.57663	0	0	18181	0	0	2372.3	0	0	0	2071.22	0	0	0	0	0	0	4220.33	0	0	0	0
K13777	ko00281	0	0	1.74453	0	0	0	0	0	3.12375	0	0	0	0	211.49	1.00554	22214.6	17.3156	4410.95	6243.39	20228.9	2.01867	9315.73	17659.1	0.501253	12677.9	2770.5	2.00881	0	15634.8	4493.77	0	0	1811.67	1.00251	0	0	4707.65	0	0	0	0	0.505051	0	855.266	0	2252.69	0	2791.1
K01040	ko00650,ko00643	0	0	0	0	0	0	1.29702	0	0	0	0	0	0	4647.98	25912.8	46657	24713.1	34031.2	0	50712.8	43362.5	17470.7	66862.8	0	53076.8	14825.6	9.07912	1.27714	35.0221	39624.8	0	0	12735.1	1.29702	1.24378	0	1072.29	0	0	0	0	0	6648.6	5.16819	6.79934	5637.83	0	7.76222
K01856	ko01220,ko00362,ko00364,ko00361,ko00623	0	0	0	0	0	0	0	0	0	0	0	0	0	0	12.359	36106	14.1898	7476.78	0	19.723	11.7181	25.5655	9049.6	0	48.3163	9.63128	9.75342	0	0	32.67	0	0	64.6666	0.888889	0	0	5.11509	0	0	0	0	0	0	0	0	0	0	2.55754
K17223	ko00920	0	0	0	0	0	0	4.19287	0	0	0	0	0	1.55039	3.10078	18859.8	64995.4	42.9371	9184.5	0	36535.5	7.05911	12108.4	39842.1	0	22295.4	25219.1	10.4164	1.55039	2.34742	9308.59	0	0	1795.14	0	0	0	2158.38	0	0	0	0	0	0	21.2628	1.57233	0	0	11.136
K16844	ko00270	0	0	0	0	2.59662	0	0	0	0	0	0	1.38889	0	0	9.92063	24317.1	17.351	19525.5	0.992063	36.9143	4.9722	19064.2	52685.6	0	40669.2	20.2856	3.96825	0	2.99401	35.7856	0	0	45.6646	0	0	0	13.1643	0	0	0	0	0	0	11.1111	2.41546	0	0	14.372
K01093	ko00562,ko00627	0	0	0	0	0	0	0	0	0	0	0	0	0	0	15415.5	3899.07	0	1.54321	0	6.89266	1.54321	3.85802	6.91855	0	2530.91	5.40123	1.51732	0	0.745712	0.771605	0	0	1.54321	0	0	0	1.54321	0	0	0	0	0	0	0	0	0	0	0
K12266	ko05132	0	0	0	0	0	0	0	0	0	0	0	0	0	274.567	42026.9	18144.8	1.31492	15809.1	0.657462	3.28731	3.28731	22734.5	49152.9	0	49583.9	7.88955	32209.4	0	0	17570	0	0	39.4477	0.657462	0	0	108.573	0	0	0	0	0	131.426	0	0	0	0	1.31492
K12990	ko02024,ko02025	0	0	0	0	0	0	0	0	0	0	0	0	0	0	6.62252	27029.6	3.31126	3.31126	0	34946.4	3.31126	42408.1	8321.56	0	18096.1	18205	3.31126	0	0	17479.5	0	0	2495.63	0	0	0	3.31126	0	0	0	0	0	0	1.10375	0	0	0	1.10375
K14048	ko00230,ko00220,ko00791,ko05120	0	0	0	0	0	0	0	0	0	0	0	0	0	1.43678	12878.4	66022.1	1.61031	10.9251	1.61031	98196.9	19219.2	68078.7	18870.9	0	23570.4	22490.8	3.22061	0	1.61031	12762.2	0	0	1907.9	1.61031	0	0	4.48387	0	0	0	0	0	0	3.04709	0	1.43678	0	2.87356
K01406	ko01503	1.85185	0.617284	5.55556	1.23457	53207.2	0	17884.2	0	15.4321	1.85185	0	3934.93	9.25926	28441.5	0	1.85185	0	0	0	0	0	0	0	0	0.617284	0	7.40741	0	2.46914	0	0	0	0.617284	0	0	1.23457	100204	0.617284	0	0	0	4.32099	1.85185	96913	0	0	4.32099	94528.1
K17222	ko00920	0	0	0	0	0	0	0	0	1.19904	0	0	2.42424	0	8.50079	12.9723	48902	38.8028	12734.1	0	24177.3	10.7453	20816.4	32089.4	0	9542.27	23786	1.1534	1.21212	9.67916	12735.9	0	0	1388.06	0	0	0	2174.76	0	0	0	0	0	0	7340.18	0	0	1.21212	1269.67
K15553	ko00920,ko02010	0.928505	0.900901	4.64253	0.928505	80036.5	0.928505	15699.3	2.9862	16215.3	2.07039	0.928505	5923.06	57192.2	42413.7	141507	284529	116649	47221.7	69223.4	121512	36676.8	193890	215788	8285.82	161121	115920	81462.3	111486	31463.3	153007	0	3.00893	40909.4	86099.2	8.36543	1.85701	93889.3	2.78552	1.95415	2.37223	0	5.36363	30519.7	103161	66724	1.43062	92208.6	96572.1
K00249	ko01200,ko01212,ko00640,ko00071,ko00280,ko00410,ko03320	0	0	0	0	0	0	0	0	0	0	0	0	0	0	1.70366	8280.73	11055.4	2.50832	0	7788.11	0.833333	5.11929	2.21974	0	2.57398	5.00832	0.819001	0.581734	0.819001	5.97151	0	0	311.471	0	0	0	4140.64	0	0	0	0	0	0	0	0	0	0.819001	910.808
K18143	ko01501	0	0	0	0	0	0	0	0	0	0	0	0	0	0	7.55431	6713.54	6.15531	26.073	0	98.6256	7.12606	19.112	7809.97	0	9872.96	8726.34	0	2.79874	0	11078.4	0	0	658.476	0.92081	0	0	0.829187	0	0	0	0	0	0	0	0	0	0	0
K06989	ko00760	0	0	0	0	0	0	0	0	0	0	0	0	0	4.0404	54663.5	27451.1	12868.3	32.0359	0	11556.2	8.67923	4690.31	70126.4	0	28.242	12.2339	7.40938	1.21655	0	17242.5	0	0	49.1216	252.811	0	0	1334.47	0	0	0	0	2.0202	7964.86	4.0404	0	0	0	1871.23
K05573	ko00190	0	0	0	0	0	0	0	0	0	0	0	0	0	0	0	3.63149	30.3194	83.4524	0	2.53485	2.53485	1.26743	2.53485	0	2.36407	2.36407	0	1.26743	1.26743	14.6968	0	0	4.89892	7.43377	0	0	1.26743	0	0	0	0	0	0	0	0	0	0	0
K17722	ko00240,ko00410,ko00770	0	0	0	0	0	0	0	0	0	0	0	0	0	0	2.96314	6539	26289.4	7.32299	0	46286.8	0.730994	11.0171	10576.8	0	10.3122	4.39902	0.744048	0	1.46199	13.1709	0	0	11.0824	0	0	0	9.84529	0	0	0	0	0	0	5.62588	0	0	0	4.21941
K14028	ko01200,ko00010,ko00680,ko00625	0	0	0	0	0	0	0	0	0	0	0	0	0	0	5.84795	82.9346	4.25306	4067.44	0	14.8857	2.65816	11.1643	25.5183	0	7.44285	17536.8	3.18979	0	0.531632	14.3541	0	0	6.91122	0	0	0.531632	1.06326	0	0	0	0	0	0	0.531632	0	0	0	0.531632
K01857	ko01220,ko00362	0.707714	0	0	0	0	0	0	0	0.737463	1.41223	0	1.81159	0	1.47493	17.3956	80136.2	28.21	16344	0.737463	44866.1	14.4128	42720.4	99497.9	0	89986.4	24620.3	13.8749	3.4636	5.15122	15664.3	0	0.674764	14909.8	2.86966	0	0	1453.47	0	0	0	0	1.81159	3594.26	2.987	0.737463	0	1.47493	8.79308
K01505	ko00270	0	0	0	0	1.93567	0	0	0	0	1.96657	0	0.952381	0	0	10.8161	89.9986	13.3333	24.3658	0	5.77609	3.90223	8.81865	59799.2	0.952381	28.4225	11.7376	8.84956	0	0.952381	20.5254	0	1.96657	58.8425	0.983284	0	0	7.64995	0	0	0	0	0	0	4.82371	0	0	0	3.80952
K01713	ko01230,ko00400	0	0	0	0	0	0	0	0	0	0	0	0	0	0	3.53666	1769.63	4.9983	4.82865	0	9.04393	1.12233	4.65899	4882.49	0	8.36531	3.53666	1.12233	0	1.29199	2.24467	0	0	7.24297	0	0	0	2.58398	0	0	0	0	0	0	0	0	0	0	1.29199
K07031	ko00540	4.82538	0.963391	14124.7	0	2.89017	1.92678	6.75216	0.971817	86819.9	2.90703	0	3.85356	12.5494	28411.1	0	0	0.971817	2.05128	0	0	0	0.963391	0	0	0	0	8.16218	0	0	0	0	0	1.92678	0	0	0.963391	124736	3.85356	0	0	0	2.8986	5697.6	129465	0	0	8.68737	116776
K01428	ko00230,ko00220,ko00791,ko05120	0	0	0	2.1097	0	0	1.80375	2.38549	2058.99	0.908265	0	2800.03	11.0517	1268.42	47444.1	106916	81735.7	37.5519	6.76593	73426.9	11.4153	85413.1	31242.6	2.15462	76727.3	79248	16492.7	5762.7	75518.5	15696.1	0	0	11869.7	1.57289	3.58463	5.95376	2143.98	0	164294	0	0	0	3936.52	1942.03	5.51764	3.54331	3943.42	2386.01
K10001	ko02010,ko02020	0	0	0	0	2.1577	0	0	0	0	0	0	0	0	6.21753	26262.6	76246.8	39400.2	4814.36	7.25801	55.7151	21.5305	36078.4	58338.9	0	65.3655	27838.6	8.812	0	3.31155	78.0132	0	0	3309.29	0	0	0	6181.99	3.96825	0	0	0	1.08932	0	3237.19	0	0	0	7737
K00477	ko04146	0	0	0	0	0	0	0	0	0	0	0	0	0	0	16.8876	79.1509	5.41371	21348.5	0	5.20833	3.90625	21.9776	158.617	0	29.869	15.625	5.20833	0	0	24.7396	0	0	53.2276	0	0	0	5.69801	0	0	0	0	0	0	5.69801	0	0	0	2.849
K13995	ko00760	0	0	0	0	0	0	0	1.57233	1.57233	0	0	0	0	0	6.11621	22243.3	4.97512	18383.5	0	16.0789	6.11621	15.2905	57190.2	0	40115.2	25221.9	9.17431	0	12.5544	16647.6	0	0	8643.09	0	0	0	39.3082	0	0	0	0	0	0	18.8679	0	0	0	11.0063
K00114	ko00010,ko00625	0	0	1.38094	0.449843	0.449843	0	0	0	2.39961	0.449843	0	0	1.38094	4.69314	7.9814	38635.8	7309.04	8391.91	1.14653	2781.85	5.70297	25.2918	8926.51	0	6906.34	20.641	4.9129	0.568828	3.34732	1745.95	0	1.15142	2167.38	0.568828	0	0	5012.81	0	0	0	0.449843	0	0	1581.82	2.3496	0	0.931099	4776.68
K11095	ko03040	1.67504	0	3.35008	1.67504	1.67504	0	5.02513	1.67504	5.02513	1.67504	0	8.37521	11.7253	75.3769	0	0	0	0	1.67504	0	0	0	0	0	0	0	8.37521	0	0	0	0	0	0	0	0	0	571.189	0	0	0	0	3.35008	0	224.456	0	0	15.0754	273.032
K01754	ko01200,ko01230,ko00260,ko00290	3.86556	2.0347	73602.2	35.3954	52571	1.11483	78977.8	40952.5	58234.1	74.6922	3.38189	64912.9	73304.9	147256	81170.2	185706	118293	83035	108260	156777	45277.6	134316	221209	19.5275	178418	92915.2	162721	202097	75611.2	167761	3.42021	108730	144953	1.57004	28995.6	115230	250664	3.531	2.53271	85972.4	0.773395	238811	96982.7	252237	72453	117545	154260	250168
K11903	ko03070,ko02025	4.08998	0	2.09644	0	0	0	29663.4	4.08998	0	0	0	0	3.9607	10251	39639.4	45452.8	8877.68	42574.1	15.8475	63069.1	8.16113	8077.73	78981.5	3.9607	35970.4	23408.9	13.8889	79395.8	4.19287	26316.2	0	0	82495.2	0	8.27172	0	0	0	1.98413	4.08998	0	0	55841.9	2582.44	1.91571	0	0	0
K01485	ko00240,ko00330	0	0.784314	0	2.3753	0	0	5090.56	0	0	0	0	0	12329.6	1312.15	43670.1	73162.1	29.5136	21470.4	2.86595	105945	52230.3	44581.5	55693.2	0.78064	42268.8	9964.25	12.9598	21513.6	3.07959	6955.02	0	0	10775	0.78064	0.791766	3.64638	13.1103	0	0	0	0	0	14035.9	11.9651	0	16502.6	20831.3	5.61639
K13829	ko01230,ko00400	0	0.665336	0	0	0	0	0.821018	0	0	0	0	0	0	0	5.32269	32844.7	3.99202	6.14371	0	17913.7	17794.1	30678.2	5644.02	0	12008	15200.1	10870.2	1.64204	0.665336	13829.1	0	0	378.672	0	0	0	110.05	0	0	0	0	0	28.7356	1.33752	0	0	0	205.417
K01039	ko00650,ko00643	0	0	0	4.83092	0	0	0.977517	0	0	0	0	0	1.20773	862.71	28042.2	64059.1	34842.6	30895.8	0	46150.3	17.907	22492.1	58945.9	0	69973.1	17.0543	8.18713	1.1655	32730.2	10034.2	0	0	7127.05	1.16959	0	0	1532.72	0	0	0	0	0	22.9469	3.22311	1.20773	1.20773	0	4.25192
K00822	ko00640,ko00280,ko00410	0	0	0	0	0	0	2.08333	0.632511	2.97454	0	0	6.0334	5.08991	936.181	59863.6	71041.7	105948	2490.14	0	54.9672	15.4053	21496.2	95098.4	0.752445	47932.5	25893.6	41327.8	4.99367	78945.8	21542.9	0	0	7797.99	2.53004	0	0	7174.93	0	0	0	0	0	0	4041.68	0	0	3.74564	6239.96
K11959	ko02010	0	1.64204	2.41634	0	1.52918	0	2.48034	2.37349	3.88817	0	0	2.32663	1424.19	648.832	60.5511	198830	79419.4	16928.5	0	81127.8	51948.9	105707	120953	13933.4	103174	56023.8	81537.8	3.95197	141943	40226.9	0	3.11656	17931.8	0.797448	0	2.32663	7250.29	0	0	0	0	0	1.58921	5744.57	0	0	3.08881	7548.14
K10674	ko00260	0	0	0	0	0	0	0	0	2.49688	0	0	0	0	1554.93	51721.8	44815.2	21142.3	20053.9	0	23726.2	11.4662	19957.9	58012.7	0	2080.43	8429.9	41104.3	0	6.2422	19222.6	0	1.07875	6257.78	1.07875	0	2.49688	2073.57	0	0	0	0	0	0	536.039	0	0	0	783.1
K08927	ko02020	0	0	0	0	0	0	0	0	0	0	0	0	9.39153	0	12.987	45433.6	4.329	18926	0	61675.8	4.329	74846.6	13598.5	0	17.316	21.645	4.329	0	4.329	17139	0	0	12.987	0	0	0	37.5301	0	0	0	0	0	0	18.9153	0	0	0	14.1534
K09971	ko02010	0	0	0.863558	0	0	0	0	0.893655	5.78958	0	0	1.43678	8.53597	8.05103	66048.4	79448.7	68139.7	44580.3	0	155903	4447.67	86177.8	131023	0.905797	68854.1	36479.7	64314.4	1.83411	10.5869	55592.8	0	0.925926	16847.7	1.82149	0	2.2435	5636.5	0	0	0	0	0	0	2441.26	0.658762	0.661376	0	7200.65
K08641	ko02020,ko01502	0	0	0	0	0	0	3.47814	1.5949	1.1655	0	0	25.5218	0	103172	24.0017	24308.2	21156.8	12864.4	4.71884	9576.52	11.3696	14273.1	22281.6	0	9884.08	10221.4	10.118	1.88324	1.1655	24082.8	3.003	1.1655	25652.9	0	13932.9	7.99926	6623.78	0	0	0	0	0	7946.34	7137.06	1.88324	3.76648	0	2642.59
K00151	ko01220,ko00350	0.654879	0	0.681663	0	0	0	0	0	0	1.34042	0	0.647249	0	3.17774	6.03092	45486.9	38832.3	756.848	0	53105	12.1621	21877.9	57600.8	0	52420.9	23225.4	59305	1.34042	1.96089	30732.7	0	1.36333	22812.2	0.681663	0	0	2721.95	0	0	0	0	0	0.0659156	3468.61	0	0	1.30213	1209.08
K05916	ko05132	4.19287	0	6.28931	0	6.28931	0	4381.54	0	26.8493	0	0	2713.12	6374.51	820.929	94447.3	48636.3	9.88627	28555.4	21024.6	26211.1	10.3518	40878.3	55492.8	4.23012	17133.2	24843.5	9238.16	74764.6	26101.1	32690.6	0	0	12435.4	0	25004.9	0	143645	4.19287	0	1.69205	2.09644	2.09644	5173.79	140568	28503.9	1.69205	11590.1	150141
K00123	ko01200,ko00630,ko00680	0.67683	85820.2	1.53031	20.1217	34172.2	0	21847.5	5.49031	18404.3	0.530786	0.550055	25898.9	11446.8	176538	161905	221656	124998	59170.5	50948.8	213465	137958	188194	224918	43128.4	196714	112604	75985.3	112333	72952.3	115822	0	1.3753	100807	0.347584	15.9221	7.89601	15269.8	0.904421	1.28205	4.33575	0.550055	2.85399	110337	20062.8	11016.8	27.9173	12992.6	18171.8
K19837	ko00791	0	0	0.715308	0	0.715308	0	0	0	2.12774	0	0	0.706215	0.715308	592.87	44417.7	85723.6	22549.8	16248.3	0.726216	66646.6	19.544	92722.8	94766.5	0	145100	60065.4	54050	0.706215	3.3406	37590.9	0	0	17634.1	0	0	0	3182.44	0	0	0	0	0.715308	0	1208.07	0	0	0	3307.85
K17325	ko02010	0	0	0	0	0	0.92081	1.85714	27.334	1.84162	0	0	0	8.13008	1530.96	10.1292	36554.9	86795.7	22108.5	0	53203.4	8.25216	17667.5	74792.3	1.81917	69399	9336.38	17.3385	334.361	3.68324	19106.2	0	0	11451	2.77795	0	14923.5	8108.3	0	4.70614	0	0	1.83908	182.996	4591.44	0	0.92081	0.92081	2844.56
K01799	ko00650,ko00760	0	1.31234	0	0	1.31234	0	0	0	0	0	1.31234	0	0	0	52430.5	40180.5	27141.5	18651.9	0	40283.9	5.1692	18.3312	57761.2	0	47079.8	1627.81	5.24934	0	24709.9	28180.8	0	0	11497.1	0	0	0	5.27811	0	0	0	0	0	2.62467	0	0	0	0	0
K00803	ko00565,ko04146	0	0	4.03357	0	0	0	0	0	0	0	0	0	0.674764	2.77403	36488.9	27840.6	16506.4	16160.5	0	30396.9	38659	37281.4	61174.1	0	48792.6	13043.5	52445.1	0	7.74376	15270.1	0	0	8413.24	0.642261	0	0	732.729	0	0	0	0	0	0	7.74146	0	0	0	2151.41
K00303	ko00260	1.59301	0.797448	0	0	0	0	0.859107	1.5949	1.78253	0	0	0.891266	1.59301	1.5949	97761	131237	75714.2	60436.6	0.799361	224588	94971.5	113317	123524	0	121995	34155.6	55098.7	2.38855	49216.2	111621	0	1.64996	16985.8	0.859107	0	0	8.96913	0.797448	0	0	0	0	0	4.97235	0	0	0.852515	3.18979
K13771	ko05132	2.43309	0	2.20751	23318.6	0	2.20751	57199.9	9.11968	20974.4	59.9251	0	39061	33499.1	14625.7	70895.4	114536	10315	49247.5	86853.1	93111.3	70352.9	39185.3	80816.8	176619	10883.6	46998.7	35816.6	89383	156.696	79259.2	0	0	47662	2.28311	22.8652	54.5314	4761.15	0	0	0	108.961	2.36407	37622.8	4660.81	29.2132	108.534	40.8123	5681.69
K01607	ko01220,ko00362	0	0	0	0	0	0	6341.43	1.8018	23.0024	0	0	2387.71	15813.4	9979.92	13.6598	148298	51364.3	61120.6	2.55614	59354.9	50049.8	6976.65	128505	11472.9	4275.64	42256.7	12.2635	4750.63	39251.1	32597.4	0	3.62802	27933.7	2.66667	7.54159	2.69172	2387.95	2.46914	0	0	0	1.73611	23746.9	35.2283	5.31639	34717.9	2.69172	1677.05
K17324	ko02010	0	0	0	0	0	0	0	0	1.8442	0	0	0	3.7037	6.47383	3716.86	39788.6	76406.3	29265.4	0	54240.3	13.7563	32.217	75605	0	63497.3	3535.54	14.7109	0	13843	32888.5	0	0	6956.46	0.893655	0	0	2753.03	0	0	0	0	0	0.00581551	3898.72	0	0	0.925926	3716.23
K03381	ko01220,ko00362,ko00364,ko00361,ko00623	0	0	2.48756	0	0	0	0	0	0	0	0	2.48756	2.28311	0	6.41804	16154.9	6733.66	27.7475	0	14.8914	4.26055	19.2636	26106.1	0	16.4592	4.26055	5.49213	0	4.23332	15.0509	0	0	1015.29	0	0	2.48756	5930.93	0	0	0	0	0	0	1923.28	0	1.05152	0	2315.37
K15894	ko00520	1.82149	0	105827	3.5461	3.64299	0.910747	4397.99	0.910747	32113.3	0	0	3.64299	12462.1	25004.2	0	2.73224	2.6838	0	0	0	0	0.910747	0.910747	0	0.910747	0	34703.1	0	0	0	0	0	2.6838	0	0	0.910747	102436	3.64299	0	0.910747	0	1.82149	13.2157	98903.1	0.910747	0	2.73224	104884
K01908	ko00640	0	1.58064	20381.5	0	1.56742	0	0.523286	0.524109	0	0.507357	0	2.37514	0.523286	218.115	62878.3	95003.6	72269.1	33.026	30722.7	102368	24770.3	82122.5	76753.4	0	60176.9	36306.3	23044.5	0.520021	109614	29114.2	0	0	9095.22	0	0	0	6936.1	0	0	0	0	0.523286	4.11033	5150.1	0	1.05653	3516.61	2772.75
K06857	ko02010	0	0	0	2.52525	0	0	0	0	0	0	0	1.3947	4.87963	11211	8.69555	22243.2	28.1665	7565.83	0	33124.5	4.17253	74846.2	21279.6	1.1655	32020.2	35806.6	4.17253	1.3947	26915.6	16730.2	0	0	31.2032	0	0	1.1655	2345.29	0	0	0	0	0	63.5198	4.16095	0	1.1655	0	7.2777
K14067	ko01200,ko00630,ko00680	0	1.6964	0	0	0.852515	0	0	0	0	0	0	0	0	0.0173106	9.36903	40364.5	7226.79	3694.49	0	42773.3	5700.88	8128.89	55.9638	0	9694.61	20484.9	1.70503	1.6964	26162	30248.6	0	0	11.892	0	0	0	0.852515	0	0	0	0	0	0	2.55754	0	0.843882	0	0
K02000	ko02010	0	51680	0	0.769823	0.846024	0	1.27226	0.769823	28.7356	1.84162	0	3.66837	18.2847	0	49212.5	28800.8	16.2657	21123.7	4.02062	61975.3	9.16941	48252.9	64712.6	6.95927	22035	46.3268	25142.8	24.9429	35562.1	29875.4	0	3.88371	14611.4	1.53965	18793.1	5.50999	0	0	0	0	0	0	25.6509	0	1.84162	0	1.84162	5.14805
K03736	ko00564	0	0	0	0	0	1.26263	1.12994	0	0	0	0	1.26263	4.96633	2348.14	15.2196	49949.3	21755.6	17.6264	1.34409	20028.6	25620.9	12021.1	12752.6	0	23049	38948.5	48666.6	3.05349	1.26263	20147.8	0	0	28.7071	0	1.12994	0	2461.41	0	0	0	0	0	5400.42	736.953	0	9.03955	1.12994	1163.57
K09970	ko02010	0	0.863558	0	0	0	0	2.43588	0	4.26548	1.67657	0	0	4.81677	697.916	62310.3	110019	66141.3	42698.7	0.870322	123248	28356.3	91109.7	180807	0	88779.9	30289.4	97491	0	8.20373	50624.3	0	1.33457	25035.3	0	0	0	3427.32	0	0	0	0	0	1.72943	2449.44	0	0	0.863558	510.727
K14449	ko01200,ko00630,ko00660,ko00720	0	0	0	0	0	0	0	0	0	0	0	1.32802	0	1.32802	22702.4	41227.8	3.22196	7245.26	0	21.7803	44321	43660.5	18.9394	0	20.8333	27634.5	1.89394	0	0.94697	15933.8	0	0	11.3636	0	0	0	9.86207	0	0	0	0	0	0	9.48102	0	0	0	5.878
K01480	ko00330	0.949668	3.47222	3.43723	0	0	0	0	0	2.19889	7.0922	0	2.93583	2.76625	14.9195	15272.7	63655.2	21398.9	14628.9	0	13712.6	11.6468	51.9211	60419	1.69205	23523.4	16987.5	36393.4	17.6891	3.00127	69235.7	0	0.949668	7085.21	1.69205	0	0	72.2249	3.47222	0	0	0	6.94444	27.0728	23.724	0	10.1523	0	15.4473
K06160	ko02010	1.18942	0	0	0	0	0	1.18942	0	0	0	0	0	0	0	4.76724	34435.5	5.33808	3.56827	0	11416.2	4.75451	13949.3	3211.3	0	7879.34	9941.82	12969	0.59312	0	11201.4	0	0	784.826	0	0	0	196.584	0	0	0	0	0	0	0	0	0	0	0
K01816	ko00630	0	0	2.37926	0	1.12613	0	0	0	2.44365	0	0	2.42314	2.59722	5.2092	76085.1	116334	18591.1	13838	0	68027.8	8824.39	10179.2	102069	0	81290.7	22854.5	20.388	3.80328	5.1003	50410.8	0	0	8654.39	1.29702	0	0	2006.84	0	0	0	0	0	1.34409	36.6702	0	0	0	3274.82
K11961	ko02010	0	0	0.891266	0	0	0	1.73041	0.877193	6359.7	0	0	0.848176	1.70288	1417.21	101311	137491	97571.2	29409.8	0	114504	12.7268	58243.4	130513	0.863558	107167	53707.9	28551.4	3.67148	26457.8	62877.8	0	0	14832.7	55.8707	0	1.73041	4313.36	0	0	0	0	0	0	2313.81	0	0.886525	0	4367.92
K05815	ko02010	0	0	2.29268	0	0	0	0	1.24844	1.17786	4.69898	0	0	0	1467.39	72173.7	77224.7	30945.3	34044.2	0	118554	57569.2	45671.8	134688	0	83672.7	17881.9	40804.3	1.17786	60236.6	48716.4	0	1.24844	18893	1.24844	0	0	3821.26	0	0	0	0	0	1.17371	10.8125	0	0	0	3254.52
K00366	ko00910	0	0	0.569801	2.55443	0.643501	0	5391.26	0	1.53319	0	0	4.14261	5.77193	25109.7	33597.8	34614.2	26522.1	5538.7	1.77165	28575.8	18667.7	40871.4	18640.3	27967.3	18.4713	35994.8	4.52404	4161.55	25833.9	15588.7	0	0	19871.7	0	0	1.9305	1506.67	0	0	0	0	0.643501	18550.9	9.66898	3.68258	44222.4	0.643501	880.745
K17224	ko00920	0	0	0	0	0	0	1.44928	0	1.44928	0	0	0	0.588928	1.73244	7.11775	39669.5	34.2597	5190.79	0	10426.5	7.7005	22687.9	8987.37	0.582751	14688.9	15900.5	4.14774	0	2.35116	9441.21	0	0.588928	1441.56	0	0.582751	0	3486.97	0	0	0	0	0	0	2100.38	2.02103	0	0	4056.15
K16147	ko00500	0.316256	0	0	0	3.73109	0	7901.85	0.518403	1.66784	3.34847	0	5714.78	17496	7300.33	19.6347	83798.6	15209.2	20985.9	33448.2	51876.7	8.44458	43937.8	55276.7	2.20751	72297	49925.7	63627.4	8464.1	8819.36	22324.4	0	60800.2	16619.2	0.316256	3.31895	72793.3	218.905	3.32461	0.316256	120280	0	4.19066	32806.3	3460.15	8468.02	21608.5	11429.7	3713.31
K10564	ko02040	0	2.17575	0	0	0	0	0	0	0	0	0	0	0	0	15487.7	34917.4	6250.67	7984.45	0	62683.1	2.80703	24777.2	12416	0	21933.1	28136.5	16065.9	0	0	11543.5	0	0	2344.45	0.775194	0	0	0	0	0	0	0	0	0	0	0	0	0	2.17575
K07130	ko00630,ko00380	0	0	0	0	0	0	0	1.5873	0	0	0	0	0	0	19.0476	5917.44	8670.15	23.5883	0	4.31954	7.93651	17.018	188.889	0	39.2402	12.6984	6.34921	0	0	25.3968	0	0	85.0507	1.5873	0	0	0	0	0	0	0	0	0	0	0	0	0	0
K18291	ko00660	0	0	0	0	0	0	1.14155	0	0	0	0	0	0	0	50166.9	25292.8	4830.01	12476.9	0	5421.34	5.70776	17544	46975.2	0	23.9726	9.13242	7.99087	0	0	20337.8	0	0	6667.75	1.14155	0	0	0	0	0	0	0	0	0	0	0	0	0	0.029145
K00167	ko00640,ko00280	0	1.92693	0	0	0	0.95511	3.91698	0	5.82638	0	0	0	0	811.179	42100.3	40214.7	50669.3	18939.7	0	50433.7	25619.3	17731.2	48788.9	0	8106.23	4210.55	26074.3	1.91571	5.98122	27721.5	0	0	7862	0.971817	0	0	8976.76	0	0	0	0	0.974659	0	11040.3	0	0.974659	13112.7	6339.39
K08359	ko00920,ko02020	0	0.966184	0	0	0	0	0	0	0	0	0	0	0	0	7.72947	16900.4	1.93237	11616.2	0	1.93237	5.7971	8.69565	46132.5	0	34851.8	18387.3	10.628	0	0	12432	0	0	7281.87	0.966184	0	0	0	0	0	0	0	0	0	0	0	0	0	0
K18541	ko00627	0	0	0	0	0	0	0	0	0	0	0	0	0.70922	0	34001.1	35764.7	8480.69	18606.6	0	5.50889	5.31507	34064.8	50419	0	49728.6	18896.5	4.25532	0	0	15445.3	0	0	6108.12	0	0	0	0.70922	0.70922	0	0	0	0	0	0.70922	0	0	0	0
K01502	ko00643	0	0	0	0	0	0	0	0	0	0	0	0.928505	0	0	53895.1	65261.2	10.3114	22129.1	0	58.6041	12.1895	42844.6	66186.9	0	12232.2	39116.2	12.2244	0	0	32806.5	0	0	8330.25	1.8919	0	0	4.64253	0	0	0	0	0	0	0.963391	1.85701	0	0	1.85187
K03897	ko00310	0	0	0	0	0	0	0	0	1.5873	0	0	0	2.25989	35.724	28702.7	32026.6	11.2345	1666.61	0	27.0328	12.2536	5807.27	54595.4	0	31673.9	18.5157	6.59445	18.2959	0.754148	27.5238	0	1.43062	6718.27	1.4463	0	0	1849.57	1.12994	0	0	0	0	0	6.56443	0	0	1.5873	9.73904
K01841	ko00440	0	0	0	0	0	0	0	1.14548	0	0	0	0	0	0	16.0774	42947.1	18.1808	25453.8	0	46966	12.5902	19813.8	67960.9	0	60102.4	28138.2	4.5819	0	0	37952.8	0	3.17182	45.3713	1.14548	0	0	2269.96	0	0	0	0	0	0	3.43643	0	0	0	0
K02031	ko02024	0	204216	0	1.01317	4.05401	0	15.2355	0	1.61812	4.8346	0	29.1706	2891.96	18182.3	108309	173267	127850	80727.3	76156.4	138800	107742	98357.3	219307	8.34627	221896	65879.5	97319.2	370.742	72686.3	133471	0	5.05403	45469.4	84520.3	0.992063	2.03373	4759.99	4.76158	2.66711	0	0	19.22	7298.77	2555.54	62.7837	23.9465	5.67333	8810.61
K01179	ko00500	0	0	2.54453	0	2.65813	1.27226	1.38586	0.797448	2.07742	0	0	0	0	2.54453	22773.5	34277.8	20269.8	3119.89	0.550964	72247.6	5.42162	11591.2	20934.7	0	10861.4	11626.8	3007.48	2.65	5.19346	9362.8	0	0	38.6496	0	0	0	62.7144	0	0.908265	0	0	0.402576	0	29.0836	0	0	1.67484	16.8578
K17226	ko00920	0	0	0	0	2.50263	0	0	0	0	0	0	0	4.61189	6.65019	24491	120040	77956	9322.61	0	16766.5	24589.3	83065.7	41254	0	26730.6	41513.6	12.3378	0	6.71189	14875.9	0	0	7235.19	0	0	0	1039.49	0	0	0	0	0	0	17.4303	0	0	5.98196	21.0817
K14977	ko00230	0	1.16959	0	0	0	0	0	0	0	0	0	0	0	0	13.1307	39416.7	29694.2	3850.53	0	107053	5.33626	68920.6	21002.1	0	43888.4	39585.7	21489.4	0	1.16959	28574.1	0	0	4879	0	0	0	2.75238	0	5.7243	0	0	0	0	8.08863	1.19474	0	0	0
K00450	ko00350	0	0	0	0	0.888889	0	0	0.949668	0	0.949668	0	0	2.89855	0.960615	17.5684	23705.4	11.4173	32.9117	0	10.9815	6.59784	21.124	53049.2	0	57.3539	26.9046	19.5173	0.888889	1.91028	41.2156	0	0	75.6565	2.78822	0	0	1272.01	0.960615	0	0	0	0.960615	0	5.7971	0	0	0	301.488
K18981	ko00053	0	0	0	0	0	0	0	0	1.23916	0	0	0	1.26743	1.23916	6.25174	26954.7	28839.8	22.3211	0	4.85821	14.9122	9012.68	52160	0	34723.1	8043.79	12.5764	0	1.23916	17564.9	0	0	517.089	1.26743	0	0	3490.49	0	1.16959	0	0	0	0	9.13242	0	0	0	1530.46
K02033	ko02024	0	5.90516	9.93519	74844	6.72292	0	91078.9	11.5967	193046	198132	0	41661.3	177387	77719.8	647747	703966	281712	389790	26199.1	505496	284467	289066	961225	32.446	620878	223596	313575	202916	43.6397	498899	0	21.6678	281971	15.5296	23518.5	187235	13953.2	1.06157	6.84015	3.87444	0	7.73216	194159	18991	39.8635	100741	79437.9	22895.8
K05342	ko00500	0	3.5461	0	0.419815	0.839631	0	0	3.48211	0	0	0	0	0	2.05761	25096.3	40514.6	9.8596	9.77091	0	28509.8	9538.12	31706.3	9982.19	0	2346.64	28374.3	2.51256	0.837521	4.03104	19.0262	0	0	279.263	0.837521	0	0	0	0	0	0	0	0	1.18203	7.77363	2.36407	0.838576	1.18203	0
K13488	ko02020,ko02025	0	0	0	0	0	0	0	0	0	0	0	0	0	0	38715.5	26369	0	31.1929	0	3068.8	5.81395	20.1205	43245.2	0	34961.5	17.8122	52746.4	0	0	21106.5	0	0	9493.92	0	0	0	0	0	0	0	0	0	0	0	0	0	0	0
K13485	ko00230	0	0	0	0	0	0	0	0	0	0	0	0	0	0	2.72111	15632.7	3.59712	3934.75	0	2162.14	2.39808	2408.06	8216.19	0	254.062	1666.91	6552.03	0	0	4755.49	0	0	230.597	0	0	0	0	0	0	0	0	0	0	0	0	0	0	1.19904
K09021	ko00240	0	0	2.54453	0	0	0	0	0	3.11526	0	0	0	0	2.54453	71169.2	38584.7	16158.7	13915.8	0	36268.5	0	58666.8	23198.5	0	20858.9	9693.07	5.65979	2.54453	2.54453	15113.7	0	0	2155.94	0	0	2.54453	10.7489	0	0	0	0	0	0	5.08906	3.11526	0	0	7.63359
K03895	ko00310	0	0	2.14101	0	0	0	0	0	0	0	0	0	0	0	0	4304.86	18.2355	4.42968	0	25.9505	0.55371	6.64452	7630.05	0	4.90956	7634.31	0	0.55371	2.14101	12.1816	0	0	523.248	0	0	0	0	0	0	0	0	0	0	0	0	0	0	0
K12973	ko05133,ko01503	0	0	0	0	0	0	0	0	0	0	0	0	0	0	57587.2	30116	0	23632	0	8557.1	10.8108	10.8108	60560.8	0	34.2342	9.00901	78463.3	0	0	37450.8	0	1.8018	46.8468	0	0	0	0	0	0	0	0	0	0	0	0	0	0	0
K01487	ko00230	0	0	0	0	0	0	5.62375	2.59184	0	0	0	10.2968	5.00859	27353	41110.4	41818.8	28.4678	18644.3	0	33481.1	459.267	33025.3	7394.82	5.9234	6769.18	33463.9	6.10528	43.6555	0.755858	13101.8	0	0	12945	0	6.37471	0.78064	1.75088	0	0	0	0	0	12304	6.29609	0.78064	5.1858	2.41463	0.755858
K01483	ko00230	0	0	0	0	0	0	0	0	0	0	0	4.01606	0	0	40115.2	34819.3	1.15502	8786.81	0	12842.5	26238.7	7784.4	10401.4	0	6676.09	2881.07	1.85185	2.00803	0	28759.4	0	1.85185	19.8557	0	0	0	2.00803	0	0	0	0	0	0	0	0	0	0	0
K13060	ko00270,ko02024,ko02025	0	0	0	0	0	0	0	0	0	0	0	0	0	0	1.7094	10019.6	54982.9	9.60012	0	20.9725	0	1.65017	67.5065	0	15.6751	4.80769	0	0	3.1333	7.9823	0	0	21.0737	0	0	0	0	0	0	0	0	0	0	0	0	0	0	0
K03223	ko03070	0	0	0	0	0	0	0	0	0	0	0	0	0	0	7.68049	20898.7	0	8394.67	0	4.60829	41083.1	23607.9	46323.4	0	30221.4	7795.61	4.60829	0	0	19765.3	0	0	7525.43	0	0	0	0	0	0	0	0	0	0	0	0	0	0	0
K02403	ko02020,ko02040,ko02024	0	0	0	0	0	0	0	0	0	0	0	0	0	0	13191.4	47284.2	0	33.0033	0	5225.05	9.74531	22.9466	59114.7	0	26.247	13.0456	13.2013	0	0	23.1023	0	0	101.999	0	0	0	0	0	0	0	0	0	0	0	0	0	0	0
K16259	ko00680	0	0	0	0	1.001	0	0	0	0	0	0	0	1.001	0	12.012	27625.8	6353.09	7658.51	0	14262.6	4.004	24999.4	4402.25	0	14770.7	25400.1	3.003	0	2.002	9.00901	0	0	4.004	0	0	0	0	0	0	0	0	0	0	1.001	0	0	0	1.001
K16255	ko00680	0	0	0	0	0	0	0	0	0	0	0	0	0	0	4.87805	31602.2	1.62602	3.25203	0	46332.2	6.50407	40608.1	8683.11	0	17.8862	18566.9	1.62602	0	0	20922	0	0	6.50407	0	0	0	1.62602	0	0	0	0	0	0	0	0	0	0	0
K07789	ko02020	0.891266	0	5.42573	0.32144	1.7268	0	1.78798	76.8939	5.48105	0	0	10.9401	1.1349	397.707	57670.2	128005	107249	30539.1	4010.92	105781	83504.7	124016	146566	0	154370	48568.6	51297.2	1.23804	73335.5	66887.5	0	1.616	19923.3	1.2864	0	5325.54	6942.34	0	0	0.325839	0.325839	0	0.945213	3868.6	0.809061	0	0.304414	2852.93
K00034	ko01200,ko00030	0	0	0	0	0	0	0	0	0	0	0	0	0	0	12.8419	3077.48	0	1429.51	0	16.5991	1.30208	16.5991	2061.73	0	15.3865	11.4504	14182	0	0	13.9949	0	0	0	0	0	0	0	0	0	0	0	0	0	0	0	0	0	2.54453
K01470	ko00330	0	0	1.19904	0	0	0	1.33869	1.21212	2.55969	0	0	0	3.56053	11.7727	28.3524	99238.4	42430.6	4186.56	1.23916	225517	8486.55	169277	44956.2	0	100913	110377	10.1457	1.21212	10.6545	18440.5	0	0	4187.33	1.21212	0	0	920.522	2.15054	0	0	0	0	0	23.7643	0	0	1.221	20.1332
K10680	ko00633	0.910747	0	0.923361	0	0	0	9.77424	0.903342	2.0823	0	0	4.81725	1.18624	1960.38	35155.3	46151.6	39664.8	28912.9	0.910747	15868.1	16.0327	28202.5	82822.8	0.910747	38308.5	32.5207	4896.13	0.905797	28250.4	21810.4	0	0	11983.6	2.70029	0	0	10969.7	0	0	0	0	0	2.29299	13041.8	0	0	1.81942	3581.86
K02402	ko02020,ko02040,ko02024	0	0	0	0	0	0	0	0	0	0	0	0	0	0	20596.6	41658.6	0	27.6844	0	8160.13	5.28328	15.5282	60476.8	0	12.0918	8.59107	6.87285	0	0	27.62	0	0	61.9843	0	0	0	3.43643	0	0	0	0	0	0	0	0	0	0	0
K15783	ko00260	0	0	0	0	0	0	0	0	0	0	0	0	0	0	0	7582.9	11.0263	4.24088	0	31.3825	0.848176	10.1781	7992.98	0	5.93723	5.08906	0	2.54453	0.848176	9234.55	0	0	6.78541	0	0	0	0	0	0	0	0	0	0	0	0	0	0	0
K10552	ko02010	0	0	0	0	0	0	0	0	0	0	0	0	0	0	0	22.2868	11.6279	6.78295	0	31.9767	0.968992	8.72093	32.9457	0	3.87597	4.84496	0	0	2.90698	16.4729	0	0	6.78295	0	0	0	0	0	0	0	0	0	0.968992	0	0	0	0	0
K13896	ko02010	2.38095	153.387	0	0	0.612745	2.38095	20431.9	1.36164	7907.44	1.22888	0	18975.5	5572.8	11175.3	21918.7	59859.1	103629	19284.1	7821.54	82438.1	16420.2	68631.5	32496.7	40814.6	41190.4	38191.1	4.2771	37508.6	38462.3	23082.9	0	0.613874	9828.39	0.612745	5.37914	2.58825	1630.95	0	0	0	0	3.1999	28285.8	3924.03	44450.8	6151.44	3.37009	1779.01
K15228	ko00680	0	0	0	0	0	0	0	0	1.84162	0	0	0	1.84162	1.84162	30971.3	21863.7	8.66296	23301.6	0	4.78699	38874.7	40955.2	37137.2	0	44483	8.56659	73846.4	0	1.4245	23020.1	0	0	7671.06	0	0	0	3649.51	0	0	0	0	0	0	2325.49	0	0	0	11.0497
K00483	ko01220,ko00350	0	0	0.647249	0	0	0	0	0	0	0	0	0	0	0	1.26743	14148.7	23.6887	17.0745	0.633714	32820.2	4.06496	14.5336	19165	0	10.8673	20.8681	0	0	3.82877	26785.2	0	0	14.0684	0	0	0	2.13675	0	0	0	0	0	0	0	0	0	0	0
K21006	ko02025	0	0	0	0	0	0	0	0	0	0	0	0	0	0	2.16098	1841.49	0.353482	399.586	0	0	1.08049	3.92839	4007.46	0	4.31194	3.24147	2.53451	0	0	6.06932	0	0	6.08937	0	0	0	0	0	0	0	0	0	0	0	0	0	0	0
K13486	ko02020	0	0	0	0	0	0	0	0	0	0	0	0	0	0	45714.9	18091.7	0	10840.2	0	0.762777	40802.1	15.6433	33560.7	0	45554	5.21444	37368.9	0	0	19632.5	0	0.762777	6904.93	0	0	0	0	0	0	0	0	0	0	0	0	0	0	0
K15015	ko04727,ko04723,ko04721,ko05032,ko05033	0	0	0	0	0	0	0	0	0	0	0	0	0	0	62423.6	44540.1	0	39848.2	0	0.817246	10.4167	10006.7	81803.1	0	15.625	10.4167	5.20833	0	0	30930.5	0	0	78.125	0	0	0	0	0	0	0	0	0	0	0	0	0	0	0
K17321	ko02010	0	0	0	0	1.14946	0	1.75241	0	7460.7	1.75638	0	0	1.14548	716.018	16.1399	14375.7	107604	8180.12	0.577701	51586.9	11517.1	27642.6	63699.7	0	37175.6	16492	31424.3	2.33409	26545.5	32.9444	0	0.573723	9198.8	0.571755	0	0	1064.93	0.577701	0.577701	0	0	0	1.14946	1208.54	0	0	0	1631.14
K02614	ko00360	2.41546	0	2.41546	2.09644	0	0	9.87654	2.1097	4.57884	0	0	3954.56	7.40741	4101.08	50259	39916.9	30043.6	9250.29	7.04798	20047.2	2.1097	17399.8	73334.4	0	44708.6	56.5217	12.6186	42930.1	2.36407	70244.7	2.46914	2.09644	34266.7	0	27.1605	4.93827	3717.29	0	0	0	0	0	6368.72	3063.29	0	4.93827	4.64779	20.6387
K13020	ko00520	0	0	0	0	0	0	0.949668	0	0	0	0	0	0	2370.4	5.69801	26210.2	0	18.9934	0	2.849	63496.2	13.2953	46835.3	2.62471	24911.7	6.64767	5.69801	10662.4	0	16919.4	0	0	9125.67	0.949668	0.949668	0	0	0	0	0	0	0	13042.9	0	0	0	0	0
K00045	ko00051	0	1.35501	0	0	0	0	0	0	0.676133	0	0	5.17598	3.10559	0	1.35364	15941.9	28.1189	10.916	0	42819.7	2.02977	10394.2	8505.74	1.0352	16.2519	6.72735	0	26.5574	4.0568	15.7816	0	1.7127	387.74	0	1.0352	1.7127	0	0	0	0	1.0352	0	19.311	0	0	0	0	1.0352
K00137	ko00330,ko00410	0	0	0	0	0	0	0	0	0	0	0	0	0	0	0.70028	5717.8	25.3604	5357.79	0	37898.3	0.70028	12107.7	7518.83	0	3.5014	12.7266	0	0	5.84526	9010.55	0	0	3.62291	0	0	0.70028	0	0	0	0	0	0	0	0	0	0	0	0
K10227	ko02010	0	1.6835	0	0	0.761035	0	0	0	0	0	0	0	0	0.761035	1.52555	21755.7	30.9602	8.37335	0	60355.1	2.28485	10.6719	14604.7	0	21232.1	11.5652	1.52381	0.762777	3.04762	14.4618	0	0.762777	2152.55	0.761035	0	0	0	0	0	0	0	0	0	0	0	0.761035	0	0.761035
K12252	ko00330	0	0	0	0	0	0	0	0	0	0	0	0	0	0	0	4933.01	5.92217	4.23012	0	50892	1.69205	17878	6378.2	0	7.61421	9660.99	0.846024	0	4.23012	20097.4	0	0	4.23012	0	0	0	0	0	0	0	0	0	0	0	0	0	0	0
K10233	ko02010	0.928505	0	0	0	0	0	0	0	0	0	0	0	0	0	0	9250.71	12.8299	6091.42	0	38217.1	1.68781	16055.8	17.5549	0	10.296	3.37561	0.759301	0.928505	3.71402	14.3485	0	0.928505	701.337	0	0	0	0	0	0	0	0	0	0	0	0	0.759301	0	0
K00407	ko00190,ko02020	0	0	0	0	0	0	0	0	0	0	0	0	0	5.84795	69439	27238.1	5.74713	18891	0	39870.4	271716	22133.1	30399.3	0	47599.5	9.76187	4.40454	0	0	42124.7	0	0	3428.5	11.4943	0	0	5.84795	0	0	0	0	0	0	0	0	0	0	0
K08323	ko00040	0	0.825083	0.823045	0	0.801282	0	0	0	3.29422	0	0	0	2.44941	0	36191.4	27208.8	4.05197	15294.3	0	7734.55	4.11726	18777.4	43916	1.60256	43182.7	8.21073	44802.5	0	0	13035.7	0	0	6815.27	2.46914	0	0	1765.17	0	0	0	0	1.62433	0	1730.36	0	0	0	1025.56
K06720	ko00260	0	0	0	0	0	0	0	0	0	0	0	0	0	0	59189.1	30786.1	0	13493.8	0	4.93827	7.40741	23719.6	38006.3	0	32446.4	9398.88	107524	0	0	12220.5	0	0	6516.39	2.46914	0	0	0	0	0	0	0	0	0	0	0	0	0	0
K00166	ko00640,ko00280	0.750751	1.56136	0	0	0	1.0929	0.750751	0	5.55538	1.53691	0	2.65207	3.405	5.87309	45365.6	29012.2	31.9792	23057.1	5.06029	57777.5	21692.2	10917.9	50118.5	0	5339.1	6179.73	8.0357	1.59719	3.84108	21703.3	0	0.81103	7640.63	0.786164	0	0	9562.84	0.750751	0	0	0	1.12613	0	9274.77	0	0	2.97196	3542.22
K20844	ko00520	0	0	0	0	0	0	0	0	0	0	0	0	0	0	0.637349	28.6807	7.64818	3.82409	0	3.18674	0.637349	1.91205	17.8458	0	3.18674	0	0	0.637349	1.91205	0	0	0.637349	4.46144	0	0	0	0	0	0	0	0	0	0	0	0	0	0	0
K17850	ko01501	1.05152	0	0	0	1.04167	0	3.21328	0	3.125	0	0	0	0	3.125	18059.1	37743	2427.81	19770.2	0	77686.5	7640.29	27.0547	54254.3	0	33365.9	11596.5	4.51977	2.28311	1.05152	22426.5	0	0	7891.75	1.12994	0	2.46914	3899.01	0	0	0	0	0	0	5699.82	0	0	2.08333	9.85679
K14974	ko00760	0	0	0	0	0	0	0	0	0	0	0	0	0	0	8.63558	25510.9	0	12.0898	0	2.59067	4.31779	8.63558	47200	0	21.5889	6.04491	5.18135	0	0	21368.1	0	0	5043.99	0.863558	0	0	0	0	0	0	0	0	0	0	0	0	0	0
K07535	ko01220,ko00362	0	0	0	0	0	0	0	0	0	0	0	0	0	0	0	5567.44	1.30208	6.51042	0	7.8125	8709.91	2.60417	11861.5	0	2.60417	2.60417	32.1499	0	0	1.30208	0	1.30208	1472.03	0	0	0	0	0	0	0	0	0	0	0	0	0	0	0
K01584	ko00330	0	0	0	0	0	0	0.442087	0	0	1.09568	0	6719.39	27975.2	0	72304.9	55990.4	2.20809	739.918	1.84162	12926.4	23656.1	30931	87128.2	9639.08	72404.5	19424.3	86571.6	0	0	36299.7	0	0.884173	12996.5	0.883002	0	2.28371	3.6088	0	0	0	0	0	5.18662	0	2.72521	0.441501	0	822.497
K11004	ko02010,ko03070,ko05133	0	0	0	0	1.1534	0	1.62555	0	1.1534	0	0	0	0	1.1534	36688.1	19852.2	11.5653	16061.7	0	7393.97	9.18274	16.5809	44210.1	0	29365.9	5250.93	4.59137	1.69763	0	19997.5	0	0	6343.44	0.918274	0	0	13.8408	0	0	0	0	0	2.34771	0.470146	0	0	0	3.46021
K14578	ko01220,ko00627,ko00633,ko00642,ko00626,ko00624	0	0	0	0	0	0	0	0	0	0	0	0	0	0	51223	19935.7	3.20513	35.2564	0	0	21432.2	32.0513	44300.1	0	84076.9	16.0256	17449	0	0	25379.3	0	3.20513	10266.4	0	0	0	0	0	0	0	0	0	0	0	0	0	0	0
K00316	ko00330,ko00410	0	0	0	0	0	0	0	0	0	0	0	0	0	0	0.506586	5664.8	1.01317	12.6368	0	46051.2	4.21227	13.4904	53.8699	0	2651.82	7.37945	0	1.55167	0	22.5492	0	0	10.0081	0.538503	0	0	0	0	0	0	0	0	0	0	0	0	0	0
K01630	ko00053	0	0	0	0	0	0	0	0	0	0	0	0	0	0	31212.1	24800.4	0	16.9271	0	2.60417	6.51042	13.0208	58898.2	0	18.2292	10.4167	5.20833	0	0	19331.5	0	1.30208	8341.4	0	0	0	0	0	0	0	0	0	0	0	0	0	0	0
K10918	ko05111	0	0	0	0	0	0	0	0	0	0	0	0	0	0	0	5.50055	1.10011	1.10011	0	1.10011	1.10011	3.30033	7257	0	2.20022	3.30033	1.10011	0	0	2.20022	0	0	2.20022	0	0	0	0	0	0	0	0	0	0	0	0	0	0	0
K01654	ko00520	1.89394	1.00705	6.74895	0	4.97517	0	10.4167	0.94697	12.3106	1.89394	0	2.84091	17813.9	32629.6	0	0	0	0	0	0.94697	0	0	0	0	0	0	25774.2	1744.34	0	0	0	0	7260.84	0	0	0	92520.6	1.89394	0	1.89394	0	0.94697	1.92678	99250.4	0	0.94697	108547	87511.4
K02291	ko00906	1.443	2.35571	6.63845	1.443	4.3741	2.886	3917.83	2.886	3889.93	1.16959	0	15075.9	4045.82	34150.6	88533.7	143970	82220.8	47391.3	29266.1	106233	48302.1	168785	118455	7.57816	55766.8	43360.2	56728.2	48216.4	6.84381	66969.5	0	0	14201.8	1.11483	26107.7	0	102046	2.886	0	0	0	2.886	8990.39	105952	2.35571	2.35571	48462.9	97070.8
K18676	ko00520	0	0	1.14155	0	0	0	1.14155	0	1.14155	0	0	1.14155	0	1.14155	2.23714	11541.7	25812.5	6.63129	0	79903.2	4.46679	16.4655	13799.7	0	18067.6	11322.9	1.11857	1.14155	2.03252	9948.22	0	0	14.4025	0	0	0	35.3422	1.14155	0	0	0	0	0	14.8402	0	0	0	2812.53
K01055	ko01220,ko00362	0	0	1.38313	0	2.76625	0	0	0	0	0	0	2.36407	0	4.8331	66598.3	61795.7	21807.1	37100.2	0	55360	38173.1	64.2103	127578	0	87909.5	7948.32	19.8202	0	3.81258	15764.8	0	1.14155	18564.1	2.47253	0	0	663.847	0	0	0	0	0	0	8.68526	0	1.38313	1.287	17.6677
K07642	ko02020	0	0	0	0	0	0.786164	0	0	0	0	0	0	0	0	5.36173	1007.21	0.644745	5.29938	0	5.42923	0	3716.03	6281.5	0	2.7204	0.786164	3.00324	0	0	2553.38	0	0	3.64798	0	0	0	2.35849	0	0	0	0	0	0	0.786164	0	0.712251	0	0.786164
K00201	ko01200,ko00680	0	0	0	0	0	0	0	0	0	0	0	0	0	0	4.64253	27429.7	5.57103	3.71402	0	25.9981	1.85701	28.7837	9625.05	0	33490.2	24.1411	0.928505	0	0	12.9991	0	0	7.42804	0	0	0	0	0	0	0	0	0	0	0.928505	0	0	0	0
K09020	ko00240	0	0	1.41243	0	0	0	0	1.4556	2.86803	0	0	0	1.34409	5.82786	11.1556	42348.8	34.4688	18.063	1.34409	42924.3	2.75652	23249.9	27919.8	0	19841.2	18763.7	10.9757	0	4.16894	19956.7	0	0	1283.76	0	0	0	1196.77	0	0	0	0	0	0	19.0238	0	0	3.003	17.2119
K07795	ko02020	0	0	0	0	0	0	0	2.87356	4.93755	0	0	3.18949	2.87356	1195.54	20.8771	24906.2	49277.4	41.3405	0	36860.1	6.75765	22278.4	11409.8	0	17194.3	26.273	8.9609	2.002	8.89552	41.1576	0	1.91571	1603.43	0.694444	0	0	2582.33	0	1.0582	0	0	0	0	1213.53	0	1.0582	2.11074	3526.27
K16845	ko00270	0	0	0	0	0	0	0	0	0	0	0	0	0	0	7.0922	39973.5	7.0922	35.461	0	3.5461	0	21.2766	62379.4	0	39.0071	17.7305	57909	0	0	28078.8	0	3.5461	14699.3	3.5461	0	0	0	0	0	0	0	0	0	0	0	0	0	0
K10003	ko02010,ko02020	0	0	0	0	1.36612	0	0	1.32802	2.74925	0	0	0	0	1.36612	11069.3	79211.9	15.4994	30790.8	0	26225.1	6.89339	36471.4	69942.9	0	44461.8	21033.6	6.69521	1.36612	0	25197	0	0	9610.22	2.69976	0	0	1808.94	0	0	0	0	0	0	2300.09	0	0	0	1687.16
K18242	ko00626	0	0	0	0	0	0	0	0	0	0	0	0	0	0	5.24345	22711.1	0	11462.3	0	2.99625	6.74157	28780	43765.9	0	42983.1	6652.63	32619.8	0	0	21500.7	0	0	5222.14	0	0	0	0.749064	0	0	0	0.749064	0	0	0	0	0	0	0
K19191	ko00760	0	0	0	0	0	0	0	0	0	0	0	1.38889	0	0	0.408998	11106.2	19.5944	4.49298	0	95905.4	3.66898	19487.3	6886.4	0	11.5913	6233.53	0	0.407498	2.04049	21418.9	0	0.408998	12.4078	0	0	0	229.371	0	0	0	0	0	0	1.05067	0	0	0	1.38889
K14029	ko01200,ko00010,ko00680,ko00625	0	0	0	0	0	0	0	0	0	0	0	0	0	0	9.90099	122.112	3.30033	3.30033	0	19.802	6.60066	9.90099	59.4059	0	16.5017	33.0033	6.60066	0	0	49.505	0	0	13.2013	0	0	0	6.60066	0	0	0	0	0	0	0	0	0	0	0
K13891	ko02010	1.10742	0	11.4943	0	0	0	0	0	0	0	0	0	0	1.11111	26545.9	21097.9	4.42968	17.7224	0	2.21853	14840.1	23401.9	42800.3	0	49040.7	12.2001	5.5371	1.11111	0	14257.3	0	0	8765.02	0	0	1.11111	2081.81	0	0	0	0	0	0	3.32595	0	2.21853	0	12.6017
K15054	ko00627	0	0	0	0	0	0	0	0	0	0	0	0	0	0	31293.9	26725.7	0	13.9252	0	0.870322	6.09225	21735.3	50577	0	39953.2	9937.83	6.96258	0	0	18.2768	0	0.870322	5575.45	0	0	0	0	0	0	0	0	0	0	0	0	0	0	0
K15652	ko00400	0	0	0	0	0	0	0	0	0	0	0	0	0	0	9546.95	28329	2.38949	4.77897	0	37825.8	2.38949	14.3369	9007.16	0	25464.2	19705.7	1.19474	0	0	8.3632	0	0	8.3632	0	0	0	2.38949	0	0	0	0	0	0	1.19474	0	0	0	0
K01477	ko00230	0	0	0	0	0	0	0	0	0	0	0	0	0	0	1.18624	6308.41	3.03951	5.30147	0	4.05268	2.19941	6.48771	35.3675	0	20.3032	7.95754	1.18624	0	0	3523.33	0	1.18624	9.70029	0	0	0	0	0	0	0	0	0	0	0	0	0	0	0
K16877	ko00365	0	0	0.334336	0	0	0	0	0	0.334336	0	0	0	0	0.668673	3.00903	6238.01	0.334336	9135.56	0	10.3644	1.00301	5.01505	9662.15	0	7126.34	1.00301	0.668673	0.334336	0	4301.92	0	0	9.36142	0	0	0	8.02407	0	0	0	0	0	0	1.33735	0	0	0	1.33735
K00148	ko01200,ko00680,ko00625	0.837521	0	0.823045	0	0	0	0	0	0	0	0	0	0	0	4.93827	26262.2	4.17313	20.6051	0	9.15483	9.89102	9.08245	43176	0	21594.6	7.43636	7.40741	0	0	22.2946	0	0.823045	40.3582	0	0	0	0.823045	0	0	0	0	0	0.823045	0	0.823045	0	0	0
K02413	ko02040	0	0	0	0	0	0	0	0	0	0	0	0	0	0	6.66667	28505.8	0	17002.4	0	2.22222	4.44444	11.1111	36998.9	0	51008.3	19736.1	12101.7	0	0	6.66667	0	0	7118.09	0	0	0	0	0	2.22222	0	0	0	0	0	0	0	0	0
K12240	ko01053	0	0	0	0	0	0	0	0	0	0	0	0	0	0	0.549753	6339.55	8141.07	2.19901	0	2.93201	0.366502	2.38226	3741.63	0	7210.89	1395.18	0	0	0.366502	1.64926	0	0.183251	2.93201	0	0	0	0	0	0	0	0	0	0	0	0	0	0	0
K07653	ko02020	0	0	0	0	0	0	0	0	0	0	0	0	0	0	1.38026	9405.29	7.58181	1.05152	0	2.79318	0	1.38026	1.05152	0	3.48331	3.62078	0	1.55039	1.05152	2.43179	0	0	4.70496	0	0	0.690131	0	0	0	0	0	0	307.998	0	0	0	0	0
K00040	ko00040	1.37174	0	1.90101	0	0	0	0	0	0	2.82685	0	0	0	3.64964	33243.1	38693.6	6.64267	18896.5	0	17.8771	10.061	31.309	83865.1	0	54578.6	12994.5	27867.7	0	0	30991.9	0	0	7395.93	1.25367	0	0	20.2006	0	1.43062	0	0	1.61031	1.61031	10.4976	1.61031	3.22061	0	5.99167
K00441	ko00680	5.32481	0	7.45474	0	2.12993	0	5.32481	2.12993	10.6496	0	0	3.19489	2.12993	70.2875	0	2.12993	0	0	0	0	0	0	0	0	0	0	2.12993	0	0	0	0	0	0	0	0	0	533.546	2.12993	0	0	0	3.19489	3.19489	204.473	0	0	4.25985	271.565
K16256	ko00680	0	0	0	0	0	0	0	0	0	0	0	0	0	0	2.98507	21272.8	1.99005	1087.7	0	39378.2	2.98507	30584.3	7188.93	0	17945.3	21461.3	0.995025	0	0	15.9204	0	0	11.9403	0.995025	0	0	0	0	0	0.995025	0	0	0	1.99005	0	0	0	0.995025
K05772	ko02010	0	0	0	0	0	0	0	0	8.48934	0	0	1.20773	5.22795	14699.3	12.1784	23965.8	16.8559	3953.28	0	36343	5.17941	27842.8	16675.7	1.221	24.6026	30623.6	4.83092	1.20337	18559.8	16851.5	0	0	36.7206	2.52089	2.442	0	2852.5	0	0	0	0	1.20337	12838.9	7660.43	0	2.442	1.56495	19.7441
K20807	ko00380,ko00627,ko00364,ko00643	0	0	0	0	0	0	0	0	3.59163	0	0	0	0	3.5285	4.52489	33324	43651.1	8874.26	0	18.127	1.5083	5828.78	16788.1	0	18277.1	3832.66	3.01659	0	6.05375	1498.45	0	0	1426.41	0	0	0	262.447	0	0	0	0	0	0	7.12698	0	0	1.51515	14.689
K03219	ko03070	0	0	0	0	1.07875	0	0	0	0	0	0	0	0	1.07875	8.98045	20328.6	1.60701	15589.3	0	1.58479	3.16957	12.6783	43476.2	0	19.5457	6.33914	6.86741	0	0	19.5457	0	0	6270.63	0.528262	0	0	23.7325	0	0	0.528262	0	0	0	4.31499	0	0	0	7.55124
K03184	ko00130	0.825083	0.825083	1.65017	0	0	0.825083	4.9505	0.825083	8.25083	0.825083	0	0.825083	2.47525	14.0264	0	0	0.825083	0	0	0	0	0	0	1.65017	0	0	4.12541	0	0.825083	0	0	0	0	0	0	1.65017	23163	0	0	0	0	1.65017	0	17364.4	0.825083	0	38791.2	23945.5
K10582	ko04120	0	0	0	0	0	0	0	0	0	0	0	0	0	0	0	6111.89	6.28931	3.14465	0	9.43396	3.14465	9.43396	44.0252	0	18.8679	6.28931	0	0	3.14465	9.43396	0	0	22.0126	0	0	0	15.7233	0	0	0	0	0	0	3.14465	0	0	0	6.28931
K10002	ko02010,ko02020	1.443	263125	0	0	0	0	1.46199	0	0	0	0	0	0	0	28838.9	77353.2	39429.2	30059.8	0	31970.1	10.2179	55462.4	84078.8	0	52194.9	23858.9	47337	2.886	2.8926	28634.9	0	0	7144.55	0	0	0	2382.7	0	0	0	0	0	4.35427	1217.19	0	0	1.443	892.108
K01075	ko00130,ko00362	0	0	2.38095	0	0	0	0	0	2.38095	0	0	2.38095	0	11.9048	41.6144	59129.6	16.2937	20155.1	0	18084	47095.5	34730.2	62432.3	0	30822.3	34.1648	51120.5	0	2.38095	27548.8	0	0	9311.29	0	0	0	1184.34	0	0	2.00803	0	0	0	4011.09	0	0	2.38095	4.7619
K02557	ko02030,ko02040	1.13379	2.26757	9.8045	1.10375	7.67194	3.19663	17.4971	2.16532	44285.4	9.46386	0	10.9797	16904.9	15775.9	57941.8	213389	140219	55622.1	2.05177	192648	25.6979	185048	178691	20.3724	148297	52118	15100.1	12542.2	44973.3	83742	1.46843	1.84449	24815.9	3.03691	3.90585	1.94363	156567	3.31126	1.13379	0	0	9.63083	12523.3	152474	1.28205	15.7301	7145.53	129172
K09251	ko00330	0	0	0	0	0	0	0	0	1.57978	0	0	0	0	0	3.35345	7685.43	1.36333	2.72665	0	21.7913	0	10.9066	13918.9	1.34138	5.45331	6.13497	0	0	0.681663	12.2699	0	0	4.04609	0	0	0	12.6382	0	0.670691	0	0	0.670691	0	9.47867	0	0	0	4.73934
K07799	ko02020	0	0	0	0	1.04822	0	0	0.715308	4701.22	0.837521	0	0	2.18755	1224.03	77443.8	139123	32289.6	61238.6	0	110163	46463	83208	151625	0	131678	55013.6	18578.6	0.757576	5.35725	74941.7	0	0	17435	2.30746	0	0	6817.56	0	0.852515	0	0	0	0	15.4184	0	0	0.676133	4248.92
K01685	ko00040	0.685871	0	3.89864	0	1.94932	0	1.94932	0	1.19048	0	0	0	1.9685	8.85145	29171.4	35243.2	22537.6	14196.4	0	62125.2	43386.7	12676.3	65744.1	0	47997.6	12999.2	11.3544	0.664011	8.65882	20092.6	0	0	12449.8	1.4969	0	0	8874.32	0	0	0	0	0	0	761.376	0.656168	0	0	3469.83
K05816	ko02010	0	41.5954	1.87807	0	15892.7	0	0	32.7772	13599.3	6478.03	0	1464.46	1563.61	2235.11	65600.8	87679.6	125698	57674.7	22855	139978	5991.45	66002	138225	0	71047.5	22792.8	46211.1	2.12868	99507.6	59035.7	0	0	22436.5	3.75918	0	0	5887.86	0	2.76521	0	2.05983	1.04167	1148.75	3563.32	8.64382	0.42205	6209.05	8724.44
K11103	ko02020	8.00729	5.53691	6.31829	3.3652	2.29012	0.761035	13.9779	5.17868	25.6658	3.87477	0	6.88864	25.2095	9126.88	42823.3	176694	116822	18811.1	1.49161	216685	15154.9	142780	118338	3.72477	134542	112432	9475.5	67.3116	17.5611	20145.7	0	0.745712	9375.1	1.55039	2.49185	1.56139	119872	2.28311	0	0	0	6.1325	11955.5	121370	0.761035	8.5697	7.54168	8748.51
K18199	ko00930	0	0	0	0	0	0	0	0	3796.13	0	0	2.63764	2.36407	0	46948.3	94118.6	14.4663	34505.4	0	39547.3	5.72375	102169	66122.8	0	41893.6	75057.1	11.4975	0	4.32965	56.2061	0	0	10483.1	0	0	0	2148.72	1.18203	0	0	0	0	0	3100.47	0	0	0	4.96454
K13622	ko00564	0	0	1.61812	0	0.861326	0	2.47945	0	0	0	0	0	0.809061	2.47945	4.93949	1043.28	22.8773	5.62249	0	58491.9	4.58529	15432.6	5811.61	0	7.9373	5.17347	8.11563	950.444	74392.4	11.245	0	0	19.5175	0	0	0	8646.79	0.809061	0	0	0	0	0	7393.38	0	0	2.88006	1873.71
K18068	ko01220,ko00624	0	0	0	0	2.5641	0	0	0	0	0	0	0	0	2.5641	48535.9	28336.6	0	20.5011	2.5641	4.55581	4.55581	12.435	46033.4	0	20.028	3.79651	6.83371	0	0	15030.7	0	0.759301	9013.14	1.5186	0	0	1270.31	0	0	0	0	0	0	1079.99	0	0	2.5641	5.12821
K02053	ko02024	1.26263	0	0	0	0	0	9971.99	0	4344.63	141615	0	4717.07	3.80228	23652.8	125399	129296	36512.6	42678.2	29155.1	144295	100586	84019.1	216428	1.78253	142220	74.8634	31.4061	30875.4	7.50278	95355.9	0	0	45691.1	6.25638	2.44114	1.28205	16.8658	0	0	0	0	0	4209.69	16.5969	4.22367	5.96226	3.78658	15.6724
K01035	ko00640,ko00650,ko00310,ko00627,ko02020	0	0	0	3.27221	0	0	15.34	0	0	0	0	6.06061	4.78736	2532.29	4.60829	7166.86	6.14439	6718.85	6.06061	12158.5	1.5361	2953.25	13996.6	1.5361	1.5361	13645.9	1.5361	10.7527	0	4.58735	117405	0	17325.3	1.5361	0	4.54545	0	0	0	0	0	0	8503.54	0	0	13.6679	0	0
K01236	ko00500	2.19775	0	0	0	1.32802	0	2.68113	0	1.50877	0	0	1.0929	1001.8	8.60463	37801	60674.6	36589.6	20808.4	0	47581.7	48461.2	54897.1	60352	0	59839	38384.8	21893.5	573.165	3.92899	26730.1	0	1.32802	9327.62	0.58072	1.08578	0.548246	370.318	0	0	0.557414	0	0	165.975	3406.04	0	0	4.69484	20.4055
K01721	ko00380,ko00627,ko00364,ko00643	0	0	0	0	0	0	1.5873	0	0	0	0	0	0	10.0325	1.47493	25698.3	26888.4	3.07749	0	22.701	1.47493	6106.72	5022.98	0	9675.85	2.94985	4.53715	0	8.55855	3.06223	0	0	2502.92	1.47493	0	0	3908.4	0	0	0	0	0	0	9.29096	3.90802	0	1.5873	1833.81
K05549	ko01220,ko00362,ko00364,ko00622	0	0	0	0	2.08333	0	0	0	0	0	0	0	0	0	0.726216	2021.8	10.9029	4830.5	0	1.46205	0.726216	5.11237	10109	0	7.29102	3.65032	0.735835	0	1.45243	2185.1	0	0	4.39577	0	0	2.08333	2408.41	0	0	0	0	0	0	2630.7	0	0	0	4.16667
K00209	ko01200,ko01212,ko00650,ko00061	0	0	0	0	0.835422	0.835422	0	0.835422	0	0	0	2.54045	0	0.852515	60078.5	27311.7	17.0332	18.4818	0	12152	22803.5	21.0565	17294.4	0	14005.4	15.5443	27285.6	0	2.52336	26.0006	0	0.835422	1344.49	0	0	0	703.98	0	0	0	0	0	0	2.55754	0	0	0	5.098
K09845	ko00906	0	0	3.82355	0	2.20752	0	0	0	0	0	0	0	0	254.072	6.79762	30332.5	10788.2	6231.79	0	21440.3	10711.7	10838.7	3477.61	0	13776.8	7183.5	22873.4	0.604961	0.649773	10937	0	0	673.326	0	0	0.604961	3536.5	0	0	0	0	0	0	5692.49	0	1.60256	0.604961	435.941
K13810	ko01200,ko01230,ko00010,ko00030,ko00500,ko00520	0.352734	0	0	0	0.352734	0	0.735272	0.352734	1285.29	0	0	0.352734	1972.34	1.85605	31223.1	77584.7	10424.4	20338	0.352734	34152.3	30602.3	60263.4	56975.7	0	34180.2	32414.7	71245.9	0.698874	4.96435	34484.6	0	0.520833	9750.08	0.698874	0.351247	0	2278.17	0.384025	0	0	0	1.60225	0	1606.2	0	0	1.85605	3361.73
K11529	ko01200,ko00030,ko00630,ko00680,ko00561,ko00260	0	0.791766	0	0	0.768049	0	0	0.778816	7.68243	0	0	0	0.768049	8.08397	27369.6	75005.7	89586.3	5846.85	0	117484	8.49697	79207.4	19946.8	0	7701.69	58406.8	6.97355	3.11639	2.33863	11029.7	0	0.768049	2314.13	0.761035	0	5.07614	1896.41	0	0	0	0	0	0	3301.23	0	0	0.778816	39.4121
K01574	ko00640,ko00072	0	0	0	0	0	0	0	0	4.97512	4.97512	0	0	1.34953	12.3934	10793.4	33979.4	8607.46	4198.67	0	80234.5	9035.04	23906.1	66255.7	0	21.9999	32.2515	7.17689	0	40438	4038.8	0	0	4615.92	0	0	0	3808.29	0	0	0	0	0	0	2493.92	0	0	0	3524.11
K18306	ko02024	0	0	0	0	0	0	0.884173	0	2.28015	0	0	0	4.00894	9.51426	52987.3	52955.4	9549.97	23.9329	0	14.1817	5915.56	21.9445	62746.6	0	43500.5	5.32886	4.43505	0	1.67504	18386.8	0	0.884173	6842.7	2.65961	0	0	4483.58	0	0	0	0	0	0.837521	1.78253	0	0	0	5.9492
K10009	ko02010	0	3.56091	0	1.49477	0	0	29219.5	8.03842	4345.56	0	0	47737.7	12841.6	9138.4	42614.7	31968.3	8.68083	36536.8	33271	45610	44580.8	34867.9	61588.8	11777.7	44639.7	10410	58062.9	124085	5.48148	65389.8	0	6.27764	19405.5	2.98358	57378.8	22.9108	1.46843	0	0	0	0	2.67738	33294.5	5.10467	90278.6	8.94431	19389.2	3271.57
K01706	ko00053	0	0.737463	0	0	0	0	0	0.839631	0.839631	0	0	2355.82	0	3.2037	6.11248	10156.3	27.6915	1620.86	0.737463	32992.4	2.21972	9890.99	21406.7	0	14308.7	10.1479	7.24713	0.737463	3.07749	2207.41	0	0	2103.44	1.7094	0	0	7285.81	0	0	0	0	0	0	2501.14	0	0	0	3119.23
K01941	ko00220,ko00791	0	0	2.00897	0	0	0	0.275028	0	915.211	0	0	0.717618	0.358809	8.53561	64504.9	79450.2	37554.6	15043.5	0	40195.9	9.73886	50449.1	63527	0	30101.5	38663.9	11.7083	0.557513	34790.8	39742.6	0	0.275028	8706.89	1.65017	0.282486	4724.8	9334.51	0	0	0.282486	0	2.57275	0.564972	10606.3	4789.5	1.10516	0.88983	537.303
K10439	ko02010,ko02030	0	0	1.03199	38.4884	1.01317	0	22098.1	2.97749	49049.1	0	0.94162	45.4186	18155.5	21079.9	7.92152	66019.8	85138.1	38330.4	30602	86791.9	21.9264	25558.4	35624.6	5.09045	11619.6	28496.9	6.94542	21098.9	30.6962	67023.2	0	77632.3	67748	0	9.14925	123616	32.4306	0	0	4.78943	0	28.8314	51378.1	6.06399	7.24876	97369.2	6345.16	2688.37
K18698	ko01501	18.583	55.7491	9.29152	3.48432	15.0987	4.64576	16.2602	15.0987	2.32288	31.3589	0	18.583	1.16144	35675.8	1.16144	0	5.8072	2.32288	1.16144	19.7445	2.32288	0	5.8072	5.8072	1.16144	0	1.16144	3.48432	4.64576	4.64576	0	8.13008	19.7445	0	0	10.453	18.583	11.6144	13.9373	0	2.32288	9.29152	8.13008	1.16144	32.5203	33.6818	0	1.16144
K03532	ko02020	0	0	0	0	0	0	0	0	0	0	0	0	0	7944.36	29448.1	25468.1	0.819001	19.656	0	4.914	49284.1	4.095	51968.2	0	18.018	7.37101	6.55201	0	0	21076.4	0	0	6326.88	0.819001	3.18979	0	0	0	0	0	0	0	14.3541	0	0	0	0	0
K00821	ko01210,ko01230,ko00300,ko00220	1.63201	1.69205	19.479	18.1818	7.49416	0.813008	9411.73	0.835422	98.4322	0.813008	0	25550.1	9285.07	30427.3	17.6033	66007.6	26323.9	46986	34167.3	97267.9	44979	62858.4	45168.6	42216.1	31094.8	35066.2	23.1569	50092.9	2.35921	33114.3	3.92605	0	18553.7	0.837521	16410.3	70803.5	134440	3.26402	0.784314	1868.87	0	6.51006	45338.6	141014	112299	44039.8	18.4871	30003.4
K00647	ko01212,ko00061,ko00780	4.10762	1.64208	8.15118	12373.2	7.3679	1.65017	29463.9	4.08899	64869.3	92.7219	0	23886.9	29131.3	47539.8	49821.3	86960.5	95864	70676.5	25847.8	90664.2	27871.8	99819.4	89959.3	28142.3	82358.7	18904.2	58593.8	137269	51293.6	62017	0	2.28686	26909.6	67450.9	33531.4	2.45532	137582	5.78107	0.825083	118222	0	114330	88044.9	125398	63947.5	91051.3	36134.3	165508
K02610	ko00360	0	0	5.42005	2.71003	0	0	0	0	2.71003	0	0	0	0	2882.69	56080.5	63376.2	29729.6	30564.8	3.50877	27519.2	7.01754	12096.7	80989.1	0	40222.1	8462.1	17.2953	0	10.4532	30122.8	0	0	15177	0	0	0	2332.37	0	0	0	0	0	0	6851.41	0	0	0	12.152
K05306	ko00440	0	0	1.27226	0	0	0	0	1.21655	2.54453	0	0	1.27226	0	3.81679	92345.7	57219.7	4.9219	3744.14	0	8.51582	16274	4360.06	113144	0	101722	4642.54	14.5119	2.25989	0	40941.8	0	0	13525.1	2.43309	0	0	5462.68	0	0	0	0	0	0	6961.67	0	0	0	4320.88
K01644	ko02020	0	0	51149.3	2.77409	9.35751	3.62469	14044.4	1.17371	7353.76	2.31137	0	37625.4	77526.7	46501	80698	188688	37153.5	71972	54304.5	209263	33.5887	41708.8	192751	9152.82	106864	15088.2	70314.7	87295.6	18048.2	159210	0	8.39484	42851.5	2.36407	25300.6	6.59097	110144	1.17371	1.30208	4.58294	0	10.4649	40646.3	126568	76954.2	9569.09	23084.7	125830
K00042	ko00630	0	0	0	0	8.32872	0	1.12613	0	7.7255	0	0	1.12613	2.76653	3129.47	5.51521	16123.9	22.3441	17.4219	0	67917.8	37651.7	15.6559	101.309	19094.5	19.1281	12.4295	1.12613	5.58281	33377	2196.37	0	0	26.4518	0	1.12994	2.19298	4348.52	0	0	0	2.22222	1.02881	3915.75	2677.23	0	13.3936	6911.84	2563.38
K01187	ko00052,ko00500	4.57387	1.63876	45206.4	0	15.1235	1.86118	34090.4	5.28943	30652.2	5.86566	2.23714	9955.72	33.3187	37414.3	27343.1	90284.1	35230.4	42055.2	17214.5	78296.9	11215.4	50534.8	33477	70827.2	14063.2	14586.2	41294.6	1526.49	11.9724	36746.6	113500	0	10729.5	1.77306	10.9139	7.21247	130255	5.10748	1.24844	1.42968	0	6.83022	5494.11	113200	1.10402	15316.2	64153.4	112452
K00064	ko00051,ko00053	0	0	0.974659	0	0	0	0.980392	0	0	0	0	0	0.960615	0	23504.5	36835	22366	4284.35	0	45149.5	52365.6	37471.1	50743.1	0	43418.6	19.1768	5312.42	0	0	19423.5	0	0.960615	6302.83	0	0	0	3.89606	0	0.980392	0	0	0	0	2.88184	0	0	0	1.94101
K11336	ko00860	0	0	3.80952	0	3.80952	0	3.80952	0	0	0	0	0	0	0	0	25478	7.93651	8676.07	6.2671	6323.9	26575.8	7630.89	1296.26	0	6605.07	7602.93	21606.4	0	0	17682.4	0	0	754.909	3.96825	0	0	5989.64	0	0	0	0	0	0	2425.14	0	0	0	14.9097
K03462	ko00760,ko04621	0	0	3.40136	0	0	0	0.589971	0	0	0	0	1.4881	0	0.744048	49500.1	22251.6	0	14523.9	0.744048	1.17994	4.12979	10.7268	46714.3	0	18.1829	9.80836	7.66962	9202.81	0	18689.5	0	0	5457.85	0	0	0.744048	0	0	0	0	456972	0	2657.11	0	0	0	0	0
K05825	ko01210,ko01230,ko00300	0	0	1.61031	35.3909	0.831255	0	10.744	0.837521	0	2.41741	0	9.09791	6.61284	13036	16094.2	2379.71	54557.3	36840	4.3075	14028.6	21540.1	24.8007	68487.1	4.36441	3993.06	8826.41	12.4511	9.47706	3.26275	37.2613	0	0	21933.6	0	0.837521	0	1610.06	0	0	0	0	0	24760.1	2.41546	0	36549.7	0	4226.77
K00200	ko01200,ko00680	0	0	0	0	0	0	0	0	0	0	0	0	1.21433	0	9704.5	26433.4	1.82149	6.07165	0	25951.1	1.82149	20.0364	8010.53	0	32849.9	19258.6	3.64299	0	0	10216.2	0	0	6.67881	0	0	0	0	0	0	0	0	0	0	0	0	0	0	0
K11963	ko02010	0	0	1.44928	0	0	0	0	37615.4	14791.1	0	0	2298.4	4.46086	2460.21	187584	196818	136562	59215.3	0	107455	38778.3	152783	178416	0	226799	25248.3	60683.8	1.43678	68808.1	87411.2	0	1.40647	28024.5	4.26221	0	0	7441.93	0	0	0	0	0	0	6726.6	0	0	1.443	5411.82
K06044	ko00500	0.468823	0	2.0202	0	0	0	4.20312	0.741565	0.784314	2.34669	0	2.82825	7.86661	4.71884	17.1531	64682.3	16736.8	17447.6	0.754148	23020	19494.1	39437	49702.5	0	49526.7	28456.8	12766.1	28.19	0.781671	15429.7	0	0	7380.27	1.11235	0	0.729978	1948.47	0	0	0	0	0.764526	13.6752	8.95374	1.7094	0	0	2062.75
K03735	ko00564	0	0	0.723066	0	0.723066	0	3.17405	1.68092	1.44613	0	0	4305.57	10.569	4771.82	10.0918	52649.5	34605.1	24.9406	1.52207	15915.6	77109.3	50011.2	19224.9	0	27288.3	32188.1	15747.6	7.70229	55458.8	20049.6	0	0	44.6748	0	4.98303	1.68092	4080.65	0	2.69993	0	0	0	13248.4	2732.18	0.723066	14.3248	0	2669.77
K00315	ko00260	0	0	1.38889	0.4095	0.4095	0	0	0	0	0	0	0	0.407498	0	1.2057	4630.36	45.5509	13.7454	0	112189	2.83769	21.459	7068.19	0	6019.31	16.1488	0.386698	0.794196	7.20987	28.2025	0	0	964.168	0.386698	0	0	0	0	0	0	0	0	0	0	0.4095	0	0	0
K10938	ko05111	0	0	0	0	0	0	0	2.54453	0	0	0	0	0	0	5.08906	31650.4	0	8.90585	0	3.81679	5.08906	8.90585	176.845	0	27.9898	5.08906	6.36132	0	0	22.9008	0	0	50.8906	0	0	0	0	0	0	0	0	0	0	0	0	0	0	0
K18129	ko01501	0	0	0	0	0	0	0	1.56495	0	0	0	0	0	0	17.1927	3671.25	0	37.5152	0	4.69484	3.12989	23.409	10334.9	0	23.4742	20.3226	10.9546	0	0	21.8875	0	0	51.6432	0	0	0	0	0	0	0	0	0	0	0	0	0	0	0
K00141	ko01220,ko00627,ko00623,ko00622	0	0	0	0	0	0	0	0	0	0	0	0	0	0.673401	2.0202	10075.3	2.72258	1474.53	0	12.0426	0	3.38632	3386.45	0	7.68184	3.37666	0	0	0.68306	2.02986	0	0	5.39686	0	0	0	0.673401	0	0	0	0	0	0	0	0	0	0	0.673401
K13481	ko00230	0	0	0	0	1.20773	0	0	0	0	0	0	1.20773	0	1.20773	0	8575.57	14.8154	8.58604	0.674764	36317.5	3.31503	6.70354	7649.09	0.674764	7.37831	8.72784	0.660066	0	2.69906	13284.6	0	0	1274.02	0.660066	0	0	10.8696	0	0	0	0	0	0	3.73559	0	0	0	6.69871
K01473	ko00330	0	1.43829	3.14858	0	1.45848	0	0.706215	0	6.06713	0	0	4.0133	1.7795	5.79845	33015.6	63915.5	33.1759	22658.9	0	41.7863	13.3542	17065	90540.2	0.466853	54797.7	25336.1	11.8619	0	18462.4	34504.8	0	13424.4	14865.2	1.43867	0	0	5757.44	0	0	0	0	0.976086	0.466853	11661.5	2.23324	0	2.00547	5967.3
K01430	ko00230,ko00220,ko00791	0	0	0	0	0	0	5.84795	0	9.90099	0	0	0	10012.4	3.30033	13.2013	55514.1	76819	18.8491	3.30033	36600.5	9.90099	6349.73	33178.6	0	5430.88	31.0975	3.30033	14.9962	0	23.1023	0	3.30033	17458.4	0	3.30033	0	5995.14	0	0	0	0	0	2619.67	1389.23	0	0	0	4085.72
K16254	ko00680	0	0	0	1.13766	0	0	0	0	0	0	0	0	0	0	5.68828	30512.8	2.27531	6.82594	0	41421.3	1.13766	26226.3	9291.5	0	11.3766	25980.8	2.27531	0	0	15764.3	0	0	7.96359	0	0	0	1.13766	0	0	0	0	0	0	0	0	0	0	0
K02611	ko00360	0	0	2.65604	0	1.25786	0	0	2.52706	3.9139	0	0	3.84374	1.08416	1.25786	5230.21	44692.4	130981	14298.2	0	26709.9	8741.73	4206.3	78809.7	0	36413.2	6453.22	28467.7	1.25786	5.14907	16439	0	0	22796.6	2.61438	0	0	5132.35	0	0	0	0	0	0	3884.84	0	0	0	2363.72
K00124	ko01200,ko00630,ko00680	0	3.8232	0.649773	0	8.67733	0	11.0069	1.06838	8662.67	88408.3	0	24.718	21.4065	49685.1	149034	171214	87328.1	53052.6	18.3661	128903	21406.4	121664	130970	1.06838	93071.4	86420.7	65930.8	30955.5	50135.7	64453.5	0	0	67289.1	2.39573	0	14.1441	11500.4	0.649773	0	0.642261	0	3.49562	24217	9116.29	6.03892	4.76276	0	4553.09
K00899	ko00270	0	0	0	0	0	0	0	0	0.766284	0	0	0	0	0	0	5819.59	74318.7	8593.37	0	37338.6	4.65734	12085.7	9889.73	0	7.78212	6.99595	0	0	1.55245	14788.2	0	0	6.97607	0	0	0	0	0	1.55245	0	0	0	0	0	0	0	0	0.766284
K11893	ko02025	0.74239	0	3.10464	0	0	0	44601	0.74239	3.48097	0	0	3.0611	0.716846	18531.1	13.363	48558.4	18.0356	57.5582	0.716846	39134.3	5.20341	40062.2	57441.6	97962.9	31.9695	2616.07	44453.1	50172.9	2.98958	8924	0	0.74239	111207	1.48478	9.64017	0	351.75	0	0	1.48478	0	1.92678	21019.9	18.4122	0	0	1.88324	18.7737
K13019	ko00520	0	0	0	0	0	0	0	0	0	0	0	7196.88	8.13749	10.0108	25609.9	21003	0.915751	19539.7	0.903342	1.8315	48984.3	5.49451	43149.2	1.82149	34532.2	14.2116	7.32601	0	0	16316.4	0	1.8315	5880.09	0.915751	0.903342	0	0	0	0	0	0	0	31724.3	0.910747	0.910747	1.1534	0	0
K02388	ko02040	0	0	8.62382	2.38095	0	0	21.4817	0	30550.1	0	0	11.975	24435.5	60132.7	134416	149396	59903.5	34079.6	4.83117	144032	48118.3	198215	85402	21565.1	46857.2	48943.3	39199.6	6.42525	7.07579	47421.7	0	2.38095	10347	0	0	2.43309	130837	2.39808	0	0	0	235647	13813.2	139714	0	3.96825	11.9919	132838
K09696	ko02010,ko02020	0.841751	0.841751	2.52525	0	2.52525	0.841751	1.6835	0	9.25926	0	0	0.841751	4318.69	8036.33	0	0.841751	1.6835	0	0	0	0	0	1.6835	2.52525	0	0	0.841751	0	0	0	0	0	0	0	0	0	23631	0.841751	0	0	0	2.52525	0	23029.5	0	0.841751	1.6835	21570.4
K14519	ko01220,ko00930	1.9376	0	0.636132	0	1.27226	0	1.29785	0	1.30147	0	0	1.33067	7.91171	1.30147	10.1347	31802.8	19.0805	3616.56	0.636132	39638.9	5.08996	23.9469	60804.9	0	58107.1	20.8172	37874.4	1.29127	1.98286	40.8752	0	0.632511	5256.07	0.632511	0	0	3192.18	0	0	0	0	1.29489	0	2807.88	7.24638	1.29489	0.636132	2263.03
K02411	ko02040	0	0	3.7531	1.43062	0	0	1.6835	0	10798.1	0	0	3.11412	14402.6	10795.3	25.0911	62056.8	26236.7	11766.3	1.14548	67525.7	7.38626	75000.5	68802	7.12082	71537.7	35159.9	8422.49	1.5083	24721.1	25693	0	0	6305.07	111785	0	1.43062	20884.5	3.7531	0	1.43062	0	5.05051	10228.2	18599.3	1.14548	1.14548	3.2784	33976.5
K02054	ko02024	0	1.95761	2.29163	0	1.14943	0	3.44828	1.14943	7662.77	185667	0	10.7379	1.55039	29587.7	74243.7	112199	42943.2	71794.5	28554.4	152918	62237.4	89125.7	171057	5.627	136872	29497.9	20.418	26645.1	8.34332	97000.6	0	0	59811.2	3.48466	1.55039	0	1803.05	1.1534	0	0	1.1534	0	4889.76	19.0407	0	2.29885	3.43643	24.5025
K18029	ko00760	0	0	3.11291	0	0	0	1.3947	1.88324	2.7894	0	0	0	0	579.136	30108.7	81151.9	23.8365	20594.7	0	23546.1	7.77286	78363	100267	0	61194.9	9872.88	20.9948	0	6.30724	45016.6	0	0	8828.32	1.88324	0	0	2898.42	0	0	0	0	1.71821	0	4.99615	0	0	0	6.06734
K10234	ko02010	0	1.02881	0	0	0	0	0	0	0	0	0	0	0	0	1.7316	11276.5	4.65502	2843.14	0	50712.4	1.89461	13309.6	10338.9	0	4.329	6.06061	0	0	0.865801	10288.6	0	0	326.294	0	0	0	0	0	0	0	0	0	0	0	0	0	0	0
K00122	ko01200,ko00630,ko00680	0	0	0.586854	0	0	0	1.84713	0.724638	0	0	0	0	1.31149	3.20572	21834.8	50404.6	24757.9	10878.9	0	19551.3	5.96392	22236.5	16808.7	0	10856.2	11117.8	14641.2	0.607165	18106.5	16.1536	0	1.47297	593.484	0	0	1.47297	3461.9	0	0	0	0	0	0	1416.14	2.78446	0	0	2872.83
K18277	ko00680	0	0	0	0	0	0	0	0.732601	0	0	0	0	0	0	0	19.7802	16.1172	5.86081	0	28.5714	0.732601	7.32601	35.8974	0	4.3956	5.86081	0.732601	1.4652	0	11.7216	0	0	2.9304	0	0	0	0	0	0	0	0	0	0	0	0	0	0	0
K05712	ko01220,ko00360	0	0	0.595238	0	0	0	0	0	0.620732	0.620732	0	0.620732	1.58569	3.17824	121069	113691	19858.3	52373.1	0	3905.88	17157.8	38392.6	158651	0	131704	31439.1	71290.6	0	3.12224	27503.3	0	1.25265	21342	0.595238	0	0	1654.07	0	0	0	0	0	0	3642.28	0	0	0	3053.22
K02001	ko02010	0	1.16959	0	0	0	0	0	0	121156	6.00991	0	3.4965	2.6738	1.1655	37254.2	30900.4	36.4633	14020.7	2.24077	79703.3	11.7001	33811	49830.4	0	17348.1	42.8611	63445.2	31.0009	120818	33495.7	0	3.26797	15304.2	3.50059	11142.5	1.1655	4.44168	0	1.1655	0	0	0	16.2485	4.77627	2.20751	0	3.26797	1.5083
K01198	ko00520	0	0	0	0	0	0	0	0	0	0	0	0	0	0.617284	32060.7	1207.59	1.85185	0.617284	0	7.12788	1.23457	2.46914	9.31749	0	2024.24	1.23457	3.08642	0	0	0.617284	0	0	3.08642	0	0	0	0.617284	0	0	0	0	0	0	0	0	0	0	0
K16846	ko00270	0	0.85034	0	0	0	0	0	0	0.85034	0	0	0	0	0.85034	9.35374	31070.1	0.85034	14.4558	0	3.40136	3.40136	11.9048	47546	0	17.0068	11.9048	60173.4	0	0	14308	0	0.85034	6889.42	2.55102	0	0	1.70068	0	0	0	0	0	0	0	0	0	0	0.85034
K03519	ko01200,ko00720,ko00680,ko00633	0	0	1.13379	0	0	0	0	1.14155	3.84807	1.13379	0	0	8.10436	19.5904	38270.4	117503	163142	40091.6	0	154360	7710.86	91335.8	130626	0	92675.9	65003.4	24.0137	1.10742	50702.5	11471.4	0	1.65017	12018.7	1.23916	0	0	11413.7	0	2.5641	0	1.41844	0	0	4842.69	0	0	2.1645	13264.3
K01601	ko01200,ko00630,ko00710	0	0	0	0	0	0	4063.11	0	1.34138	0	0	9854.87	5746.25	8357.77	46893.1	31721.1	13.436	30693.6	1.68138	9.35724	11.0655	16538	43284.2	3.4197	56450.5	10124.9	7.82473	10.2561	0.782473	37.6626	0	0.782473	19554.8	4.13565	0.839631	0	11.3116	0	0	0	0	0	19485.8	456.359	1.57978	41116.8	0	4.02414
K05367	ko00550	2.03958	0.489476	2.86671	1.41758	4.18332	0	7.50022	0	9.50077	1.24069	0	6.01752	2790.55	34260	42917.7	89208.7	9925.6	26695.7	1.17371	83921.3	20025.3	56991.1	63123.4	5.05946	77777.7	44695.3	38200.4	29.2404	3.13346	36061.7	0	1.45386	12622.6	2.4111	0.586854	0.413565	26569	15636.9	0	1.07633	0	32187.9	11860.6	17241.5	4.6077	54774.9	19.4436	20548.7
K00266	ko01230,ko00910,ko00250	4.85725	3.31135	11.8086	284039	17.1608	2.09221	58964	2.05846	2233.41	8.65973	0	17330.1	18480.6	54675.5	24684.8	95735.9	90258.1	71988.5	42015.5	125340	14.239	97176.7	85838.8	27.1829	104746	68037.3	22.9731	52650.7	53160.4	12782.5	147197	6.20866	38508.1	1.36333	16.6391	8.65587	226163	3.48267	2.52824	26652.8	1.55451	13.9307	52489.7	118059	88579.3	31199.9	29.7706	97989.9
K00101	ko00620	3.50197	0.8726	12.4334	0	12.4746	0.8726	12406.8	0.8726	37420	178298	1.72284	24031.4	37.9101	36430.3	100218	109846	131368	38330.9	21409.7	88699.7	23131.8	77511.3	187170	30016.7	153210	47411.5	103802	63890.1	67927.1	83929.5	0	9.27788	34395.1	1.72266	54149	12.4876	116771	0.8726	1.04493	1.93915	0.8726	10.1848	32875.4	139920	24965.7	12256.2	19.1299	107753
K00111	ko00564	0	14.5151	4.84033	17.7014	18.8573	0	32416	59515	103976	13.7796	0	29027.8	28736.3	24632.6	29309.6	124980	66812.5	57343.9	66896	54881.4	33559.2	63854	133692	7.54937	89275.7	12228	85481.4	158338	70049.5	90803.8	1.4881	58505.6	43412.6	2.98137	36408.4	100775	20013.3	1.14155	2.99401	21558.7	661361	9.91399	48595.9	10510.4	71118.7	43741.9	56880.1	10582.1
K00030	ko01200,ko01210,ko01230,ko00020	1.92678	0	5.22711	103875	1.92678	1.92678	9.97108	0	25.7077	11.4	0	6189.75	5649.1	11078.1	0	9.05473	0.95511	3.837	5.03883	0	1.16144	0	3.85356	6.87728	1.65017	2.32288	0	0	0	962.891	0	2.11655	3831.96	0	0	5.02706	30411.5	1.92678	0	0	0	1.65017	10320.7	31322.5	2.11655	7.09843	0	39120.3
K08295	ko00627	0	0	1.24611	0	0	0.623053	0.623053	1.18898	2.7929	0.609385	0	2.62777	3.04336	3.88866	14.4863	46842.3	17.2686	15921.7	0	58839.8	44828.8	29029	58114.7	1.79726	67694.5	33.3337	13.9885	0	36256.4	26244.9	0	0	7708.92	0	0	2.5555	4342.86	0	0	0	0	2.49221	0	6734.87	0	0	2.00472	911.119
K03181	ko00130	0	0	0	0	0	0	0	0	0	49.6894	0	0	0	0	6.41026	100.106	1.60256	26.0147	0	11.2179	3.20513	20.9579	6723.54	0	48.2015	11.2179	8.01282	0	0	33679.8	0	0	58.066	1.60256	0	0	0	0	1.60256	0	0	0	0	0	0	0	0	0
K16370	ko01200,ko01230,ko00010,ko00030,ko00051,ko00052,ko00680	0	0	0	0	0	0	0	0	1.08225	0	0	0	0	0	4.26925	2108.5	1.08225	1.02249	0	6.49351	2.04499	7859.42	20.025	0	5.29174	1373.55	0	0	0	5.11247	0	0	5.29174	0	0	0	1.08225	0	0	0	0	0	0	0	0	0	0	0
K08691	ko01200,ko00630,ko00660,ko00720,ko00680	0	0	0	0	0	0	0	0	0.952381	0	0	0	1.30208	4.50893	14.1416	101556	23.2799	7294.38	0	58.0498	4.15923	29301.5	28153.2	0	37.0481	78497.5	47784.9	0	1.90476	18874.6	0	0	3901.44	0	0	0	3.80952	0	0	0	0	0	0	4.15923	0	0	0.952381	6.06399
K00065	ko00040	0	1.32275	0	0	0	0	0	0	1.31752	0	0	0	1.31752	555.705	5292.51	2572.65	5.27532	3.96303	1.31752	1.31752	8846.74	2.6455	2909.07	0	4338.74	3.96303	5.28578	1.32275	0	3915.15	0	0	249.604	0	0	0	2615.12	0	0	0	0	0	0	1666.39	0	0	0	1226.87
K17228	ko00920	0	0	0.968992	0.898473	0	0	0	0	2.77573	0.968992	0	0	0	0.879507	6.34086	49562.6	9513.74	10.6962	0	39984.8	7.16902	43227.6	10228.2	0	39590.3	25131.7	3.57493	0.898473	1.80674	20.5792	0	0	16.0691	0.898473	0	0	19.2388	0	0	0	0	0	0	10.5277	0.908265	0	0.968992	1754.81
K00135	ko00650,ko00250,ko00310,ko00350,ko00760	3.38909	13.0724	10.9579	4.83375	10.2152	1.75378	19624.1	2715.01	10495.7	50.1541	0	78690.1	38240.7	58283.7	20285.8	159116	120589	24943.9	41933.4	255339	36.1818	101531	135497	43533.8	144790	28683.3	51581.1	133983	134748	87338.9	0	61924.6	56422.1	4.97937	10678.1	6.89404	118947	2.04642	4.29928	50381.3	1.35916	7.48862	26992.6	142321	120991	15558.7	112100	131368
K13017	ko00520	0	0	0	0	0	0	1.29702	0	1.09516	0	1.29702	6.9808	3.4904	12530.2	10.8696	25001.3	2.71739	15843.3	0	2.71739	48451	13.0724	44387.6	3.4904	23761.2	7.24638	24653.2	5192.11	0	19723.9	0	0	6221.76	0	0	0	0.0053886	0	0	0	0	0	9246	0	0	4.329	0	0
K00202	ko01200,ko00680	0	0	0	0	0	0	0	0	0	0	0	0	0	0	30038.4	33610.3	0	9587.81	0	47609.4	2.50627	50554.8	11021.9	0	22.5564	27.5689	5.01253	0	0	11163.1	0	0	8.77193	0	0	0	0	0	0	0	0	0	0	1.25313	0	0	0	0
K13924	ko02020,ko02030	0	0	0	0	0	0	7.0028	0	0.351617	0.351617	0	0.782473	1.56495	1.75218	17277.1	32319.3	9.76013	16.2568	0	30115.6	6.52945	43442.6	10766.5	0	27117.2	34704.1	7.96995	1.57015	0.703235	39131.3	0	0	6409.07	0	0	0	11.9008	0	0	0	0	0	0	5.77582	0	0	0	5.90286
K00808	ko00960	0	0	1.38601	0	0	0	1.38601	0	4457.26	1.38601	0	1.38601	0	1151.71	8333.43	49074.3	54993	6073.81	1.33136	69552.5	9279.01	46362	7490.85	0	28950.6	4437.13	5.17301	0	5.10138	29.9441	0	0	1587.07	0	0	0	3077.7	0	0.691563	0	0.691563	0	0	1173.8	0	0	0	2572.52
K00672	ko01200,ko00680	0	0	0	0	0	0	0	0	0	0	0	0	0	2.89297	39038.5	49572.2	1.56495	11618.4	0	33826.6	1.32802	38918.5	7128.37	0	25272.3	16376.9	5.78593	0	0	25770.6	0	0	1430.82	0	0	0	0	0	0	0	0	0	0	1.32802	0	0	0	0
K19732	ko02024	0	0	0	0	0	0	0	0	0	0	0	0	0	0	2.83688	4992.18	1.41844	2335.42	0	15222.8	3.20513	9.5972	23.136	0	7.8287	1.06838	0	0	0	14804.3	0	0	2.48682	0	0	0	0	0	0	0	0	0	0	0	0	0	0	1.41844
K02612	ko00360	0	1.96078	0	0	5.05051	0	0	3.78788	1.98413	0	0	8.92857	3399.18	6.94444	7.86648	44550.3	57509.7	21449.7	0	22008.6	26235.7	26601.7	61754.7	1.85185	38706.4	22.7159	42698.1	0	10.9795	25325.1	0	0	25206	1.85185	0	0	6896.47	0	0	0	0	0	0	1688.87	0	0	1.89394	8022.06
K00387	ko00920	0	0	0	0	0	0	0	0	0	0	0	0	0	0	18653	33243.9	0	2.5286	0	19898.8	12496	20529.1	4040.25	0	18150.7	15107.6	18882.4	0	0	14250.1	0	0	352.677	0	0	0	0	0	0	0	0	0	0	0	0	0.933707	0	0
K10237	ko02010	0	0	0	0	0	0	0	0	0	0	0	0	0	0	1.10742	9470.25	23708.6	4841.65	0	57851.1	0	6.64452	26.5781	0	9078.31	12.1816	0	0	7.81708	14.3965	0	0	3.32226	0	0	0	0	0	0	0	0	0	0	0	0	0	0	0
K02002	ko02010	0	1.1534	1.23001	0	0	0	0	2.10542	26.9151	0	0	1.97824	14.8146	0.98912	61113.9	74229.5	47672	23195.3	0	74345.3	19.8201	32354.9	63520.3	0	45454.2	17612.3	10.9247	51.3173	0	49095.3	0	0	9859.83	3.27733	0	3.14465	1.23001	0	0	0	0	3.14465	14.8146	0	1.1534	0	3.88564	1.23001
K20431	ko00525	0	0	0	0	0	0	0	0	0	0	0	0	0	0	0	11119.4	12.6984	6.65584	0	65330.5	4.7619	9150.04	11468	0	8.24315	3.48124	0	0	1.5873	17283.7	0	0	600.074	0	0	0	0	0	0	0	0	0	0	0	0	0	0	0
K03197	ko03070,ko05134	0	0	0	0	0	0	0	0	0	0	0	0	0	0	40355.8	11779.1	6.73401	6.73401	0	20.202	0	20.202	43.771	0	16.835	16.835	3.367	0	0	10.101	0	0	0	0	0	0	0	0	0	0	0	0	0	0	0	0	0	3.367
K10238	ko02010	0	0	0	0	0	0	0	0	0	0	0	0	0	0	1.26263	15.1515	7.57576	3.78788	0	47969.8	0	24255.9	29.0404	0	7.57576	10.101	0	0	1.26263	11247.5	0	0	6.31313	0	0	0	0	0	0	0	0	0	0	0	0	0	0	0
K18030	ko00760	0	0	0.279877	0	0	0	0	0.337382	1.68235	0	0	0.562842	2.74901	582.432	29655.6	32172.7	20.704	19551.7	0	12.6437	8.31498	20746.9	53253.5	0	7370.2	17124.6	6.57512	0.279877	1.40556	19373.6	0	1.01215	47.9571	0.617259	0	0	3538.63	0	0	0	0	1.51753	0	3.20297	0	0	0	3468.34
K15784	ko00260	0	0	0	0	0	0	0	0	0	0	0	0	0	0	0	4655.17	8.98204	4.99002	0	40.9182	1.99601	8.98204	4702.46	0	5.98802	5.98802	0	0.998004	0	9878.01	0	0	2.99401	0	0	0	0	0	0	0	0	0	0	0	0	0	0	0
K05396	ko00270	0	0	0	0	0	0	1.55763	0	0	0	0	13639.8	2.25225	5493.65	33863.7	40894.5	5.92629	17503.3	7.00253	42202.3	5.64972	34629.5	57231.6	0	29570	22867.7	8.84359	0	0	24246.3	0	0	59.3492	0.94162	0.971817	0.971817	0	0	0	0	0	0	4550.78	949.355	3.50127	0	0	0
K20483	ko02020,ko02024	0	0	0	0	0	0	0	0	0	0	0	0	0	0	3.56125	9.97151	0	4.2735	0	5.69801	0	1.4245	7.12251	0	0.712251	0.712251	3.56125	0	0	1.4245	0	0	0.712251	0.712251	0	0	0	0	0	0	0	0	0	0	0	0	0	0
K01467	ko02020,ko01501	0	0	0.729395	0	1.45879	0	3.64697	0	10.9763	1.45879	0	2.12995	6.56455	12.3997	14.8331	48721.7	10.058	38.4041	0	97076.1	14.6221	37969.7	63005.7	3.64697	52.8982	27166.8	10.6263	300.543	0.884173	29386.1	0	0.825083	50.212	0	0	0	148.599	0	0	0	0	2.18818	0	46.542	0	0	4.37637	82.3634
K01725	ko00910	0	0	0	0	2.05761	0	0	2.17865	7015.46	0	0	4.11523	7239.16	4.11523	17885.8	82896.4	25970.1	14198.2	8.42156	56815.3	8.11949	49890.9	85419	0	86777.8	22800.9	91549.3	0	2.04499	57797.8	0	0	35257.4	160.752	0	0	6920.59	0	0	0	0	0	0	5223.32	0	0	2.05761	5186.08
K00362	ko00910	1.22299	1.59848	10.1784	3.48531	7.70664	1.62116	29535	24272.5	49923.5	3.51286	0	10305.5	26907.3	31057.7	76965	82956.6	97813.3	29682.5	37015.1	83456.3	16.0358	62410.8	78554.8	2.18492	37609.2	38712.2	49575.7	102188	62518.2	60104.8	0	1.21488	21388.9	1.58353	11.2918	1.628	98905.8	2.442	0.395883	0	0	4.05205	6317.6	102654	22183.8	0.91742	75952.1	89764.7
K00317	ko01200,ko00680	0	0	0	0	0	0	0	0	0	0	0	0	0	0	0	21.7391	14.0097	5.7971	0	29.9517	1.44928	5.7971	24.6377	0	8.21256	6.76329	0	0	1.93237	10.1449	0	0	6.76329	0	0	0	0	0	0	0	0	0	0	0	0	0	0	0
K09461	ko00627	0.524109	0.434028	0.852012	0	0	0	1.38115	0	6.40937	1.37828	0	1.57233	0.42517	17.6633	41128.7	72785.7	31642.6	10015.7	0	47571	42646.3	14067.1	73133.8	0	58201.6	17870.4	9.13578	2.13734	2.67414	12352.3	0	0.938967	7563.63	1.27335	0	10.0383	6305.12	0.524109	0	0	0	0	0	2192.62	0	0	2.51129	4262.53
K10537	ko02010	0	0	0	0	0	0	0	0	0	0	0	0	0	0	2.91181	9790.92	23.1409	10.9682	0	35.2467	3.91886	7.16134	11459.6	0	11.9206	10.1278	0	0	0	12.0299	0	0	8.84477	0	0	0	0	0	0	0	0	0	0	0	0	0	0	0
K02398	ko02020,ko02040,ko02025	0	0	0	0	0	0	0	0	0	0	0	0	0	0	81532.9	34375.4	0	17.0068	0	0	3.40136	13.6054	59833.1	0	34.0136	17261.7	10.2041	0	0	23566.1	0	0	54.4218	0	0	0	0	0	0	0	0	0	0	0	0	0	0	0
K01729	ko00051	0	0	0	0	0	0	0	0	0	0	0	0	0	0	1.04167	2834.31	1.04167	2277.04	0	0	1.04167	4.16667	3272.18	0	2.08333	2.08333	0	0	0	1.04167	0	0	4.16667	0	0	0	0	0	0	0	0	0	0	0	0	0	0	0
K10554	ko02010	0	0	0	0	0	0	0	0	0	0	0	0	0	0	0	6380.42	24040	3.78788	0	35977.4	2.52525	11.3636	16.4141	0	5.05051	12815.7	0	0	21.0811	15.1515	0	0	3.78788	0	0	1.26263	0	0	0	0	0	0	0	0	0	0	0	0
K10037	ko02010	0	0	0	0	0	0	0	0	0	0	0	0	0	0	37868.3	23949.2	0	25900	0	20006.4	0	15.7978	56572.2	0	25900.7	12.6382	12.6382	0	0	31272.4	0	0	6250.87	0	0	0	0	0	0	0	0	0	0	0	0	0	0	0
K18243	ko00626	0	0	0	0	0	0	0	0	0	0	0	0	0	0	75856.5	24603.5	0	20753.1	0	0	42317.4	48634.5	44401.9	0	58800.6	18736.5	22973.1	0	0	22969.4	0	2.1097	6757.68	0	0	0	0	0	0	0	0	0	0	0	0	0	0	0
K00039	ko00040	0	0	0	0	0	0	0	0	0	0	0	0	0	0	1.37174	14600.5	19.2044	3001.53	0	47781.3	0	13.7174	12082.9	0	8.4927	12185.4	0	0	1.37174	16295.4	0	0	6.85871	0	0	0	0	1.37174	0	0	0	0	0	0	0	0	0	0
K00146	ko00360,ko00643	0	0	0	0	0	0	0	0	0	0	0	0	0	0	0.661376	8.59788	0	3.30688	0	37690.6	1.32275	6.61376	6855.92	0	3.96825	4195.6	0	0.661376	0	8.59788	0	0	3.96825	0	0	0	0	0	0	0	0	0	0	0	0	0	0	0
K11895	ko02025	0	0	0	0	0	0	19021.9	0.960615	2.88184	0	0	0	0	13388.6	8.78202	38986.4	5.64226	46845.1	0	29.1444	19726.9	36972.3	53405.5	0	37.6759	32424.3	16061.2	66492	0	39350.1	0	0	65538.2	0	0.900901	0	0	0	0	0.900901	0	0	33941	18.8581	0	0	0	25.4897
K13063	ko02024	0	0	0	0	0	0	0	0	0	0	0	0	0	0	0.529942	5151.56	1.77305	1.05988	0	2.83293	1.05988	6.37903	4.42276	0	5.13592	4.9527	0	0	0	4.42276	0	0	3.17965	0	0	0	0	0	0	0	0	0	0	0	0	0	0	0
K19620	ko02020	0	0	0	0	0	0	0	0	0	0	0	0	0	0	0	7.16846	0	2.15054	0	0.716846	1.43369	6885.79	6530.2	0	2.86738	2.15054	1.43369	0	0	2838.06	0	0	3.58423	0	0	0	0	0	0	0	0	0	0	0	0	0	0	0
K01442	ko00120,ko00121	0	0	0	0	0	0	0	0	0	0	0	0	0	0	2.80899	28.6128	4.329	6141.59	0	11858.9	0.93633	4.68165	14117.9	0	5.7639	4752.08	0	0	0	4636	0	0	8.86473	0	0	0	0	0	0	0	0	0	0	0	0	0	0	0
K04116	ko00362	0	0	0	0	0	0	0	0	0	0	0	0	0	0	0	15440.2	10242.2	4.87347	0	2.43117	1.82501	7.91963	2106.35	0	9110.84	3.073	0	0	3.08218	1.82501	0	0	2070.12	0	0	0	0	0	0	0	0	0	0	0	0	0	0	0
K10228	ko02010	0	0	3.42089	0	0	0	0	0	0	0	0	0	0	0	0	14874.3	15.7237	5.60236	0	59846.5	0	10.1998	10805.9	0	1891.51	6.84179	1.14548	1.12994	6.87285	14.8912	0	0	1498.51	0	0	0	1.12994	0	0	0	0	0	0	0	0	1.05152	0	0
K14446	ko01200,ko00630	0	0	1.53965	0	0	0	0.769823	0	2.30947	0	0	0	0	0.769823	8.46805	35608.9	15.3965	8.46805	0	25.4042	3.84911	17.7059	24.6343	0	16.1663	17.7059	3.07929	0	3.07929	16.9361	0	0	4.61894	0.769823	0	0	7.69823	0	0	0	0	0	0	3.07929	0.769823	0	0.769823	3.84911
K17103	ko00564,ko00260	1.62602	0	6.75247	3.85356	2.31954	1.62602	10427.3	0	8314.98	35.722	0	26346.3	8822.48	109554	51626.6	86366.1	55.038	31818.8	56.3556	146841	31409.3	44075.3	32430.7	35950	24508	57034.7	14140.7	70946.7	16.2161	68769.5	106.269	1.44928	33392.7	1.21212	12.5271	7.03807	50421.8	3.25203	1.4881	2.574	0	1.26743	55692.4	41528.5	43358.2	69559	13.5092	26539.3
K10229	ko02010	0	0	0	0	0	0	0	0	0	0	0	0	0	0	0	29665.8	20.5036	10600.1	0	38385.5	2.41549	13.1721	13668.8	0	21447.1	6152.7	0	0	4.83973	16798.9	0	0	462.095	0	0	0	0	0	0	0	0	0	0	1.20337	0	0	0	0
K16795	ko00565	0	0	0	0	0	0	0	0	0	0	0	0	0	0	1.38313	6989.3	4.14938	2.76625	0	5.5325	1.38313	5.5325	16.5975	0	6.91563	2.76625	0	0	1.38313	0	0	0	6.91563	0	0	0	0	0	0	0	0	0	0	0	0	0	0	0
K12234	ko00680	0	0	0	0	0	0	2.68817	0	4.03226	0	0	0	0	2.64617	1.30208	22370.5	14.9657	14.3545	0	14437.9	1.29199	15.6879	17560.4	0	9862.43	8.0227	1.30208	0	1.30208	7.31768	0	0	15.5947	0	0	0	4451.06	0	0	0	0	0	0	8488.68	0	0	0	2080.11
K11731	ko00281	0	0	1.66667	0.868056	0	0	0	0.863558	0	0	0	0	2.53472	3.57808	1.73611	13451.3	41.1131	12.2305	0.868056	11243.6	0	9259.27	26722.4	0.863558	10789.8	5.50128	5.31419	0.863558	8.68879	8.58862	0	0	3244.03	0	0	3.88974	3333.34	0	0	0	0	0	0	383.002	0	0	0	4755.44
K05784	ko01220,ko00362,ko00364,ko00622	0	0	0	0	0	0	0	0	0	0	0	0	0	0	0.949275	8.74636	0	0.971817	0	1.94363	0.971817	0.207228	10.69	0	9559.95	0.971817	0	1.94363	0	2885.83	0	0	1.94363	0	0	0	1.94363	0	0	0	0	0	0	0	0	0	0	0
K16258	ko00680	0	0	0	0	0	0	0	0	0	0	0	0	0	0	6.37959	25418.6	1.5949	7.97448	0	12624.7	1.5949	49022.9	6012.06	0	39222.5	20235.7	0	0	0	12.7592	0	0	12.7592	0	0	0	0	0	0	0	0	0	0	3.18979	0	0	0	1.5949
K19341	ko02010	0	0	0	0	0	0	23318.7	1.20337	19288.2	0	0	20646	8235.67	5605.42	52888.1	26197.7	8.71867	31569.2	29900.1	45720.1	8048.32	18508.8	58215.2	8.42359	59187.9	29056.7	13.2371	54059.3	2.40674	32160.1	0	0	30226	0	17783	0	3163.57	0	3.61011	3.61011	0	0	31591	5.03479	40540.4	5366.07	1.20337	3900.82
K12526	ko01230,ko00260,ko00270,ko00300,ko00261	0.776096	0	1.55219	0	1.94024	0	2.32829	0.776096	8.92511	0.776096	0	0	2.71634	17.0741	0	0	0.388048	0	0	0.388048	0	0	0.776096	0.776096	0	0	1.16414	0	0	0	0	0	0.388048	0	0	0	159.183	0	0	0	0.776096	0.776096	0	41.774	0	0	2.32829	82.2662
K04037	ko00860	0	0	0	0	0	0	0	0	2.23714	0	0	0	3.69018	3.36324	62563.4	31002.7	4738.72	31.8427	0	30103.1	29916.7	27935.8	7382.23	0	14673.1	24125.7	5.59284	1.11857	0	14393.4	0	0	2319.97	0	0	2.2409	6123.14	1.12233	0	0	0	0	1.11857	7159.39	0	0	7534.82	6596.25
K07666	ko02020,ko02024	0	0	0	0	0	0	4.2553	0	0	0	0	74.4911	4.2553	1830.03	12109.1	1951.81	1.287	6480.82	52855.6	50513.7	2.48756	13.0533	16336.2	0	2123.85	6317.71	1.287	22847.2	0	22166.4	0	0	1747.43	0	51867.1	0	3.0303	0	0	0	0	0	585.996	0	2.87789	18959.7	4.2553	2.87789
K16841	ko00230	2.6455	0	0	0	0	0	0	0	2.1097	0	0	0	0	0	0	25769.5	17.8085	6.61594	0	6.84198	1.36054	0.0715842	858.362	1.8622	6.83734	5.47666	0	3.9719	2.6455	4.6345	0	0	772.809	0	0	0	8.43882	0	0	0	0	0	24.2086	0	0	0	0	10.5485
K05550	ko01220,ko00362,ko00364,ko00622	0	0	0	0	0	0	0	0	0	0	0	0	2.04499	0	16339.9	9949.64	7.16846	3.8371	0	1.79211	1.79211	3.58423	7874.49	0	3356.77	9.21345	0	0	1.79211	2024.96	0	0	7.92708	0	0	0	4052.65	0	0	0	0	0	0	10.2249	0	0	0	2.04499
K16878	ko00365	0	0	0	0	0	0	0	0	0	0	0	0	0	0	2.46002	5737.37	0	13443.8	0	4.92005	1.23001	6.15006	12750.5	0	10084.7	3121.21	0	0	0	4869.86	0	0	14.7601	0	0	0	12.3001	0	0	0	0	0	0	1.23001	0	0	1.23001	1.23001
K09694	ko02010	0	0	0	0	0	0	0	0	0	0	0	0	0	0	0	964.343	2.34742	4.8973	0	1860.79	2.61101	3.88321	1869.61	0	6.03989	3.64964	1.21655	0	0	19.8656	0	0	15.0968	0	0	1.33333	20.2492	0	0	0	0	0	0	3.11526	0	0	1.55763	1.55763
K04098	ko00362,ko00361	0	0	0	0	0	0	0	0	0	0	0	0	0	0	1.0929	21.8579	41616.7	2.18579	1.0929	2.18579	0	1.0929	4806.31	0	3.27869	3.27869	0	0	1.0929	0	0	0	5.46448	0	0	0	1082.93	0	0	0	0	0	0	1.0929	0	0	0	337.524
K04751	ko02020	0	0	2.94985	2.92398	5.89971	2.94985	220.781	0	41.6757	2.94985	2.94985	28832.9	30309.2	58983.1	100588	85626.6	106135	76717.7	8.82368	144800	29.5766	124709	61396	77891.3	116137	82184.1	20.649	95832.9	68.6024	49692.7	0	0	58141.8	2.94985	25.2386	10.4167	114234	2.94985	2.75482	296744	0	17.6991	52263.2	125396	13.685	36719.3	99078	94950.1
K09458	ko01212,ko00061,ko00780	4.00723	10.8771	23.6798	96835.3	24.9577	5.86444	94216.2	96952	60420.6	11346.4	7.28158	141374	78707.5	227153	52844.7	213844	215275	159039	90756	127937	120254	158304	258038	301358	181772	152989	83885	310024	98845.6	176236	215809	115942	144964	0	304291	129153	311513	313416	1.67703	59088	7.58784	16.8154	145557	291871	182958	40822.4	77200.7	306087
K02052	ko02024	0	43.9641	1.06496	0	0.963391	0	2.39933	0.960615	10761.4	395028	0	7.47231	5401.11	800.256	89293.6	113996	129367	47001.3	11803.3	183065	25805.9	68205.4	192277	0	162560	37414.1	25791.8	362.286	61367.7	41235.1	0	3.7839	41740.7	2.77076	3.96392	26.4175	4946.07	1.14548	234.223	0	0.94697	0	985.732	5112.16	13.8984	13567.3	26.4954	4561.38
K03776	ko02020,ko02030	0	77786.8	0	0	0	0	0.589971	9.38665	2.03999	6.8204	0	1.12613	7.91299	44794.2	19.2967	20569.6	3749.99	37782.2	7878.71	9529.56	9.26183	51524.5	85367.9	1.12613	65507.6	26244.8	12.9348	7511.16	144.846	36121.1	0.628931	1.25786	14550.1	0	0	0	9.93001	1.86615	0.647249	2.07039	1.86615	8.61614	6179.53	2.28614	1.01317	5.07734	1.6421	3.36103
K07645	ko02020,ko02024	0	0	0	4.44444	0	0	10425.9	6.68005	0.905797	0	0	11688.3	7386.52	7350.76	36010.1	37335	4830.32	19938.8	3.44951	30082	4.59902	27919.8	5727.71	0	12588.1	12924.4	6.18782	34684.9	25691.7	18040.9	2.95544	0	3538.77	0	5.02758	0	2993.56	0	0	3.72461	0	0	1919.19	3.15062	0	6065.58	1.81159	9.96377
K02473	ko00520	0	0	0	1.57233	0	0	0	0	2.62055	0	0	10.5263	34.3595	1.04822	70090.2	19701.3	1.94932	17044.8	0	2.92398	6.82261	14979.1	41026.4	0.974659	30361.7	8.77193	6.82261	4742.05	0	18329.4	0	0	6429.09	0	0	0	1731.02	0	0	0	0	0	9.79808	5.24109	0	0	0	3.07109
K03606	ko05111	0	0	1.76367	0	1.538	0	0.881834	0	3.31767	0	0	1.76367	0.656168	297.426	34004.7	39168	62689.6	13180.6	0	13.1848	3.5461	18.9894	46595.4	0	45354.8	9000.96	50187.9	12767	0.693001	19657.8	0	0	6691.83	176951	0	0.70922	29.2997	0	0	0.881834	0	0	0	13.1859	0	0	0	1622.47
K10062	ko04145	0	0	6.66667	0	0	0	0	0	0	0	0	0	0	0	6.66667	10366.4	42311.8	0	0	21107	6.66667	6.66667	18847.5	0	6.66667	13.3333	0	6.66667	0	6601.14	0	0	5024.56	0	0	0	2201.98	0	0	0	0	0	0	0	0	0	6.66667	6.66667
K02584	ko02020	0	0	0	0	0	0	1.26502	0	0	0	0	0.632511	0	9.81186	8.85486	134.25	6.71353	12.632	0	30.8472	2.8551	67784.4	13326.6	0	31851.5	38231.8	5.28598	22.8517	0	19.4802	0	0	3259.1	3.14465	0	0	125.546	0	0	0	0	0	6901.86	4.1841	0	0	1.26502	2.7901
K00694	ko00500	0	0.454752	0	0	0.495295	0	9762.69	0	1.39377	0	0	6442.7	1.79695	3357.15	66361.2	94956.9	20.7872	5483.01	1.34771	137014	9.81393	81760.5	12369.8	0	64284.7	69278	7.37641	330.941	4.51789	21444.9	0	0.990589	10891.1	0.495295	0.449236	0	0.403063	0	1.80977	0	0	0.449236	3476.43	3.69908	0.449236	1.34771	0	0.600601
K01053	ko01200,ko01220,ko00030,ko00053,ko00930	0	0.803213	4.38596	0	8.77193	0	13.1579	1.09649	12.71	1.09649	0	9.69984	8.60271	97.7682	61077.2	144879	18889.2	15085	2.02686	78654.8	51108	44910.6	140038	0	42262.6	58636.6	72806.8	1.0929	11.5869	37438.2	0	1.06496	20425	92757.6	0	0	6203.67	1.09649	0	0	1.07527	2.17176	0	2919.49	0	0	8.59119	4012.41
K18095	ko02020,ko01501	0	19350.9	0	0	0.316857	0	0	0.635531	0.318674	0	0	0.635531	0	0.00205871	39467.9	21432.9	1349.81	14980.3	0	3026.91	31960.8	30585.3	40025.7	0	43329.8	12119.1	29490.1	0	4943.85	20491.7	0	0	5820.24	0.637349	0	1.49227	0.212806	0	0	0	0.318674	0	0.0144991	0.163695	0.635531	0	0	98.8578
K10012	ko00520,ko01503	0	0	0	0	0	0	0	1.04822	0	0	0	0	0	0	4030.15	8750.87	0.971817	2.00803	0	0.971817	1.00402	9.94356	15.0602	0	5.9597	5.10848	1.00402	0	0	3.95167	0	0	11458.2	0	0	0	0	0	0	0	0	0	0	0	0	0	0	0
K00066	ko00051,ko00520,ko02020	0	0	0	0	0	0	0	0	1.50156	0	0	0	0.70028	1.50156	13988.5	23205	24.7375	16194.8	0	33282.4	4.50469	6730.52	26455.2	0	15.0971	6.09274	1.40056	0	0	3974.79	0	0	24.8358	0	0	0	1278.49	0	0	0	0	0	0	5.80424	0	0	0	7.50781
K03428	ko00860	1.8315	0	0	0	0	0	0	0	0	0	0	0	0	3.28711	21832.1	27616	8672.43	11945.1	0	38927.1	6.8306	34117.2	11157.5	0	12.2951	29465	6.8306	0	0	13521.8	0	0	2316.65	0	0	0	3377.64	0	0	0	0	0	0	10.4756	0	0	0	1351.54
K01610	ko01200,ko00010,ko00020,ko00620,ko00710	0.615006	1.89805	17984.9	9866.02	0.623053	0	25670.5	1.25235	10.8343	1.23806	0	6885.61	24759.7	50037.2	20.2792	55808.8	149202	89708.6	23183.6	89821.4	10.5353	34201.6	27868.3	43440.2	41476.8	39607.9	16.6896	50718.8	27739.8	17755.1	8.52348	1.2747	72729.5	0	60079.9	10.3117	8828.36	0	2.45116	5.81646	0	0.615006	62884.7	12719.4	3.05392	64417.3	8319.88	7435.82
K13778	ko00281	0	0	0	0	0	0	0.617284	0	3973.26	0.617284	0	0	0	515.59	4.69987	18253	25.0828	10122.1	0	17598.2	0.617284	10.4973	17849.3	0	8104.8	4702.65	2.47028	0.617284	0.617284	4279.36	0	0	2096.39	0	0	0	3525.71	0.617284	0	0	0	0	0	2919.26	0	0	0	2419.59
K08926	ko02020	0	0	0	0	0	0	0	0	0	0	0	0	16.2646	0	15.873	41134.4	5.29101	11566.1	0	41878.8	0	91479.2	9972.27	0	10.582	42.328	5.29101	0	0	15710.8	0	0	31.4302	0	0	4.97512	71.2528	0	0	0	0	0	0	55.4546	0	0	0	9.95025
K13889	ko02010	0	0	0	0	0	0	0	0.643501	0	0.643501	0	0	0	0	12.87	26770	0	21.879	0	1.287	9.00901	14.157	53377.6	0	36925.9	8.36551	11.583	0	0	30.2445	0	1.9305	7403.16	0	0	0	212.698	0	0	0	0	0	0	0	0	0	0.643501	0
K03862	ko00627	0	0	1.87974	0	0.910747	0	0	0.949668	0	0	0	0	0.910747	2.73224	2.90698	72.6698	25.7382	17.2875	0	3016.13	1.93798	13.055	12217.1	0	11.874	10.7507	0	0.949668	0.949668	4.49796	0	0	1800.79	0	0	0	3311.66	0.910747	0	0	0	0	0	3067.71	0	0	0	6.41415
K00097	ko00750	4.90478	1.001	3.96433	2.61315	7.94429	4.93332	15284.6	1.88474	35216.4	38.8684	6.13365	33298.2	34382.7	97854.3	128949	158862	29461.6	49791.5	24749.4	55638.2	44504.9	90155	199528	32588.7	179035	24205.1	115958	47073.2	10.7788	84742.6	0	0	37800.5	0.949668	45505.3	2.9058	106586	2.95116	10.336	71745.2	0.905797	7.75194	40187.6	98324.5	33609.6	76256.8	11.7747	95104.5
K21019	ko02025	0	0	0	0	0	0	0	0	1.75439	0	0	0	0.78064	3.31567	3.12256	36.7085	25.1043	10.169	0	10.9702	3.12256	6.32769	5120.81	0	6575.08	6.34833	0	0	3.35695	4.74577	0	0	12.7453	0	0	0	25.3915	0	0	0	0	0	0	7.79818	0	0	0	7.79818
K05606	ko01200,ko00630,ko00640,ko00720,ko00280	2.34742	0	4.63052	0	14.2062	0	22678.2	0	23.9074	0	0	21.2487	35.2816	34030.7	9.77147	62425.4	94037.9	39496.5	7.0922	58676.8	12.2406	99621.5	27186.1	20821.4	34.8323	53020.5	23.7534	6850.32	13.7981	24267	0	0	5792.5	2.46914	16.9279	0	106873	4.69484	0	0	2.34742	11.9805	2491.78	97021.8	231.285	379.107	94175.6	91043.2
K01079	ko01200,ko01230,ko00680,ko00260	1.06496	1.1655	3.68756	4.34668	7.55528	4.25985	36310.4	2.13001	7806.78	51.5563	3.10078	33765.4	23303.6	84059.3	87016	136490	37106.1	61896.4	162311	73241.3	27771.2	104152	152797	10164.4	138290	77534	43335.2	137508	7.42361	101042	1.00402	4.2819	113310	1.1655	140392	10.019	109501	0	0	84891.4	1.06496	15.4262	54915.5	121123	39845.1	46832.5	59786.5	124618
K09936	ko02024	0	0	4.5045	0	5.23791	0	20088.1	0	32.3782	0	0	6632.26	4.47427	3841.51	27045.5	164637	37.7027	9783.59	0	187997	47123	112154	55405	36565.9	34251.2	139511	12411.1	25822.7	2.23714	66321	0	0	24047.2	0	0	1.08225	7437.24	0	0	0	0	0	826.831	3792.69	1.08225	4.15566	2.23714	4193.24
K07406	ko00052,ko00561,ko00600,ko00603	0	0.737463	0	0	0	0	0	0.759301	0	0	0	0	0	0	3.68732	12.1488	4.55581	6.07441	0	23.5165	1.5186	8.35232	34.9279	0	5.29327	2.2779	0	0	0.759301	18.9389	0	0	2.2779	0	0	0	0.737463	0	0	0	0	0.737463	0	0	0	0	0	0
K09758	ko01230,ko00250,ko00270	0	0	0	95034.8	0	0	0.611621	0.550964	0	0	0	0	0	0	44023.9	25276.3	1.71693	13.4153	0	4.58271	2.81886	11.0833	45018.1	0	34326.8	13.0359	20995.2	0.611621	0	18.8609	0	1.10193	5746.94	1.65289	1.22324	0	0	0	0	0	0	0	0.611621	0	0	6.11621	0.611621	0
K05773	ko02010	0	0	0	2.886	0	0	0	0	3.45103	0	0	0	4.89404	33.7541	12.9191	39681.3	17.316	27.331	2.886	36395.2	5.76579	58025.9	28444.6	1.43678	23560.6	23701.7	1.43678	0	0	18469.7	0	0	24.4507	0	0	1.443	20.6875	0	0	0	0	0	89.4661	10.9181	0	1.443	0	12.6679
K01546	ko02020	0.584795	1.99326	34007.2	0	4.65417	1.16959	11298.2	0	12029.1	2.56892	0	9320.78	17006.5	27018	72854.2	89761.1	67303.6	14815.7	5.01497	90461.9	13.8804	88818.8	88037.4	22313.9	67331.1	43235.6	38219.9	2.3392	36387.7	33279.7	0	0.584795	11106.3	1.29199	0	9698.78	90502.8	2.33918	0.718391	0	0	3.50877	1.30525	111178	0.718391	2.15517	51064.3	97767.4
K12370	ko02010	0	1.08932	1.08932	0	0	0	5389.41	0	1.08932	0	0	3575.1	0	5619.32	1.08932	5506.05	43785.5	12101.4	27694.8	38026.3	1.08932	7.67628	7185.84	3.34448	5.44662	4221.48	0	21808.6	34393.5	5.44662	0	0	1903.25	1.11483	16477.8	0	0	0	0	0	0	0	3252.32	0	0	9936.45	2.22965	4.24725
K11071	ko02010	0	0	0	174792	0	0	6153.2	0	3975.89	1.08578	649.054	15799	4241.49	34946.6	1.14943	44871.4	21205.3	26888.9	60550.8	276133	7621.23	55250.7	54106.8	10226.1	25919.6	20742.7	2.47831	66278.5	3.28266	136312	94710.6	220.285	68475.4	0	91611.1	8.10622	0	0	1.25786	0	0	1.5949	34410	3.70833	3.66372	11052	71.4446	2.39145
K02035	ko02024	0.586854	14.918	11.426	326378	100833	2.96552	187544	256930	145395	11.968	1.1554	122969	310302	101509	319395	572920	163986	243180	186700	549021	153521	70745.4	611456	34396.3	324708	199395	177742	798531	231987	566523	4.42205	262703	307454	11.9917	132164	118130	20425.1	0	7.51979	193134	3.77117	36232.6	321599	29577	301320	210384	198985	45131.2
K12340	ko03070,ko02020,ko04626,ko05133,ko01501,ko01503	3.32937	1.35773	9.28668	13.947	5.46021	1.29702	16.2355	0	31419.8	6.81162	0	17.4374	2482.54	7549.95	33011.5	84772.8	53835.8	27967.8	0	23535.9	14.2606	20394.5	66342.5	37438	34501	3620	16.1867	10115.6	43533.4	16318.8	0	1.52594	10635.4	1.45547	1.80142	5.30571	36904.2	2.61757	0	3.11689	0	3.97939	3024.8	25680.5	1.35622	36284.7	33352.1	50228
K13018	ko00520	0	0	0	0	0	0	0	2.43309	0	0	0	6.31427	4.58716	22.0719	5.26316	25233.2	1.52905	20.9981	0	0	105572	16851.6	44088.7	0	25887.2	7.01754	57299.2	11257.6	0	15628.4	0	0	14788.6	0	0	5.49119	13.3333	0	0	0	0	2.66667	15833	16.8148	1.72712	5.29101	2.43309	1.52905
K00767	ko00760	3.5461	1.1534	10.0462	64774.2	12.5541	2.34753	14011	2.34753	13810.8	5.865	1.18203	32671.1	24201.2	33724.3	30275.6	93494.8	48.1072	30815.7	83574.8	122965	13.5611	44708.8	87931.5	28266.3	19096.9	23513.2	35361	29047.9	11.1842	18543.2	0	2.35571	33035.1	0	37751.6	91946.7	139425	1.1534	0	1.16144	0	5.8771	35341.1	131592	71886.1	14380.2	7844.86	111893
K03695	ko04213	274584	155314	219822	341630	365144	113169	179328	165622	314692	304022	0	114674	242271	271290	97835.6	219175	147745	161106	93356.3	157393	55778.4	163030	103053	28537.7	124762	106819	235078	317850	173039	179640	5.27564	128662	156020	0.383583	63187.9	40541.4	375147	208825	5.53616	28108.4	20.1992	224661	219579	447945	203770	271888	253381	415248
K03707	ko00730	0	1.49477	1.5361	0	3.07931	0	15049.6	4.58708	2.98954	0	1.21655	4926.23	10731.6	10968.6	42188	70116.2	4.43227	28423.4	38820.4	16210.3	5.89426	8618.96	49941	14527	32.6941	4040.43	19.67	72893.3	0	58202.2	0	2.72484	29921.5	0	23099.9	5.8364	1.46199	0	0	0	0	0	1569.36	2.43309	0	20604.1	4.34164	2475.95
K13525	ko04141,ko05134	0	0	0.829187	0	0	0	1.26492	0	0.829187	0	0	0.829187	765.012	1.26492	11.2597	7256.82	5.65471	13.4989	1.26492	8833.42	1.98132	4.03823	22.8679	0	5.69632	3497.84	3.16677	0	0	4.30005	0	0	4.28626	0	0	0	5105.34	0	0	0	0	0	0	3858.52	0	1.26492	8.13008	2330.19
K02474	ko00520	1.55946	0	3.93543	0	1.53309	1.56128	3.90737	0	10.0996	0	0	5.22899	10693.7	30186	89729.8	54394.2	24.273	16271.2	1.5935	4001.11	13.6074	10497.7	102608	4.97026	24408.4	24.0276	18.3194	8886.03	4.91835	19388	0	0	13864.8	0	1.63792	2.37612	23244.9	0.782473	0	2.37612	0	1.53492	17766.6	15149	0	9207.97	2.34192	19539.1
K08963	ko00270	0	0.94697	3.74897	0	2.79974	0	9082.37	0	14.8046	0.905797	0	29561.5	6.49153	5523.34	40000	55900.1	61476.8	13232.5	0.92081	63375.9	11.757	85853.9	24160	41653	29.0844	33612	3.67121	6.58341	12.8234	23422	0	1.84162	8302.57	0	0	3.74303	36340.1	0	0	0	0	3.78788	14602.2	5940.84	0.938967	8396.43	5.6767	8202.59
K13894	ko02010	0.94697	4.76665	2.48307	0	0	0.900901	21007.5	0	18463.7	2.7076	0	59314.7	12.1951	22014.5	29112.1	52946.2	34335.1	42298.2	3.90197	100456	60474.7	38408.3	34116.4	6.85697	35637.9	61272.2	5.49356	56889.1	69667.8	27858.9	0	0	34392.7	0.910747	4.04448	0	3512.36	0	0	3.90197	1.8018	0	22004.6	4356.15	1.89394	0.949668	0.900901	2162.08
K01466	ko00230	0	0	0	1.87566	0	0	3.0056	0.730994	0	0	0	7.88685	3.75131	1.49142	40886.1	29197.4	9.12482	4210.08	0.745712	4.67434	4.79532	13.4463	45294.4	0	31.6879	12994.3	6.57895	1.32802	0	23657.6	0	0	1317.59	0.730994	0	0	0	0	0	0	0	0	8988.41	0	0	0.745712	0	0
K03760	ko01503	1.15741	0	1.15741	1.31234	1.15741	0	1.73611	1.73611	4.05093	231258	0	1.73611	3.47222	5864.48	0	1.31234	2.17865	2.6738	0	0	0	0	0	0	0	0	1.73611	3.09487	0	0	0	0	1691.36	0	0	1.46997	18826.5	0.578704	0	0	0	0.578704	19598.6	32.4074	1.46997	6.9473	34982.2	19296.4
K01457	ko00220,ko00791	2.20301	0	0	0	2.35417	0	0.564972	0	2.23187	0	0	1.69492	1.11142	693.296	26207	59080.8	51475.8	20402	0	50.4579	10.4524	39945.7	65261.9	0	51093.4	36300.5	11.0024	0	25593.8	24937.5	0	0	8661.74	0.546448	0	0	10352.9	0	0	0	0	0.554631	0.564972	7463.62	0	0	0	5131.08
K11212	ko00680	0	0	0	0	0	0	0	0	3.13577	0	0	2.1164	1.01937	5.01901	2.07757	20456.7	39847.9	7.27236	0	14534.2	7121.53	9507.42	17483.5	0	13973.9	7.89865	0	0	15891.9	4041.44	0	0	2471.82	0	0	0	6207.72	0	0	0	0	0	0	7573.05	0	0	0	2928.51
K00015	ko00630	0	0	0	0.995025	0	0	0	0	0.995025	0	0	0.995025	1.99005	834.414	1.99005	17404.9	65255.3	13050.7	0	18902.6	0	15301.9	13753.7	0.995025	17945.4	8837.5	8.25284	0	15356.3	5.97015	0	0	1687.45	0	0	0	1481.57	0	0	0	0	0	0	1677.72	0	0	2.98507	924.138
K10010	ko02010	0	18.4828	0	1.54321	1.29702	0	20565.1	1.29702	6.63923	2.66667	0	59057.3	10949.9	21267.5	10.4987	36154.7	14558.6	30182.4	19.3915	15070.4	8.29312	43259.9	50498.6	11768.3	17164.5	22336.4	35719.3	129179	61422.1	41736.2	0	73577.9	28302.6	1.29702	9878.72	4.1351	221.289	0	1.31234	1.31234	0	0	55477.7	1125.73	67073.8	11892.2	380.688	609.184
K06013	ko00900	0	0	0	1.65837	0	0	1.62855	0	0	0	0	0.829187	0	10411.4	10.3879	28329.6	1.62855	18666.3	0	1.59872	4.79235	15.1878	48178.7	0	11765.9	13.5815	9.5847	1.65837	0	15826.3	0	0.799361	8791.81	0.799361	0	0.896057	14.1997	0	0	0	0	0	9631.9	0	0	1.79211	0	5.02513
K16874	ko00365	0	0	0	0	0	0	0	0	0	0	0	0	0.704722	0.704722	2.81889	4656.81	0	6.34249	0	9.8661	2.81889	2.81889	13725	0	8.45666	3.52361	0.704722	0	0	3.52361	0	0.704722	7.04722	0	0	0	1629.29	0	0	0	0	0	0	1.40944	0	0	0	4.22833
K03783	ko00230,ko00240,ko00760	0	2.1645	1.60256	59.9732	0	0	28330.4	9.23726	13.0464	0	0	15100.9	50694.7	6888.14	3.63636	44177.5	16.0112	38799.3	31736.8	71974.6	8295.91	41926.5	11575.8	14.3088	2073.53	16098.1	2.42424	75098	6.79342	34157.9	2.37732	8.65819	52840.9	0	63848	165105	37.9374	0	2.46914	1.23457	0	3.79826	49617.9	39.4705	21767.7	56391.4	8431.67	945.206
K01034	ko00640,ko00650,ko00310,ko00627,ko02020	0	0	0	1.57978	0	0	9.64187	0	0	0	0	7.99117	4.27994	3318.48	4.39361	6003.83	7.48003	10124.2	5.29101	2443.17	4.17315	7.02355	14072.6	0	11.1656	19.9222	2.8504	8.46683	0	13.8111	526203	0	18526.7	0	0	1.32275	0	1.57978	0	0	0	0	6869.96	1.37741	0	18.4433	0	1.37741
K12658	ko00330	0	0	1.88324	0	0	0	0	0	0	0	0	0	0.998004	4.76448	0.998004	7758.88	7.98403	3.99202	0	33177	0.998004	3.99202	6583.69	0	7.87126	3.99202	0	361.396	5.87526	7902.43	0	0	2.99401	0	0	1.88324	10.527	0	0	0	0	0	0	1.88324	0	0	0	6.64772
K10126	ko02020	0	71.8023	0	0	2.00803	0	0	2.00803	1.62602	0.739098	0	0.813008	0	11.33	6099	82204.5	22.7279	9713.41	0	143001	24290.7	86057.2	72001.1	0	68803.4	73252.1	16.391	1.42999	0.735835	46794.9	0	1.34138	8399.11	2.14889	0	1.54884	1762.07	0	0	0	0	0.813008	289.881	9.59213	0	0	1.55211	511.59
K14338	ko00071,ko00380,ko00627	0	0	0.618448	0	0	0.310945	0.616143	0.308642	2.77379	0	0	0	3.081	386.816	3.69832	17804.5	41.0176	13.5891	0	3943.64	6.26341	16.8743	22646.8	0	20.6029	17.6456	2.77607	1.24378	38124.2	22.1658	0	0.616143	2155.16	0.617284	0	0	4042.56	0	0	0.308642	0	0	0	3686.95	0.308642	0	0.923646	2672.26
K07793	ko02020	0	0.666667	0.660066	4.51363	1.27507	0	0	0.660066	1.9934	0.664011	0	2117.06	2.29012	26.8872	47222.9	57359.4	63026.7	32298.5	0	80540.9	7.1899	37994.1	76412.1	5808.56	11944.3	1718.46	9.13881	0	91848	16871.4	0	1.31889	8321.08	0	0.963391	1.31494	6815.22	0	0	0	0	0	29.8651	2244.89	0	4.52023	0.664011	3491.19
K07104	ko01220,ko00362,ko00361,ko00622,ko00643	0	0	1.12613	4.34783	0	0	17937.4	3.05291	9.70638	0	3.50877	18.9615	4945.15	39.893	12.6808	42904.5	7244.7	9727.01	0	53881.7	38660.5	54.059	28074	5.89772	15812.7	4487.75	2.07039	50458.1	3.92267	59681.9	2.33918	0	27000.3	0	18.1004	0	2575.01	0	2.32288	1.7094	0	0	8592.91	21.1038	0	2.89143	16.3443	4.97969
K15578	ko00910,ko02010	1.0929	6.07244	3.71096	0	16.3458	0	3.67172	0	89708.9	335587	0	2.35552	2.61867	2614.79	35209.8	136763	125270	15156.2	15696.8	102487	34312.7	101910	122840	0	155924	78636.5	51254.8	828.293	54484.2	47304.1	0	1.25786	32077.7	1.14943	0	3.00253	7192.34	0	0	0	0	0.595238	5.00492	4243.12	5.19471	0	0	8233.55
K01628	ko00051	3.49126	0	0	0	0	0	4.62744	3.49126	11195.9	1.55763	0	30040.1	11.4696	2980.05	55928.1	103856	30.7329	3340.26	4.87439	4414.24	19.5563	13013.9	98082.8	0	85764.2	63.5254	13864.9	14044.5	4.56016	15174.7	0	0	25226.3	1.27226	4.14938	3.49126	1296.26	0	0	0	0	0	1169.89	7.19815	5.47539	0.992063	10463.1	19.1612
K00481	ko01220,ko00362	0	0	0	0	3.1746	0	0	0	10.3785	1.5873	0	7.29915	0	9.52381	8.42192	4713.1	86912.9	7466.29	2.5961	33501.4	2.58103	13115.2	10109	0	7193.29	14.4011	12.7908	0	52686.3	13510.7	0	0	662.806	0	0	0.888889	4146.17	0	0	0	0	0	0.888889	3840.56	0	0	2.5961	5072.03
K01711	ko00051,ko00520	0	0	2.56664	5.05366	0	0	0.93633	0.918274	6.33557	18095.7	0	7462.67	3209.53	62044.1	16.4324	63192.8	26.5358	22700	4.17824	6973.97	6307.4	29480.3	49428.8	6.7287	62252.1	4086.66	17.985	10.4098	67585.2	23220.8	3.61124	0	10942.3	0	7.82504	0	1451.06	0	0.928505	0.93633	0	1.12233	7646.62	3260.79	57048.9	61.0646	0.900901	1875.27
K03889	ko00190	0	0	0	0	0	0	0	0	54414.1	0	0	0	0	4.7619	2.94985	9336.46	4.20299	7.23304	0	14.2933	4.95177	6.30511	11.2782	0	1.25313	5336.9	1.54321	2.94985	2.58647	20.2331	0	0	12231.8	0	0	1.25313	0	0	0	0	0	0	0	0	6.03627	0	0	952.951
K07658	ko02020	0	0	20.4812	81790.9	3.92918	0	1.69205	0	2.23714	0	0	1.69205	2.23714	6.16632	0	0	1.46843	1.46843	0	0	0	0	0	0	0	2.23714	0	1.69205	0	0	0	0	4.47427	0	2.23714	0	1422.36	0	0	0	0	0	8157.33	27.4472	0	0	1.41844	879.332
K00376	ko00910	0	1.54895	0	0.521648	3.07102	0	10250.3	0.38625	163.358	0	0	32626.9	2746.85	16436.6	35428.9	34841.2	13.3694	43172	12793.1	33751.6	8.33986	2999.41	47166	18132.6	33359	8503.41	4.65196	47673.8	0	39709.5	0	0.521648	19226.3	1.0433	2.06897	2.75604	1522.94	0	0	19003.9	0	0	39477.8	444.694	17601.9	6939.59	5.13318	3627.19
K02377	ko00051,ko00520	0	0	0	4.43465	2.09315	0	9757.01	2.50228	6798.57	0	0	7066.83	6.48238	29897.5	29328.7	84311	26.2469	24356.4	2.88189	50404.5	11.6043	32618	62298	20.5132	48469.8	5683.36	16.8217	2.68817	4.22282	31144	1.91571	0	19521.4	0	14.0698	1.28205	5191.1	0	0	0	0	0	11582.6	2986.71	42195.4	18.8422	6.16111	1758.07
K01704	ko01210,ko01230,ko00660,ko00290	1.63399	3.26328	14.658	3.31675	14.8142	0	126308	43725.9	47125.9	213591	4.73934	34871.8	91141	85997.8	99130.8	140323	146442	111373	59158.7	140257	30.8976	72247.2	156606	113522	119149	53967.2	29.8683	197168	82504.2	115423	310553	87279.3	96482.6	4.71719	84365.4	325.313	139496	1.63399	15.5633	113795	0	5.04278	75226.7	152443	136847	110949	22642	132567
K01214	ko00500	1.36054	5.72193	1.56998	3.04373	35243.1	0.723066	51118.3	7.78223	7.02765	6.42048	0.903342	10141.4	64378.4	7378.33	106878	128987	39184	49510.4	102232	76024.3	44636.9	55342.7	62436.6	2.42571	70901.6	47539	61084.5	17247.5	27796.6	37965.7	0	118835	36530.3	0.912659	3.46882	114154	3508.4	0	5.53838	6.92815	0.477555	62669.5	49270.5	3768.45	44912.3	51208	17144.4	8549.5
K01750	ko01230,ko00330	5.13959	4.40426	11.6969	7.41304	7.14909	1.05152	102238	6.17887	46499.8	3.39054	0	14.8192	108854	58449.1	172499	101729	63623.5	51946.3	130434	173545	43849.5	78257.6	169402	4.74933	125430	99417.3	114116	292147	39.296	213246	3.74532	0	83328.7	2.95043	21.0054	32002.2	174443	8.44536	0	0	0	249774	72613.9	179938	18.2855	8.47586	63601.1	215631
K03273	ko00540	3.60402	3.77081	15.631	5.98817	12.7614	0	56296.1	1.20337	40120.2	3.68369	0	19592.6	6191.83	43708.7	59314.1	56750.1	43.8451	98466.5	132972	54008.7	25898.4	36.2296	61480.3	47674.7	51011.9	34524.4	90741.9	50028.1	7.15216	25706.8	0	0	62655.9	154013	13.0311	117493	22219.5	3.64299	0	0	0	3.64299	81766	19161.2	60949.3	29.6232	23962	20933.8
K04518	ko01230,ko00400	0	0	11.7109	2.2795	3.50912	0	68125.2	3.4014	45346.4	2.4081	71560.2	22365.4	156117	43235.8	32778.4	88624.3	95546.1	62955.9	141208	146036	6.08634	101872	61531.4	32586.7	51463.4	107512	76962.9	203936	71798.5	116418	1.17786	32273.2	72237.6	0	78321.5	278644	124272	0	0	125357	0	10.8278	62616.5	125188	102075	41507.2	61979.1	134793
K02055	ko02024	0	0.918274	3.57769	0	3.96825	0	11055	0	0.915751	39.7471	0	13134.2	0	22053.5	108316	122320	55827.3	19562.7	0.915751	4731.19	32.309	40628.2	201470	0	94969.8	3563.3	45899.5	32501.6	12.585	63515.6	0	0.986193	57271.7	2.61541	2.74725	0.846024	10.8267	0	0	0	0	0	1816.87	6.71639	0	1.8315	3.663	16.5248
K03333	ko00984	0	0	0	0	0	0	0	0.603865	0	0	0	0	0	0	0	20677.1	6178.29	2.9771	0	9.9496	1.18662	10.7145	5.55182	0	11.0771	6.03113	0	0	0	8.82857	0	0	1.24482	0	0	0	0	0	0	0	0	0	0	0	0	0	0	0
K01455	ko01200,ko00630,ko00910,ko00460	0	2.59783	0.813008	0	1.86453	2.67754	4506.69	0	36.1965	1.1534	0	0	1.86453	4.30356	38913.5	106054	70828.8	26822.1	0	53387	51989.6	88336.5	69338.3	0	44974.2	46824.5	10595	0	51849.8	27326.1	0	0	11572.4	0	0	0	2918.26	0	0	0	0	0.905797	0.986193	2638.47	5.42005	0	0	2801.58
K01451	ko00360	0	1.67792	3.14237	0	2.26243	0	4112.42	4.64885	105697	2.44182	1.70945	11.9004	9.24763	1789.14	55446.7	251025	223409	48920.2	3.39318	149540	74275.5	165595	209111	0	134456	55206.8	43.4774	2.47502	52946.5	87616	0.831255	0	47762.8	1.65188	0	2.38811	28583.8	0	0	0	0	16607.1	2.40981	13501.7	2.30933	0	2.01297	13137.4
K17316	ko02010	0	0	1.08932	0	0	0	1.07875	0	0	0	0	1.08932	2.1575	0	0	6379.83	41.965	3580.73	0	71088.9	1.10375	14655.3	14120.2	0	12506.2	12.0441	0	9.70874	5.21898	24.1383	0	0	9.82605	0	1.07875	0	0	0	0	0	0	0	6206.61	0	0	0	0	0
K03343	ko00330	0	0	0	0	0	0	0	0	0	0.729395	0	0	0	0	0	9397.49	3.66143	1.46361	0	2.19782	6.97876	2.193	3.64697	0	2.93204	3.65661	0	0	0	2.9224	0	0	1.45879	0.729395	0	0	0	0	0	0	0	0	0	0	0	0	0	0
K10019	ko02010	0	1.38313	0	0	0	0	0	0	0	0	0	0	0	0	0	17708.5	4.12495	7348.19	0	62792.7	2.68817	13811.5	23513	0	11.0552	12765.6	0	0	2.78087	33052.1	0	0	552.402	0	0	0	0	0	1.38313	0	0	0	0	0	0	0	0	0
K00696	ko00500	0	0	0	0	0	0	0	0.483793	0	0	0	0	0	0	4.35414	7710.25	0	3.87034	0	16.449	25878.1	10.1597	6382.78	0	9.67586	7.25689	3.38655	0	0	8.22448	0	0	0.967586	0.483793	0	0	0	0	0	0	0	0	0	0.967586	0	0.483793	0	0
K01781	ko00627	0	0	0	0	0	0	0	0	0.92081	0.92081	0	0	0.92081	1.84162	1.27226	7182.68	6.44567	7.28213	0	14.0793	7.63359	7333.69	5833.32	0	8.42085	4.38615	0.92081	0	0	8.7723	0	0	12.4555	1.27226	0	0	1368.55	0	0	0	0	0	0	0.92081	0	0	0	4.60405
K17315	ko02010	1.20773	0	0	0	1.00402	0	0.793651	0.735835	0	0	0	1.00402	7.3675	0	1.52949	39.0512	56321.5	11268.2	0	43998.9	1.5873	35052.4	17408	0	15.3605	12.9522	0.735835	11.9302	117257	33.7561	0	0	11.2087	0	0.766284	1.7703	0.793651	0	1.00402	0	0	1.00402	46.2352	1.00402	0	2.53658	3.21576	1.20773
K15554	ko00920,ko02010	0	1.19048	7.67669	2.66667	19749.9	1.14548	19621.7	0	14263.8	2.33171	0	9363.57	57256.4	37863.9	48327.4	158201	70.7917	42999.6	4.77068	62299	129606	118589	179681	1.18624	201584	83943.5	193315	77776	19497.6	117680	0	3.67974	34714	2.42424	3.55872	9.08198	92320.4	2.29095	1.14548	1.18624	0	3.43643	45327.2	90489.2	1.20773	5.17598	84635.9	89280.4
K02841	ko00540	0	2.06398	2.06398	1.04822	0	0	21521.7	4.02161	2.06398	0	0	26096.4	3366.23	31233	12608.1	46889.5	17.7875	62263.3	25650.4	50500.1	8.64188	29.8075	69002.2	9084.5	31446.5	8103.07	6.8786	109410	0	30774	1.34409	0	39844.1	1.95611	53979.3	2.39282	14.9195	0.966184	0	2.06398	0	0	41111.3	883.614	91569.7	9529.34	27342.2	1617.34
K01003	ko00620	0	0	0	0	0	0	1.1534	0	2.9749	0	0	0	0	1236.42	2.30681	16140.3	43921.3	10085.3	0	16436.3	5.76701	4.61361	18116.7	0	28365.7	5.76701	0	0	3.46021	9.22722	0	0	657.737	0	0	0	2490.02	0	0	0	0	0	0	1466.11	0	0	0	3679.73
K10220	ko00362	0	0	0	0	0	0	0	0	0.957854	0	0	0	0.957854	0.957854	0.971817	7592.51	5.83115	2.92398	0	4.87045	0.971817	3.88183	6129.77	0	10.3463	3.89864	1.93251	0	0	6.81693	0	0.971817	734.588	0	0	0	23.9816	2.56042	0	0	0	0	1.60256	4053.15	0	0	0.974659	2664.83
K00127	ko01200,ko00630,ko00680	1.49477	0	1.49477	7.25814	4.38424	0	15.3126	2.88947	4810.29	3.5912	0	15555.8	7.88864	35989.2	67129.2	141540	13343.8	70605.5	3.84425	168061	94486.6	82286.9	157090	1.3947	104815	69427.4	69819	32336.5	5.54301	15147.8	0	1.00705	40917.6	5.76271	4.1841	0	4307.18	2.38095	0	1.3947	0	0	4510.05	14940	1.05485	3.84425	10045.7	1886.41
K06045	ko00909	0	0	1.09011	0	0	0	4.24486	0	0.504286	0	0	0.585823	1728.42	3.18879	19090.3	42263.3	38022.8	15.0403	0	52215.6	12.5584	73945.3	21868.6	0	28.9916	39709.5	7.34699	0	23334	12072.8	0	0	1159.04	3.11526	0	0	5690.93	0	0	0	0	1.00857	0	5396.81	0	0	0	5543.98
K07046	ko00051	0	0	1.21212	0	0	0	0	0	0	0	0	1.66667	0	2.87879	8.48485	2754.97	2488.21	4.77166	0	5.94537	1.17371	9020.49	2592.98	0	5.90696	5.36134	1.21212	0	0	1.8018	0	0	5.95102	0	0	0	826.882	0	0	0	0	0	0	4210.33	0	0	0	2.87879
K03418	ko00630	0	0	1.32275	0	0	0	0	0	1.68815	0	0	1.27714	5.61648	531.17	5.75421	55975.7	23.7063	15.1686	0	40730.2	3.0305	26.6329	9728.54	0	6913.36	4176.87	1.64406	0.411015	3.58423	17258.2	0	0	16.8209	0	0	0	2017.19	0	0	2.59989	0	1.32275	0	1281.48	0	0	1.79026	797.991
K16968	ko00920	0	0	0	0	0	0	0	0	1.44928	0	0	0	0	2.89855	5790.81	4506.88	4.34783	8.69565	0	10.1449	1.44928	1.44928	12291.9	0	4.34783	1.44928	1.44928	0	0	5.7971	0	0	1911.54	0	0	0	11.5942	0	0	0	0	0	0	610.731	0	0	0	1.44928
K00289	ko00670	0	0	0	0	0	0	0	0	0	0	0	0	1.5873	5.05784	3.1746	4319	11.1111	7.93651	0	10050.9	3.47054	6098.98	9972.76	0	4.7619	0	0	0	1.5873	4.7619	0	0	12.6984	0	0	0	524.376	0	0	1.88324	0	0	8967.1	0	0	1.88324	0	8.23245
K01739	ko01230,ko00920,ko00270,ko00450	0	3.04836	0	0	0.846024	0	26565.8	5.26464	22664.6	0	2.73723	14956.3	71100.4	19328.8	11.5136	53817.1	43.9679	37974.5	114195	57738.9	12.2114	53372.7	25576.5	11.1531	52061.2	79213.9	9.79161	175404	4.07618	103061	3.65297	17.3059	90297.9	0	45052.4	63876.6	29094.2	1.69205	0.846024	8.61388	0	6.28949	76466.7	15138.6	28019.5	44389.9	65799.1	27609.3
K10112	ko02010	0.92081	113288	12.6527	168436	64257	1.85191	82788.7	71259	119475	6418.17	8.4148	62740.4	83658.3	31880.7	71410.1	200902	348248	138353	80170.3	562052	23794	135646	221522	8.96267	214957	122006	87575	175851	312645	190757	125004	147754	137110	74166.3	93185.1	53141.1	31051.2	1.80032	2.22222	4.43802	46.2814	29902.1	78165	23891.7	47760.4	56998.6	73.8936	43640.2
K05936	ko00860	0	1.26743	2.53969	126449	3.81679	2.54453	9528.49	0	1.27714	0	0	8318.83	13133.3	10225.6	25521.2	47688.9	18863.9	33107.8	68599.2	56045	42376.9	39539.9	20160.5	46182.5	6249.83	30785.3	3.80228	12.0994	6.04196	18273.6	0	4.28043	8763.57	0	1.31234	48045	11148.1	0	0	0	0	1.27226	9337.39	9142.01	5.52198	6578.84	10.6912	3541.82
K04091	ko00920	1.12994	0	7.47766	0	5.52486	0.92081	5.63604	1.84162	23.8459	6.29039	0	8.00838	18.9652	3667.57	60515.1	170579	62900.7	20596.4	4.38695	49981.3	80587.6	110738	120688	0	108966	54364.3	14702.3	0	14126.8	39627.3	0	0	16349.6	70940.4	0	0	8642.83	0.92081	0	0.92081	0.92081	2.76243	0	3399.86	0	0	13.415	4738.84
K14534	ko01200,ko00650,ko00720	0	0	0	0	3.50877	0	0	0	0	0	0	0	0	0.643501	0	14388.1	6.59977	3518.27	0	4.5045	0.643501	1.44865	4455.92	0	5.95316	9.1097	3505.07	0	0	0.805153	0	0	28.4576	0	0	0	0	0	0	0	0	0	0	0	0	0	0	0
K12256	ko00330	0	1.44928	0	0	0	0	0	0	0	0	0	0	0	0	0	15.942	7.97101	5.07246	0	28.2609	1.44928	7.24638	34.058	0	5.7971	3.62319	0	0.724638	0	18.8406	0	0	2.89855	0	0	0	0	0.724638	0	0	0	0	0	0	0	0	0	0.724638
K18383	ko00360	0	0	1.19048	0	0	0	0	0	0	0	0	0	0	0	2.38095	925.49	1.19048	2.38095	1.19048	0	0	4.7619	15.4762	0	3.57143	3.57143	0	0	0	1.19048	0	0	2.38095	0	0	0	2.38095	0	0	0	0	0	0	0	0	0	0	1.19048
K03533	ko02020	0	0	0	0	0	0	0	0	0	0	0	0	0	5647.64	7.30994	21594.9	0	20.4678	0	2.92398	10.2339	9.01062	44087.6	0	23969.3	8.77193	5.84795	0	0	20.7065	0	0	38.4891	101.892	0	0	0	0	0	0	0	0	2024.48	0	0	0	0	0
K07811	ko02020	0	0	0	0	0	0	1.30208	0	0	0	0	0	0	14602.7	9.54654	20409.5	0	16.7141	0	3.97772	26595.9	7.56534	37610.1	0	33259.5	13122	5.17104	0	0	15749.1	0	0.397772	5330.53	99244.6	2.60417	0	0	0	0	0	0	0	47.9586	0	0	0	0	0
K01631	ko00052	0	1.52905	5.53967	0	3.20513	0	1.97239	0	1.5949	0	0	0	3.56728	1.5949	18329.2	31314.4	13311.6	10284.9	0	38.2819	40899.6	83105.9	58799.6	0	37615.6	7769.28	19.921	0	1.52905	27528	0	0	7841.46	1.52905	0	0	5643.99	0	0	0	0	0	0	1680.33	0	0	1.97239	4948.84
K02915	ko03010	0	0	3.33333	0	0	0	0	0	0	0	0	0	0	0	0	3887.11	14105	3.33333	0	63320.6	3.33333	3.33333	13612.2	0	0.318531	6.66667	0	0	3.33333	26393.9	0	0	3.33333	0	0	0	0	0	0	0	0	0	0	0	0	0	0	0
K10020	ko02010	1.41243	0	0	0	0	0	0	0	0	0	0	0	0	0	1.38889	8163.42	1.38889	9.83992	0	88430	2.77778	18690.5	10492	0	9.83992	7054.21	0	0	0	27727.3	0	0	264.577	0	0	0	0	0	0	0	0	0	0	0	0	0	0	0
K04039	ko00860	0	0	1.49142	0	0.729395	0	0	0	1.16959	0	0	0.745712	0.745712	315.342	8.61293	40830.5	7726.65	6411.85	0	71000.9	7.80861	60316.5	20012	0	46687.9	30755.9	4.25288	0.729395	1.89899	29352.9	0	0	5202.91	0	0	0	7031.11	0	0	0	0	0	0	9376.02	0	0	1.49142	10390.5
K09695	ko02010	0	2.75482	0	0	0	0	0	0	0	0	0	0	0	0	1.03842	2031.61	3.79324	0	0	4364.89	20829.1	4.47485	1753.61	0	8.30737	2.07684	2.07684	0	0	9.66333	0	0	3.10881	0	0	45630.6	0	0	0	0	0	0	0	0	0	0	0	0
K13623	ko00564	0	0	1.47493	0	0	0	1.5083	0	1.5083	0	0	1.47493	0	5.93307	7.54148	9996.24	12.1075	12.1075	0	45571.3	0	11646	9030.26	0	1.51515	9611.66	3.01659	1.72325	1.51515	13.6364	0	0	15.1241	0	0	0	7633.66	0	0	0	0	0	0	11315.2	0	0	0	2287.44
K16876	ko00365	0.644745	0	0	0	0	0	0	0	0.644745	0	0	0	0	0.644745	1.28949	5262.95	0.644745	5.15796	0	9.67118	2.57898	5.15796	41.9084	0	5.15796	5.15796	2.57898	0	0	1.93424	0	0	1822.22	0	0	0	851.802	0	0	0	0	0	0	2442.52	0	0	0	3.22373
K02146	ko00190,ko04145,ko04142,ko04966,ko04721,ko05203,ko05323,ko05110,ko05120,ko05152	0	0	16.2602	0	8.13008	0	58887.3	0	26061.8	8.13008	0	8.13008	16.2602	33749.6	0	0	0	0	0	0	0	0	0	0	0	0	24.3902	0	8.13008	0	0	0	0	0	0	0	96684.4	0	0	0	0	8.13008	0	130054	0	0	0	138070
K05603	ko00340	3.20513	0	0	0	2.40385	0.801282	1.60256	0.801282	2.40385	1.60256	0	0.801282	4.00641	17.6282	0	0	0.801282	0.801282	0	0	0	0	0	3.20513	0	0	2.40385	0	0	0	0	0	0	0	0	0	23950.3	0	0	0	0	0.801282	0	39.2628	0	0.801282	4.80769	77.7244
K01782	ko01200,ko01212,ko00640,ko00650,ko00071,ko01040,ko00280,ko00310,ko00380,ko00410,ko00903,ko00281,ko00362,ko00930	3.05166	0.45045	3.99481	1.52451	8389.95	1.29553	5146.6	2.64519	8127.57	0.949685	0	8.19621	9118.24	9572.84	29419	108364	132312	23026.4	4.0299	108579	9.22069	89631.7	91679.5	4.23226	97048.2	41400.8	30953.5	2.46425	96936.2	38295.1	0	0.900907	15656.3	1.26516	1.19474	3.6335	43866.8	1.91136	0.516796	0	0	3.04798	18.119	36780.9	0.466853	1.21212	6.51716	26766.9
K00271	ko00280	0	0	0	0	0	0	0	0	0	0	0	0	0	0	0	17.9211	4.48029	2.68817	0	0.896057	0.896057	0.896057	0	0	0	1.79211	0	0	0	1.79211	0	0	0.896057	0	0	0	0	0	0	0	0	0	0	0	0	0	0	0
K03921	ko01212,ko00061,ko01040	0	0	0	0	0	0	0	0	0	0	0	0	0	0	0	20.8333	1.04167	1.04167	0	1.04167	0	4.16667	1.04167	0	0	1.04167	0	0	1.04167	2.08333	0	0	0	0	0	0	0	0	0	0	0	0	0	0	0	0	0	0
K01431	ko00240,ko00410,ko00770,ko00983	0	0	0	0	0	0	0	0	0	0	0	0	0	0	1.17786	2747.04	0	2.35571	0	3.53357	0	1.17786	10.6007	1.17786	2.35571	0	0	0	0	2.35571	0	0	0	0	0	0	0	0	0	0	0	0	0	0	1.17786	0	0	0
K05898	ko00984	0	0	0	0	0	0	0	0	0	0	0	0	0	0	0	12526.7	9.87523	1.74829	0	9.92834	0	4.0891	2.92968	0	5.16247	2.29321	0	0	0.566893	4.06347	0	0	3.53137	0	0	0	0	0	0	0	0	0	0	0	0	0	0	0
K05691	ko04390,ko04520,ko04530,ko04670,ko05200,ko05213,ko05412,ko05100	0	0	0	0	0	0	0	0	0	0	0	0	0	0	15.1515	47116.9	0	30.303	0	23988.1	101317	15.1515	4759.84	0	49682.4	0	0	0	0	15.1515	0	0	2854.87	0	0	0	0	0	0	0	0	0	0	0	0	0	0	0
K13967	ko00520	0	0	0	0	0	0	0	0	0	0	0	0	0	0	0	5788.32	0	4.5819	0	70719	1.14548	6.87285	8635.82	0	11.4548	8.01833	0	414.799	0	18140.1	0	0	4.5819	0	0	0	0	0	0	0	0	0	0	0	0	0	0	0
K21007	ko02025	0	0	0	0	0	0	0	0	0	0	0	0	0	0	1.73482	6.19579	0	1.98265	0	0	0.495663	2.23048	11.1524	0	2.72615	1.48699	0.495663	0	0	3.9653	0	0	0.991326	0	0	0	0	0	0	0	0	0	0	0	0	0	0	0
K20941	ko00362	0	0	0	0	0	0	0	0	0	0	0	0	0	0	0	22.5641	8.20513	1.02564	0	7.17949	0	4.10256	13.3333	0	2.05128	1.02564	0	0	1.02564	1.02564	0	0	5.12821	0	0	0	0	0	0	0	0	0	0	0	0	0	0	0
K00446	ko01220,ko00362,ko00361,ko00622,ko00643	0	0	0	0	0	0	0	0	3.04878	0	0	0	2.03252	3.04878	0	19746.5	14948	13.2629	0	38755.4	4.09682	12.2813	13016.4	0	8346.41	10002	0	2.03874	70134.9	3031.18	0	0	1544.71	1.01937	0	0	513.189	0	0	0	0	0	0	3.04878	0	0	0	1569.84
K01014	ko05204	0	0	0	0	0	0	0	0	0	0	0	0	0	0	3.23625	6.47249	0	2.1575	0	2.1575	14425.3	1.07875	9.70874	0	2.1575	0	1.07875	0	0	0	0	0	2.1575	0	0	0	1.07875	0	0	0	0	0	0	1.07875	0	0	0	0
K13010	ko00520	0	0	0	0	0	0	0	0	0	0	0	0	0	0	0	3074.37	0	6.24495	0	0.877193	0.877193	1.78054	10886.1	0	3.53492	3.53492	2.68388	0	0	3.58722	0	0	1198.47	0	0	0	0	0	0	0	0	0	0	0	0	0	0	0
K11907	ko03070,ko02025	0	0	0.368732	0.362319	1.10108	0.376648	69809.5	0.896057	6.20564	0.749087	0	0	1.98788	49751.1	32736.1	32070.7	14.1587	14684.4	2.04269	41364.7	22413.8	47538.2	42872.5	15.5308	44536.6	80651.1	24328.9	8433.17	1.97287	16976	0	0	132547	0.372439	4.66496	0.351989	2376.5	0.549149	0.372439	3.59964	0	0	38079.2	2998.61	1.28097	0	2.38075	1981.12
K01392	ko04614,ko05143	0	0	0	0	0	0	0	0	0	0	0	0	0	0	2.26757	22.431	3.62535	0.678887	0	0	0	1.35777	7.69867	0	4.30423	0.678887	0	0	2.26757	2.94646	0	0	8.60847	0	0	0	0	0	0	0	0	0	0	0	0	0	0.678887	0
K14952	ko05152	0	0	0	0	0	0	0	0	0	0	0	0	0	0	0	7514.12	5.11864	0.643501	0	1.92071	0.643501	5.08928	3.83164	0	1.90114	3.82186	0	0	0	5.73278	0	0.643501	1.26743	0	0	0	0	0	0	0	0	0	0	0.643501	0	0	0	0.633714
K05929	ko00564	0	0	0	0	0	0	0	0	0	0	0	0	0	0	0	6668.97	2.45098	4.90196	0	64018.7	1.22549	8.57843	10008.9	0	7.35294	4.90196	0	0	0	7277.73	0	1.22549	9.80392	1.22549	0	0	0	0	0	0	0	0	0	0	0	0	0	0
K02781	ko00051,ko02060	0	0	0	0	0	0	0	0	0	0	0	0	0	0	0	11223	49889.6	5737.42	0	58168.3	0	20168.9	15675.3	0	5.24934	3330.48	0	15.9613	0	73904.9	0	0	10513	0	16.129	0	0	0	0	0	0	0	1046.18	0	0	0	0	5.27215
K02472	ko00520,ko05111	0	0	7.92876	0	0	0	5.46448	0	1.10375	3.05509	0	1.5361	3.74926	42.9304	6167.28	6179.22	6.72983	10.0214	1.10375	27216.9	1.10375	2974.02	6348.44	10.929	6.07596	9484.57	1.53965	12.1212	0	12576.5	0	0	14.715	0	5.46448	1.10375	8577.38	0	0	0	0	1.8718	39.4436	9258.82	0.768049	1.51515	0	28.7114
K00332	ko00190	1.21212	1.21212	18.7136	0	18799.1	0	43822.3	7.76908	68888.2	1.21212	0	34497.2	58930.2	52163.5	58604.7	104024	51702.7	42286.5	35546.5	57954.5	20.9941	72749.6	61009.8	94863.7	41556	52557.4	24.5918	69285.1	50913.8	69166.8	1.43678	6.43239	24504.5	0	206.942	77185.1	123284	4.3573	0	3.367	0	64694.1	41835.2	100339	56826.8	32213.3	21032.4	91720.7
K00381	ko00920	3.57296	3.50189	11.9878	0.603865	10413.8	54044.4	8332.41	29131.8	11964.9	247938	0	25834.3	35423.7	35323.7	70516.9	85577.3	77670.7	38154.5	27663.5	55219.3	62254.4	45538.2	82742.3	39668.9	72833.9	42894.2	41114.8	53615.8	72410.4	44309.8	0	3.72512	15780.6	0.574713	5.85633	9549.93	124111	1.17786	0.603865	59243.7	0.603865	95645.5	16503.7	120951	27705.7	5015.26	15.997	112517
K02196	ko02010	0	0	0	9.06863	0	0	51.736	0	9.06863	0	0	9.06863	0	213.123	75038.3	18251.9	0	45609.3	0	9.38967	14.0845	45095.6	45724.6	0	53884.7	17879.3	178890	6415.42	0	13950.3	0	0	8903.78	0	0	0	0	0	0	0	0	0	1809.22	0	0	0	0	4086.46
K15358	ko00760	0.833333	0	1.01626	0	0	0	0	0	5935.86	0	0	0	1.01626	2.86794	3338.8	6177.27	68373.4	9110.66	0	21418.1	0.833333	5201.85	15109.5	0	12607.6	2352.2	1.66667	0	28615.3	1.66876	0	0	2234.36	0	0	0	2160.28	0.835422	0	0	0	0	0	2967.57	0	0	0	2444.42
K02609	ko00360	4.02953	2.03524	4.15302	0	0	0	1.00705	0	2.0141	2.0619	0	3213.87	1.00705	4.0282	8065.42	9772.7	40187.2	7732.16	0	22342.2	4.03735	18.154	15684.2	2.01715	11582.1	23.0726	15.089	0	10.2897	2940.47	0	0	8060.72	2.08684	0	2.06495	2361.64	0	0	0	0	0	0	2154.29	1.99049	0	4.06935	2817.58
K00276	ko00260,ko00350,ko00360,ko00410,ko00950,ko00960	0	0	0	0	0	0	0	0	2.849	0	0	0	1.44276	6.40822	0.477555	8335.71	17.8663	6.26219	0	48387.6	1.91022	10.1714	10820.6	0	10.7679	6664.79	0	0.477555	1.95238	13.9644	0	0	13.1684	0	0	0	48.0736	0	0	0	0	0.949668	0	19.4285	0	0	1.4556	12.4909
K17950	ko00270	0	0	0.995025	0	5.97015	0.995025	9.95025	0.995025	10.9632	0.995025	0	9512.73	18719.6	36358.9	0	1.001	0	0	0	1.99603	0	0	0	0	0	0	27081.8	0	0	0	0	0.995025	188.482	0	0	1.99005	100907	0.995025	0	0.995025	0	137865	0.995025	97606.9	1.99005	0	9.95622	95548.2
K18148	ko01501	0	2.97263	3.84753	0	0	0	10171.2	3.86869	0	0	0	37479.8	5092.41	6655.07	38651	37828.1	2.64319	9820.19	36964.4	1.75901	5.28171	20276	53361.8	46675	34612.1	4461.84	7.04073	40693	0	22639.1	0	0.879507	43079.2	0.884173	2.06963	2.97263	0	0	0	2.97263	0	0	28232	2.88531	1.77789	4.95495	2.97263	6.41564
K17218	ko00920	0	0	0	0	0.78064	0	0	0	14952.7	0	0	2.30271	2.32232	9295.61	64999.7	70691.7	5.15941	18261.3	1.98496	5682.48	50528.9	41.3489	92213.5	0	82271.1	33.0665	15.6988	0	0	2403.93	0	0	20216	0	0	0	6140.28	0	0	0	0	0	8.36172	11393	0	0	0	1690.24
K00324	ko00760	10.6297	12.137	8.66012	5.18956	105095	0.881834	71365.2	2.59403	91546.6	13.4165	3.14465	56.9055	39245.1	87775.1	160711	179741	283563	99460.3	5.55937	151731	20.9437	131109	142595	257330	120040	74539.6	107259	27174.4	54400	96663.9	0	10.9173	56094.6	0.893655	4.53956	8.78087	257330	9.13054	0.905797	0.905797	5.50872	18.7204	95.3559	264439	6.45922	5.7093	71868	266582
K01912	ko00360,ko05111	1.22549	0	2.3205	109299	0	0	4.87585	0.749064	5662.57	0.766284	0	3.72612	3.02653	366.499	9333.48	62241.6	9607.44	62.9336	2.28784	14182.4	21.4767	35585.1	96693.2	1.68168	64653.7	2104.72	8862.34	2777.34	41350	21041.8	0	0	26240.2	1.5186	0	0	10535.9	0	0	0.819001	0.759301	1.52671	2432.51	4859.51	1.5361	37548.5	5.74395	5055.71
K03335	ko00562	0	0	0	1.03199	0	0	27916.7	0	1.11483	0	0	19429.9	33826.1	13675.6	66581.7	49535.5	73.4281	1246.65	2.97619	55520.5	39304	8383.59	26803.4	0	16781.8	12045.3	35193.7	19068.8	5.447	28318.4	0	108129	10252.5	0	2.1575	53656.6	0	0	0	0	0	0	15909.6	0	3.92117	66446.6	2.84242	1213.04
K01438	ko01210,ko01230,ko00220	6.23618	0	11.3601	6.62064	2.53807	5.4375	29860	64107.2	44288.7	3.97518	0	5882.39	34075.9	36084.8	99751.9	150653	17975.4	48659.4	25498.2	99529.9	34576.7	104018	169822	1.23916	103838	34152.3	52.9388	81940.3	35947.1	122953	0	7.77956	34412.2	63488.1	3.25203	0	146305	0.915751	0	3.78092	0	4.29694	27057.5	147928	27582.4	4.91106	44351.6	143157
K15866	ko00360	58.1348	2.25225	6.26566	0	21610.4	0	9584.04	2.54043	20110.8	4.01849	1.27226	16455.4	28233.8	37722.6	34631.8	153926	73349.2	122706	13.9074	53922	33.578	9861.08	241364	2.54453	85928.6	23285.4	88204.1	55483.8	12.4478	75239.4	2.54453	2.41803	68475.1	8.70822	18804.5	4.95278	105635	3.7594	1.24844	0	0	6.26097	7168.8	82453.3	4.37789	18091.2	27.1949	89784
K17317	ko02010	1.65837	5.11855	0	0	0	0	2.29095	0	0	0	0	0	1.8018	0	2.20022	13430.2	25.7772	3725.59	0	79436.6	2.2339	21789.1	15469.7	0	12792.6	5.5679	0	19.1635	1.13379	23.4391	0	0	9.66066	0	0	2.80385	0.00637619	1.65837	0	0	0	1.65837	6608.54	0	3.31675	1.65837	0	3.6036
K00826	ko01210,ko01230,ko00270,ko00280,ko00290,ko00770	6.25055	2.42405	20.6576	29.3891	11.6543	0	113624	50784.5	26020.8	39.7493	0	96806	47657.7	179626	39865.1	95625	55932.1	99035.1	63847.6	129301	51.2814	149644	108700	114215	147495	137245	31.2427	236272	28590.4	123201	3.5591	72098.5	147660	1.7138	172909	75952	146257	2.03439	1.12613	10.3585	0	5.47645	72265.9	28754.2	123714	77959.7	170.164	32900.3
K02040	ko02010,ko02020,ko05152	5.0089	5.65381	8.64646	19.9375	9.99987	0.95511	24910	2.77142	77.8105	46.1343	1.287	33249	41.2064	6626.16	10135	42285.9	81589.9	11110.2	14920.8	28445.5	11283.7	22597.5	24516.7	36660.3	67.1144	36654	19130	27928.7	5.79817	53012.2	1.19904	2.29496	36321.7	2.87921	76050.8	4.78625	138434	4.62963	7.22204	0.913242	19.9735	12.3769	15943.1	148278	1.88223	24.0482	24.0141	124060
K01042	ko00450,ko00970	0	0	0	7.59001	0	0	17217.8	39036	9575.32	0.721501	0	11557.7	5105.92	31713.5	27867.6	28680	11.4854	19626.8	3.82658	92753.5	18653.8	30829.3	33811.8	5.24526	37753.4	4996.43	6.59552	52374.5	5.06261	23849.2	0	0	32971.6	0.69735	12073.5	1.5949	12.4143	0	0	0	0	0	16493.3	5.92271	1.55646	29385.6	1.37174	13.1579
K00285	ko00360	0.809061	0	3.15209	1.82435	3.67416	0	14574.9	8.17843	12162	313963	0	75050.3	4702.97	44297.9	111934	151234	64116.9	65324.9	24059.2	126935	80295.8	11362	214649	16066.1	64475	14052.5	52080.2	45692.6	13.538	93322.3	0	6.17118	45535.1	65388.5	17629.4	6.24373	23670.7	0.788022	0	6.03696	0.788022	5.01886	16908.3	22449.7	1256.91	22314.2	2.36407	1465.02
K00404	ko00190,ko02020	1.25651	4.18	18461.1	3.40125	3.91951	0.585823	12136.2	8.9017	6810.77	408347	0	27083.9	17204.3	48429.4	172592	117114	23374.6	56911.2	17780.3	56148.4	85763.1	87360.6	146989	6.84758	117096	50832.5	43496.2	64102.4	48070.2	37010.3	0	0	40077.4	1.47493	2.09205	2.65507	30184.3	0.585823	0	0.620732	1.41574	0.670691	25054.3	27035.7	23989.6	6352.47	25566.2	21359.4
K08929	ko02020	0	0	0	0	1.00705	0	1.32802	0	1.32802	0	0	0	2274.1	4.34917	4.0282	32615.1	2.0141	6955.32	1.00705	30797.9	6754.93	34122	7376.67	0	14.4197	18299.7	4.34917	0	0	13954.8	0	0	1519.3	0	0	0	3902.57	0	0	0	0	0	0	3508	0	0	6779.24	2376.12
K02230	ko00860	0.307787	0	3.54312	2.8453	2.80878	0	9304.24	0.439174	9879.08	0.716846	0	18329.8	13643.9	123715	43104.3	45609	11142	17578	5.08018	74635.4	7783.23	53128.1	24122.6	64248.9	37137.2	42437.9	7.36012	16324.9	15.8069	26791.9	0	0.525443	20728.7	0	11268.1	3.89451	15532.1	3.56945	0	2.086	0	30.1892	29415.8	10268.2	4.21679	28545.4	4268.9	6956.04
K03520	ko01200,ko00720,ko00680,ko00633	12.6099	0	18.1595	1.43062	0.42735	0.417188	3462.22	0.834376	21892.9	3050.66	0	1382.31	8861.04	15983.9	15189.5	117544	136311	17956.5	5809.02	163454	5741.98	46368.8	147335	0.417188	85653	25078.5	37589.4	1.70087	244700	35592.1	0	3.74139	14594.7	0	0	0.433463	73147.6	2.55385	0	0	2.46446	5.46448	0	50247.5	5.89907	0	156598	67823.9
K01578	ko00640,ko00410,ko04152,ko04146	0	0	7.75194	0	1.46861	0.726216	0	0	7.30944	8.51297	0	0.70922	0	650.4	16.6391	39878	22009.5	13322.4	0.70922	54740.4	12.6242	44.9835	56086.6	0	50618.5	34.4911	7.35127	0	0.726216	37444.3	0	0	7623.02	0.726216	0	0.761035	7209.04	0	0	0	0	0.726216	2.28311	11.8282	0	0	0.726216	1857.31
K00523	ko00520	0	0	0	0	0	0	24900.1	0	1.99603	0	0	23714.5	1.94423	4266.35	47149.8	62787.7	0	27448.8	0.952381	3.84861	11.5713	5776.25	45557.5	4.89257	48393.8	13190.4	15.5044	41084.2	0	6836.59	0	0.95511	16752.1	0	29453.8	2.99105	0	0	0	0	0	0	4263.74	0	33635.3	1.99603	3.94616	2.99105
K00156	ko00620	0.703235	7.80395	3.81543	1.96078	1.43481	0	37853	1.43184	5697.28	0	0	9782.83	32491	22347.7	42900.3	61396.2	42.1881	42673.8	35637.6	11163.4	13710.5	32146.2	12146	3.40205	18599.4	28856.3	17726	7360.73	10.5217	37330.8	0	81177.4	30871.5	2.5068	6.53915	37953.1	5423.81	0	0.550055	1.08225	0.550055	4.11087	59819.4	478.3	17.2994	45462.5	34930.6	3667.39
K01577	ko00630	0	0	1.14451	0	0.574713	0	1.14352	0	1.14451	0.574713	0	1832.02	0.574713	716.271	10.8911	43074.1	26.3787	9380.4	0.569801	44366.1	2.87801	47194.9	18880	0	14050.6	24615.3	3.43156	0.569801	2.29097	3997.27	0	0	2804.39	0.569801	0	0	2467.78	0	0	0	0	0	0	3136.16	0	1.14451	0.573723	2304.59
K00570	ko00564	0	0	1.66667	0	1.52207	1.56495	4.48265	0	1.66667	0	0	3.01422	1.56495	23.2585	18.4581	76908.6	82162.3	6872.94	1.56495	38857.5	20364.1	32724.1	18696.2	0	70.9561	3914.92	7.6369	0	18.5314	3173.6	0	0	3855.35	0	0	1.52207	2640.11	0	0	0	0	0	0	13567	0	0	0	1948.93
K09844	ko00906	0	0	0	0	0.995025	0	0.995025	0	0.995025	0	0	0	0	0.995025	18560.3	25734.8	7371.65	3808.31	0	33094.5	2.32288	40161.8	9485.76	0	9.29152	17682.5	2.32288	0	0	21841.7	0	0	8.13008	0	0	0	5057.05	0	0	0	0	0	0	3333.46	0	0	2.94434	3655.14
K03224	ko03070	0	0	3.75375	0	3.003	0	2.25908	0	12.012	0	0	1.50833	4.5045	16.537	50989.4	29415.4	6.70983	3271.87	0	35335.6	50196.7	34562.4	49701.4	0	36871	6615.87	20437.8	0	1.50162	29617.3	0	0	6230.11	1.5015	0	12437.8	23968.7	0	0	0	0	1.5015	0	20580.2	0.750751	0	1.5015	22025.3
K00380	ko00920	2.95031	112664	21219.3	0	2.26536	0	11753.7	34965.1	181.487	1.11483	2.018	28282.7	3501.37	6412.69	47759	110635	13507.9	27768.9	22863.7	56013.4	19.944	72345.2	86104.8	15878.8	83383.3	82028.6	78548	45109.7	27083	43453.4	0	0	20843.2	4.39676	3.47766	0.59312	30780.5	0	0	72709.8	0.729395	3.13103	43279.6	21628.1	34114.9	11282	5.60984	27792.1
K08352	ko00920	0	0	21821.9	6.12263	1.5015	0	3628.91	39345.6	4.36636	0	1.5015	1.5015	2572.16	9412.85	0	0	0	6.95808	2.13865	0	0	0	0	0	0	2.86486	8178.49	5.77879	92.5924	0	0	0	2202.57	0	0	0	256.967	1.5015	0	0	0	1.5015	12477.6	1268.04	2.82486	5.00351	1.5015	475.485
K08357	ko00920,ko02020	0	0	0	1.33869	0	0	0	0	0.597372	1.43062	0	0	3.35993	62.9173	11.6208	19138.1	1.20899	19.2906	2.76256	2.14067	5.8104	12.2324	42171.4	0	40110.2	12804.5	6.72783	0	0	18.0428	0	0.30581	6774.25	0.30581	0	0	0	0	0	0	0	0	5629.47	0	2.09322	2.69059	0	0
K00812	ko01210,ko01230,ko00250,ko00270,ko00220,ko00330,ko00350,ko00360,ko00400,ko00950,ko00960,ko00401	4.99559	4.69022	10.9474	143739	14.5735	0.831255	13561.6	0.803213	104908	3.38963	1.18624	29111.8	33819.5	64736.4	86248.2	163462	84380.7	80800.2	13.718	142362	114942	28397.3	184042	7.29183	95318.8	48374	52826.2	69929.9	103997	114891	173.188	7.38107	71658.8	4.15109	43863.3	14.6514	105961	5.01902	0.803213	0	0	115186	69503.7	107547	38417.4	42650.9	5729.92	113091
K04102	ko00624	0	0	0	0	0	0	0	0	0	0	0	0	2.23288	1.4556	16595.5	24622.5	0	20.7684	0	0	6.23053	6.23053	51538.6	0	18.6916	4.15369	50872.9	0	0	21583.8	0	0	9000.21	1.03842	0	0	2644.14	0	0	0	0	0	0	2.91121	0	0	0	7.27802
K02110	ko00190,ko00195	7.5891	6.41026	24.6437	113147	7.64957	0	12204.9	21.1794	67779.9	94.2547	0	43394.5	90668	114636	16625.7	156091	129711	160213	59303.5	20782.4	37.5245	107762	114867	73808.4	58575.7	62548.5	121005	362096	24.8607	296571	4.62963	122547	165788	4.44444	183770	37.7414	157946	10.2417	0	0	1.05124e+06	13.9394	115356	203043	71521.2	173.117	34.1155	184681
K02568	ko00910	0	0	2.5641	4.54742	0	0	6.99301	0	2.12314	2.5641	0	0	4.8951	44106.6	33502.5	16301	5.12821	18401.4	0	14.9417	42051.2	20139.9	43464.2	0	75616.7	5322.66	22824.6	36296.9	0	8.38574	2.331	0	23745	0	2.331	2.5641	38.2982	0	0	0	0	0	19168.8	2.12314	0	4.662	2.331	3933.04
K11334	ko00860	0	0	0.660066	0	0	0.949668	1.32013	0.620732	2127.2	0	0	0	2.23047	1852.76	3799.22	43330.3	4.45361	5195.26	0.660066	30188.4	3.79867	66106.7	8653.54	0	26585.4	22350	9215.75	0	0	2554.28	0	0	3787.19	0	0	0.620732	6462.99	0	0	0	0	0	0	6643.41	0.949668	0	5.85972	5536.75
K11337	ko00860	1.08225	0	1.08225	0	0	0	0	0	0	1.08578	0	0	2.1645	8.63075	5.32481	27735.2	4.29443	6983.89	1.08578	25288.8	1.06496	23.4292	8029.52	0	22698.4	22970.3	7.45135	0	1.06496	9.58466	0	1.06496	1805.98	0	0	1.08225	38.6441	0	0	0	0	0	0	20.5116	0	0	2.16803	16.2206
K11901	ko02025	0	0	0	0	0	0	33735.7	3.99202	3.9844	0	0	9.25926	0	34671.6	22834.2	42694.4	27576.8	2084.38	1.92678	70953.2	0	39770.4	59704.9	3.92279	25281.4	19155.2	41477.3	99879.8	0	29926	0	0	140105	0	29493.8	0	17.1488	0	3.99202	1.99601	0	0	42845.3	22.5105	0	4.00404	1.97239	13.2277
K02806	ko02060	0	0	8.50822	0	4.12292	0	5014.17	9.09244	16.4007	4.30108	0	98769.9	44.5329	5519.61	70107.3	117740	85.6918	29532.7	5.99032	69078.1	28595.9	53624.9	85965.4	4.19354	17708.7	56236.8	28.0562	57497	8.79179	19047.1	0	4.26338	48868.7	0	43779.4	4.25989	125528	2.1645	0	2.07039	0	6.25968	25817.5	158202	2.07039	54617	12.8894	141549
K10553	ko02010	0	0	0	0	0	0	0.923361	0	0	0	0	0	0.923361	0	0	5383.81	13.8504	6.46353	0	55544	0.923361	6.46353	28.6242	0	4.61681	11715.1	0	0	14250.5	12.0037	0	0	2.77008	0	0	0	0	0	0	0	0	0	0	0	0	0	0	0
K02010	ko02010	2.74725	1.97313	1.80264	171188	6.35459	0	58726.7	56838	18694.4	255639	1.95095	11786.1	28409.3	91322	73865.7	188610	27255.3	82206.6	119620	173595	79731.1	114349	299809	13.7665	213454	72985.9	151190	169270	25918.9	134381	1.84426	4.00572	150330	116484	67245.9	5.60358	796.174	1.81675	339.991	3.54573	0	3.22478	48822.5	3710.66	22.1343	59753.1	16954.5	309.945
K11074	ko02010	1.27226	5.57052	5.68317	1.29702	6.36132	0	78356.7	1.27226	7884.32	0	1.29702	242276	17.2695	33994.3	19736.9	83858.1	87931.7	34619.5	6.86754	105789	8.72303	65213.1	83566.6	146532	42476.3	54217.3	17.437	77769.2	57366.7	12253.8	0	1.29702	82024.4	0	3.89105	2.54453	7572.73	1.27226	0	0	0	5.08906	85969.2	10731.9	8.68441	72746	11.4504	707.404
K00874	ko01200,ko00030	1.05152	1.05152	1.32802	62823.9	0	0	2.74357	0	1.06496	0	0	0	4.09527	33.5525	51891.1	46091.7	31484.1	25869.7	0	13512.2	16.8263	24804.1	72424.2	0	9014.66	2735.02	18.2452	4.47699	19.2968	23659.5	0	0	10380	1.08225	0	1.32802	4269.77	0	0	0	0	0	1214.31	2075.74	1.06838	3.0303	0	3384.98
K10441	ko02010	1.30226	309.353	2.06898	12.8205	2.04499	0	9487.66	3.21438	59570.4	1.89817	0	24149.5	17291.3	8618.17	1.94689	69852.2	102091	58292.4	6.78952	312083	13151.4	49168.1	91752	51937.5	38246.5	21555.1	1.90494	21276.6	38089.4	64505.8	0	3.61931	27401	0.658762	3.76697	63377.8	9.01707	0	4.76547	3.8157	0	5.25021	15895.1	817.982	11368.3	31748.6	9222.52	869.955
K01580	ko00650,ko00250,ko00410,ko00430,ko02024,ko04727,ko04940	0	0	0	26.7158	0	0	0.707714	0	1.65837	0	0	4.76382	4.75496	9.77851	8.59336	12998.7	6.17406	13.0038	1.41543	48394.9	2.18341	9.47122	28.332	1.42755	3.44603	9.45655	0	6.05112	0	19.3432	0	1.61031	45.5055	0.727802	1.54321	5.53863	0	0	0	0.707714	0	1.57233	63.6629	0	1.61031	4.59806	0	0
K15229	ko00680	0	0	0	0	0	0	0	0.839631	0.870322	0.870322	0	0.870322	0.870322	3.48129	23483	22519.8	0.839631	15.1134	0	2.51889	2.51889	20968.8	35870.2	0	21.8304	6.71704	8.39631	0	0.839631	14127.8	0	0.839631	6644.51	0	0	0	3449.41	0	0	0	0	0	0.870322	5494.9	0	0	0	1881.01
K10547	ko02010	0	0	0	0	0	0	33004	0.839631	0.898473	0	0	0	1.35501	7.71797	1.67926	10712.1	21820.2	7.15926	13.639	42855.7	1.61303	14.1198	8032.2	0	11.2838	5413.27	0	994.936	2.19464	12250.5	0	2.73224	6984.86	0	1.35501	0	2345.53	0	0	0	0	0	5.42005	2598.16	2.73224	6.12041	0	3296.55
K00355	ko00130	0	3.20513	3.20513	3.20513	4.80769	0	24754.5	1.60256	13.1615	3.20513	0	62.4722	18.1881	8528.25	33468.1	12289.3	36.1925	36000.8	5.36759	31.0515	8.01212	30.5784	53764.2	27666.9	35716	14950.3	12.7244	24167.2	1.1655	41845.6	1.82149	1.82149	39246.9	0	6.95993	1.60256	788.171	3.20513	0	0	0	8.01282	9579.67	2467.33	30674.7	445.738	17.0003	525.641
K17837	ko01501	137514	2.28311	3.54829	1.11483	41495	0	8.29995	1.20337	25624.2	3.70547	0	8.49675	20.1946	35243.9	1.10011	8.06265	3.52157	0	0	3.30033	1.10011	3.30033	6.6421	1.14155	3.30033	3.30033	11.1954	0	0	1129.88	0	0	1.10011	0	0	0	121771	4.75166	0	0	1.14155	214377	1.14155	109550	1.20337	0	40416.2	103199
K01684	ko00052	0	0	0	213501	1.74064	0.870322	3.24675	0	0	0	0	0	4.50938	0	3493.12	55572.5	11052.1	26627.5	0	41341.8	29102.3	77159.3	94734.7	0	72249.2	5276.64	21.2644	0.870322	0	47344.1	0	1.69951	20818.5	0	0	0	0	0	0	0	0	0	2433.49	0	0	0	0	0
K01613	ko00564	7.34214	0	10.8781	32.1599	4.83394	2.33544	6522.85	145882	7888.69	55.0474	2.45101	17707.1	3667.35	104488	25.4194	76813.3	25750.2	34871.8	30500.1	42388.7	28228.8	103371	107229	75741.9	35998.4	9199.8	43961.4	101559	2.86123	42198.4	202103	0	81092.9	0	52581.2	40616.9	37016.3	0	0	1.443	0	9.83323	69347.1	26561.8	41539.9	72942.4	14361.6	29078.1
K11689	ko02020	0	0	0	5.52486	0	0	1.66667	0	3.41187	0	0	0	1.84162	15111.7	5.15707	17242.7	16.8237	10.332	1.84162	16.7452	3.41187	3359.56	23781.5	1.84162	8.4904	11.8237	0	607.215	3.33333	1.66667	0	0	2849.92	0	0	0	3617.14	0	0	0	0	0	15716.7	0	0	3.68324	0	3.41187
K02844	ko00540	0	0	0	1.97239	0	0	0	0	0	0	0	0	0.915751	41.3169	27817.1	25372.5	0	18.3754	0	3.48129	0	25079.2	41828.6	0	35672.3	10.4439	3.48129	1.97239	0	16367.2	0	0	5922.7	0	0	0	0	0	0	0	0	0	8933.36	0	0.968992	0.915751	0	0
K02259	ko00190,ko00860,ko02020	0.8726	1.18624	8.30122	0	15.0918	0.968992	10548.2	1.14548	75.551	1.87726	1.14548	15.2971	22.4212	5512.27	46342	34963.7	2335.88	22045.9	1.18624	49358.1	58149.8	18604.2	63385	4.363	34886.8	45136.6	36827.4	0.913242	2.81061	35335.8	0	1.06838	14624.8	0	0	4.1811	130359	0.968992	0	0	0.968992	5.62117	2.30768	108000	2.25805	0	16.3785	33652.4
K10236	ko02010	0	0	0	0	0	0	0.788022	0	0	0	0	3.31675	14.9254	0	0	15.7604	1.57604	6.30418	0.788022	48650.2	1.57604	5.51615	35.461	0	4.72813	3.15209	0	0	1.65837	15.7604	0	0	7.17453	0	1.65837	1.65837	1.65837	0	0	0	0	0	1.65837	0	0	0	0	0
K02204	ko01230,ko00260	39320	0	3.09598	3.2609	5.14114	1.03199	6146.68	0	19853.1	42.4521	0	20464.3	26664.6	53764.5	65649.7	118932	38842.1	24613.5	54122.4	137220	16170.5	67087.8	43138.1	4.3573	46576.5	70087.5	41.4143	44701.5	78590.5	21541.6	0	0	13632.3	1.03199	16248.9	3.2609	112382	3.07715	1.03199	0	0	4.12797	4565.97	107304	114011	25319	9.36221	102269
K01821	ko01220,ko00362,ko00622,ko00621	7.49064	0	73365.4	5.46448	22.4719	0	83139.6	5.37634	37.3467	12.0568	0	46709.2	27847.7	57143.1	16883.3	56893.5	64.3444	113093	130595	7996.1	24.8085	64071.5	80860.1	170356	62530.2	17284.4	39.2395	92390.2	128682	52294.5	21.03	10.515	38288.2	5.08906	163583	159.803	115580	3.74532	0	0	0	8.31153	39478	151696	0	22787.6	75465.6	151756
K00510	ko00860,ko04978	0	1.5083	0	0	1.43678	0	6.03318	3.01659	4.52489	0	0	0	9.04977	4.4722	0	9632.33	5.32667	13.4166	0	5.32667	2.41546	5.32667	25588.6	7.54148	11.4125	23.0875	1.5083	109237	1.4556	73.9065	0	0	46425.3	0	3.01659	0	2776.96	0	0	1.5083	0	0	54461.9	0.725095	6.03318	1.5083	1.5083	34.2599
K03518	ko01200,ko00720,ko00680,ko00633	0	372630	2.05761	0	1.94932	0	10629.2	0	13049.5	0	0	7017.87	7529.22	2827.73	45998.5	177947	243333	63145.6	8.4783	134388	41380	89314.9	142583	4.21941	52141.9	56981.1	15.5548	2397.79	238299	18009.4	0	2.1097	19347.5	4.22212	0	10.7232	12614.5	0	0	2.39808	0	0	8876.3	1939.82	4.40049	19757.5	0.82713	6029.33
K07246	ko00630,ko00650	0.928505	0	4.75605	0	2.35912	0	0.915751	0.925926	7.42298	0.931099	0	5.98265	4036.3	3.69611	48251.9	118887	61.7898	26553.3	0	66017.9	21.1782	79586.6	137808	0	73841.8	47647.8	65228.6	0	50728.9	62706.7	0	0	21422.4	0.93633	0	0	5906.33	0	0	0	0.928505	0	0.0337204	10649.7	1.43062	0	3.62095	5119.57
K11333	ko00860	0	0	2.25225	0	0.839631	0	2.83867	0	18.2569	0	0	5.09092	6.65745	3.25627	6.96517	27078.8	5.92156	7612.87	6.08003	23632.1	3.9801	32509.5	5941.88	0	17962	16425.7	5418.3	0	3.98317	12805	0	0	1125.9	0	0	0	7232.79	0	0	0	0	0	0	2153.09	0.839631	0	2.97915	6349.33
K09969	ko02010	0	0	136773	0	8.0923	0.94162	17.2293	0.983284	42266.9	1.94947	0	5.23491	22549.4	28168.1	125755	136105	12590.9	60164.6	1.94947	125398	35805.8	62544.7	272539	0	194408	39939.3	196057	1.95228	123703	58264.6	0	2.83324	38541.3	8.75808	0	0	95478.2	2.62467	0	0	0	6.59134	0.94162	93746.9	0	0	25298.8	85896.9
K04038	ko00860	0.918274	1.0929	0.918274	0	1.53965	0	0	0	1.6881	0	0	0	0	3.12436	1.57604	28181.6	11670.4	6916.56	0	22455.7	15818.2	39362.1	5693.51	0	20672.5	28996.3	12869.1	0	0	11699.5	0	0.788022	1039.46	0.788022	0	0.788022	7142.08	0	0	0	0	0	0	7417.05	0	1.55785	0	2672.11
K02193	ko02010	6.67786	0	12.8391	3.11526	8.1646	5.0044	20.6091	0	35.1338	222847	0	5011.62	22.2976	25765.1	122887	85668.8	14059	42934.8	3.11526	79068.6	69543.9	39376.5	109852	13755.5	111272	41794.2	86625.6	22594.2	6.45486	48040.9	0	1.65837	20529.2	1.5949	10.9699	9.61967	139292	1.52905	0	0	0	6.66277	655.127	22456.9	0	13880	20945.9	173401
K01011	ko00920,ko00270,ko04122	10.2037	4.12747	34468.8	42.3528	22.4254	1.18624	26683.8	0	79790.2	7.04289	0	8153.27	22829.2	36742.3	21940.5	96338.2	110713	40181.3	3.85024	16750.9	69624.7	38343.2	112113	41275.3	54255.4	3136.8	143231	21.0582	18125.7	43318	1.443	1.3947	44190.5	3.55079	2.65733	6.45188	123275	4.74496	0	1.3947	0	12.7229	18878.9	119957	2.664	11969	97160.6	104817
K18240	ko00400,ko00130	1.01937	0	1.01937	0	1.01937	0	7.13558	0	32675.8	1.01937	0	0	8718.39	25.4842	0	1.01937	0	0	0	0	0	0	0	4.07747	0	0	1.01937	0	0	0	0	0	1.01937	0	0	0	24577.4	0	0	0	0	1.01937	1.01937	22311.3	0	0	5.09684	29583.9
K02575	ko00910	5.48036	5.07126	15.7955	0	13.9484	0.816993	37138.1	21484.8	40137.1	485112	0	25511.6	55301.1	43822.8	43234.6	131003	50.729	55322.7	81172.4	213784	31.007	31673	136522	27890.3	115501	108085	86666.9	113005	41151.9	129486	0.747384	7.81232	49311.7	3.43867	6060.96	13588	95830.3	0.816993	1.63399	15.789	0	2.45098	42003.5	114217	12377.7	45279.3	122073	96275.8
K03590	ko04112	3.05625	3.1355	15.8832	9959.23	11.759	0	77833.1	7.64712	37732.9	45.4224	3.70915	47800.7	42990.9	161397	33532	36020.8	37179.8	104054	55485.7	43933	43615.2	48900.2	74569.1	50610.7	44113.1	61458	17757.7	183101	12.8742	75652.2	6.49481	83198.4	129350	1.62999	129044	32025.6	138655	5.05709	0.726216	3.83096	0	16.808	82176.1	135865	70743.8	67600	45310.1	124873
K01114	ko00562,ko00564,ko00565,ko02024,ko04919	0	6.19352	0.463607	0	0	0.463607	1.39211	2.87054	2198.34	0	0	2.72683	1587.91	6.12165	148553	107770	18.7581	48957.6	0	32.0671	89331.9	107033	173263	0	137915	34654.3	85618.6	0.4649	2.46653	67734.8	0	1.38321	27359	2.30144	0	0	10244	0	0	0	0.458505	0	0.00198784	4122.33	0	0	0.668003	43.4631
K09709	ko01200,ko00720	1.17371	0	5.77973	0	1.17371	0	0	0	14767.7	0	0	0	0	1472.43	3.51701	15481.1	76416.7	5.86031	4.60602	22286	7.02587	5.86443	17309.1	0	10.547	8.20773	0	1.16144	5.20051	4646.94	0	0	1106.92	0	0	0	5499.74	0	0	0	0	0	0	7248.22	0	0	1.1534	4800.62
K04257	ko04740	20	0	20	46.6667	0	0	13.3333	6.66667	71253.6	46999.9	2.02266e+06	13.3333	20	0	0	30.1754	0	0	6.66667	0	0	0	0	20	13.3333	6.66667	0	1271.13	20	0	0	13.3333	0	0	0	110425	0	0	0	480058	33.3333	0	0	20	6.66667	62523.7	6.66667	6.66667
K01581	ko00330,ko00480	12.1412	2.78388	8.2915	2.6178	2.98248	0.841751	32413.4	3.1921	45198.9	66.5372	5.64972	1600.89	14418	48050.4	39.5816	78172.4	148375	15379.8	22227.1	145425	9.30078	95036.9	31241.3	7237.01	33380.7	58402.7	60169.7	29805.8	23.3294	44070	0	5.64972	30228.5	0	20488.3	2.26618	128147	3.37343	0	24.8742	0.963391	49988.5	20069.7	152166	15586.2	8403.64	50897.9	93013.3
K03226	ko03070	1.23001	0	5.22614	1.23001	63618.7	0	8.29833	0	2.46002	1.23001	0	1.23001	6310.77	7151.04	35833.6	23403.2	64741.3	29597.5	0	24133.7	29988.2	25850.1	52193.3	0	36765.1	11382.1	32550.8	1109.15	47161.1	37360.6	0	0	7896.77	2.98954	0	2.76611	22189.3	0	0	0	0	3.69004	1.23001	20577.8	0	0	5.53222	22791.5
K02012	ko02010	0	0	4.12175	89357.7	2.19948	0	38458.3	54889.7	8080.69	36.2345	3.45734	67372.7	49991.8	78760.6	51377.3	164135	55684.2	148029	13.0756	149466	37199.9	97050.5	273581	24702.7	113303	37275.1	67260.6	201934	33647.3	60068.7	0	13.1072	120070	62.9159	58984.9	6.99739	2743.12	4.72535	0	1.92678	0	6.21488	59090.4	33.8894	12.2695	149026	21027.9	2970.78
K10025	ko02010	0	0	0	0	0	0	1.04167	0	0	0	0	1.34937	0	0	0	7693.16	3.125	1.04167	0	41224.3	2.08333	6.25	9489.16	0	4.16667	3.125	0	0	1.04167	12.5	0	0	1.04167	0	0	0	0	0	0	0	0	0	1.04167	0	0	0	0	0.975429
K09846	ko00906	0	0	0	0	0	0	2.49688	0	1.24844	0	0	0	4.31826	9.73912	24404.1	25101.7	3.49964	7.8534	0	2130.7	23344	3889.38	1697.11	0	4447.32	3794.13	9534.01	0	0	6047.74	0	0	339.61	0	0	0	1657.34	0	0	0	0	0	0	2621.57	0	0	2.92398	3278.19
K00632	ko01212,ko00071,ko00592,ko00280,ko00281,ko00362,ko00642	0	1.64819	3.87676	0	1.65837	0	1.65837	0	4.97512	456602	0	0.846024	0	63.5811	46610.7	29184.5	1755.95	27325.3	3.6442	1326.21	6.83134	19.2732	52926.8	3.31675	49191.1	17980	18148.7	0	0.829187	19800.7	0	0	10855.6	0	1.76835	2.48152	152.416	1.65837	0	0	0	1.65837	14.9801	39.7096	0	0	2.48756	89.6668
K00318	ko00330	0	0	0	0	0	0	12.3132	66.8064	6.29319	0	0	6643.62	11.2573	5594.57	37454.2	45332.3	38644.8	15941.2	0	1645.88	20895.2	14.5833	204.629	1.6964	30.2154	24.1886	8.33333	1530.23	1.04493	24752.3	0	4.16667	8729.05	0	4.16667	0	4414.72	0	0	0	0	0	13219.8	7.5188	0	44889.6	111.939	16.5049
K06237	ko04151,ko04512,ko04510,ko04974,ko05200,ko05222,ko04933,ko05146	0	0	0.661376	0	0	0	0	0	0.661376	0	0	0	1.32275	1.32275	1.98413	15.873	9.92063	3.96825	0	8.59788	0.661376	5.95238	41.0053	0	5.95238	2.6455	1.98413	0	0	4.62963	0	0	2.6455	0	0	0	5.95238	0	0	0	0	0	0	0	0	0	1.32275	5.95238
K19340	ko02010	0	0	0	0	4.31338	0	45945.5	0	7152.34	0	0	85840.5	7644.9	10236	35279.2	40845.6	9.69055	26829	14062.7	41799.6	81182.1	27.5871	63425.4	48941.4	50633.2	32534.2	9.93377	62855.3	0	36010.4	0	0	41850.1	0	16477.4	3.34451	7040.81	0	0	2.22968	0	0	43287.7	944.548	56471.6	14926.6	3.06043	2195.05
K00374	ko00910,ko02020	0	0	0	3.77304	0	0	15444.6	63673	4191.98	271051	0	8909.75	36521	23539.6	40889.3	21240.1	49785.8	37712.9	62248.6	108908	14.2517	16866.2	73274.8	68428.1	65013.2	39691.1	11.433	108881	0	93164.1	0	71112.9	25106	2.92398	44284.5	326.845	3227.48	0	0	4.46429	0	0	43158.9	3751.77	60663	24265.8	62247.6	3014.53
K02554	ko01220,ko00360,ko00362,ko00622,ko00621	0	0	0	0	1.28205	1.28205	2.5641	0	0	0	0	1.28205	1.47493	492.927	1.28205	27424.1	20.0554	12.5947	1.28205	17.3203	1.27226	6.05192	37.9375	0	4178.06	2.54453	2.39471	0	2.54453	3587.4	0	0	1684.25	0	0	1.17371	10138.1	0	0	0	0	0	1.17371	9220.14	0	0	0	30.0044
K16873	ko00365	0	0.584795	0.757576	0	0	0	0	0	0.757576	0	0	0.757576	0	4.04264	2.94468	5015.05	5.30303	11.1525	0.757576	36112.4	2.35988	4.71459	7025.97	0	2879.22	6.4638	0	0	0	18.1494	0	0	14.1075	0	0	0	22.9083	0	0	0	0	0	0	3.87503	0	0	0.757576	8.25288
K04040	ko00860	0	0	0	0	0	0	0	0	3.34097	0	0	1765.45	2.74141	3.32226	5.63063	33267.7	3.86753	2.23355	0	33871.3	5.63063	25960.3	8136.1	0	25848	25717.3	12262	1.10742	0	15.7658	0	0	9.00901	3.37838	0	0	3125.49	0	0	0	0	0	0	6064.56	0	0	2.21484	3032.6
K16880	ko00365	0	0	0	0	0	0	1.23916	0	0	0	0	0	1.23916	0	4951.66	9151.69	0	3.71747	0	15693	1.23916	2.47831	12456	0	8.6741	1.23916	0	1.23916	0	1.23916	0	0	9.91326	0	0	0	613.912	0	0	0	0	0	0	1.23916	0	0	0	1.23916
K11211	ko00540	0	0	0	0	1.33333	1.33333	9980.43	0	9.46556	0	0	322.62	7077.49	13342.3	8.19672	24428.6	1.33333	20999.3	4.13223	6441	2.73224	31492.9	42484.2	4.08815	35836.2	5249.38	13.6612	29947.5	0	17580.8	0	0	9193.95	2.73224	0	0	21137.9	0	0	0	0	1.33333	857.121	21887.9	4.13223	12278	5.33333	20587.2
K01611	ko00270,ko00330	5.03145	5.20833	1.25786	0	3.80239	0	13343.8	0	25082.1	1.25786	0	23880.1	51.0228	8856.07	68295.3	29755	11024.6	60024.4	7.59043	2.849	38104	16419.7	58199	75.0539	38.534	8157.58	9.47159	31163.4	0	42.3886	5.74713	0	27951.2	0	57734.4	4.89534	177.324	0	0	9.98923	0	0	42757.4	7533.75	87696.7	30859.7	5.38929	2529.38
K17329	ko02010	0	0	0	0	0	0	0	0	0	0	0	0	1.36054	0	0	18.8596	0	1.4556	0	3.2672	0	11.2572	6.5344	0	3.62319	1.4556	0	2.72109	1.81159	3.2672	0	0	15.1487	0	0	0	0	0	0	0	0	0	27.2109	0	0	1.36054	1.36054	0
K15576	ko00910,ko02010	0	0.854701	7.72139	0	0	0	2.54078	0	6847.33	393180	0	0	4918.76	1204.72	59104.1	138612	24494.3	17606.5	21575.7	78596.2	19.862	152951	135608	0	77184.4	98239.9	82851.1	0	11.9033	36334.4	0	0	30425.3	0.78064	0	3.38201	7560.1	0.769823	0	0	0	2.12314	0	7309.52	0	0	4.24689	7627.86
K07375	ko04145,ko04540,ko05130	0	0	0	0	0	0	0	0	0	0	0	0	0	1.67504	20076.7	5.02513	0	0	0	3.35008	0	3.35008	1578.55	0	3.35008	1.67504	5.02513	0	0	1.67504	0	0	1.67504	0	0	0	0	0	0	0	0	0	0	0	0	0	0	0
K03405	ko00860	0.651042	12.9007	3.79274	0.651042	1.8622	0	2612.14	1.40647	1.40647	0	0	3378.96	7.19963	24128	7.10849	61154.2	32.8034	35.6223	1.07527	58950.4	5.58659	87796.6	15750.4	27855.4	49004.4	31795.3	19368.8	6620.46	32543.4	11064.7	0	1.8622	11505.1	0	0	9.20344	3280.94	1.40647	0	2.15054	0	0	4913.93	3493.86	0	14373.8	11.4943	41.3197
K17723	ko00240,ko00410,ko00770	0	0	0	1.61812	0.761035	0	0	0.759301	0	0	0	1.61812	0	12.945	0	5328.57	35419.6	3.80344	0.759301	48189	0.761035	6.84585	9336.28	0	7.60342	7.60515	0.761035	1.52034	3.04414	10.6476	0	0	11.6007	0	0	2.28137	0.761035	0	0	0	0	0	8.09061	0	1.61812	0	0	0.761035
K03781	ko01200,ko00630,ko00380,ko04016,ko04011,ko04068,ko04146,ko04211,ko04212,ko04213,ko05014	0.953743	8.43618	31383.7	2.15924	7.20013	1.58267	12755.9	1.3362	4466.36	6794.6	0	35507.1	6051.29	47861.3	39514.8	108772	30344.5	74993.2	35636.3	11834.6	27.8186	11683.3	50597.9	6019.32	36906.8	20767.2	45415.1	71830.2	36304.8	35690.8	0	1.16843	19711.6	1.51746	35572.6	4.80711	81893	0.476872	5.0548	53607	2.15924	3.89322	27120.9	86206.6	71849.5	9685.24	93328.8	94730.1
K01759	ko00620	2.38095	4.88564	29175.3	292375	12.6206	0	11670.3	9.82733	51526.2	43.4945	0	84600	14168	133079	78403.5	131135	31892.4	81511.8	58773.3	70236.1	102879	79462.9	98152.4	61988.8	91232.9	73577.8	105647	94658.5	110621	61321.7	2.58398	5.71303	136940	0	36987.1	94681.6	226216	6.69106	10.4876	0	0	87414.7	50645.2	290611	79672.9	95.7693	113136	216796
K17214	ko02010	0	0	0	0	0	0	5083.27	0	0	0	0	3365.84	0	1512.82	1.91571	4095.58	8.62069	10.6268	2.09644	50037.5	2.87356	14721.3	6019.83	1.04822	8.62069	2669.68	0	12528.2	0	18.1992	0	0	1551.46	0	2.09644	0	0	0	0	0	0	0	2.09644	0	0	0	0	2.09644
K13895	ko02010	0	1.8157	0	0	0	0	65201.8	0	4.73115	0	0	152969	9.66179	37313.4	16608.6	50654.7	102636	10251.5	3.81879	89910.4	6.06274	63262.7	29112.6	5.76243	49713	76869.8	4.22919	60188.5	72188.8	18501.1	0	0.884173	55430.2	0	3.88727	0	3016.31	0	0	1.94363	0	0	59047.4	3927.24	4.05334	6.49219	1.94363	1977.23
K03831	ko00790,ko04122	0	0	0	5.15218	0	0	15939.2	6.17284	13.6398	0	0	12.7735	5.27671	24595.2	11.22	32769.5	9.23561	12657.3	5.22913	40351.1	3.08642	19570.7	50227.5	30069.3	7739.28	8399.32	6.32327	34096	0	32327.6	0	0	22719.8	3.50399	3.99758	0	2408.32	0	0	1.65017	0	0	22283.7	5.89378	0	3.50202	0	14.5833
K10676	ko01220,ko00361	0	0	0	0	0	0	0	0	0	0	0	0	0.561167	0	0.561167	6543.91	7.85634	3.92817	0	3553.48	0	5390.48	4054.35	0	4600.31	1.12233	0	0	0.561167	0	0	0	5.61167	0	0	0	0	0	0	0	0	0	0	0	0	0	0	0
K03230	ko03070	0.488043	0.965598	2.92826	0	2.92826	0.998507	3.45066	0	5.85652	0	0	0.488043	1.46413	15.219	34342.7	30799	15.036	16.0905	0	44242.3	31931.9	42607.6	47127.3	0	36020	8489.98	9.58256	0	3.78402	27611.2	0	0.477555	7265.82	0	0	0	3332.64	0	0	0	0	0.998507	97.3708	3478.26	0	0	4.88043	27863.8
K00901	ko00561,ko00564,ko04070,ko04072,ko05231	0	0	2.89855	173224	0	0	12521.6	2.62467	18.1298	0	0	21228.5	22454.3	15961.8	50066.7	107230	22955.1	81957.3	5.60224	34391.1	20.9892	46.6606	106176	22741.6	9333.7	29077.6	24.6066	85170.7	2.82486	2634.31	0	2.71003	30969	0	13.5638	7.79263	28676.9	0	0	3.91595	0	0	35891.3	63.3514	88.1219	395.962	37648.8	29240.3
K10440	ko02010	0	0	2.25846	27.6534	0.98912	0	8239.24	3.93963	139645	1.001	0	26964.2	21298.3	5897.04	6.86283	113720	142265	37050.3	352.908	389469	6314.83	90046.1	123914	18983.1	37775	36019.6	0.998004	17549.7	113832	68850.5	0	109264	34268.5	0	1.07875	5.31252	238.225	0	1.23916	0.995025	0.98912	39303.5	23767.8	992.11	39602.9	28551.6	6733.23	13.4561
K05770	ko04080,ko04214,ko05166	0	0	11.5718	0	0	0	4.79788	0	8.57995	0	0	3.91151	1.8018	4.08998	25140.6	65448.9	26627.4	18315.2	0	13633.3	7.85737	517.96	20255	0	10368.8	6366.89	9.79535	0	4.19287	3901.99	0	0	3978.42	0	0	1.8018	10011	2.1097	0	0	0	1.93798	0	48.0771	0	0	1.8018	5593.93
K02111	ko00190,ko00195	112185	197524	94667.1	320493	79102.8	7.48974	281528	47532.9	135735	476990	90036	401443	229143	229021	43962.8	109595	106766	200420	99728.2	59638.7	14939.6	48605.2	69491	136199	64098.2	175338	86029.8	446038	110588	119913	6.21379	122632	309052	2.26601	291506	216520	75731	49381.2	9.25	76999.2	85738.9	64490.9	328088	75264.6	210557	174124	81407	94690.9
K10621	ko01220,ko00362,ko00622	0	0	0	0	0	0	0	0	1.1655	0	0	0	0	3.79017	0	20056.5	4754.36	4.60289	0	5462.73	1.16144	4300.41	7521.66	0	5.59791	3.3557	0	0	0	4.61361	0	0	20.0482	0	0	0	16.3262	0	0	0	0	0	0	8.59901	0	0	1.31234	18.2167
K18288	ko00660	0	0	0	0	0	0.766284	1.53257	0	1.53257	0.766284	0	0	1.53257	2.29885	0	0	0	0	0	0	0	0	0	0	0	0	0	0	0	0	0	0	0	0	0	0	4555.56	0	0	0	0	0	0	14.5594	0	0	0	4.5977
K19794	ko00240	0	0	0	0	0	0	0	0	0	0	0	0	0	0	0	25.2252	1.8018	2.7027	0	2.7027	0	1.8018	0	0	0	0	0	0	0	1.8018	0	0	0.900901	0	0	0	0	0	0	0	0	0.900901	0	0	0	0	0	0
K00116	ko01200,ko00020,ko00620	0	2.05761	2.28628	4.93743	0.688705	0	37053.2	6.58441	21912.4	1.31292	1.60739	83423.3	27415.4	11726.2	49336.2	38923.9	8619.58	13378.2	19925	65252.1	6.41132	51186.6	25923.9	23911.5	58881	57633.8	20.1581	161837	1.27659	48329.9	0	0	32427.4	0	7.49404	0	0	0	0	1.5627	0	0	46596	8.29484	64103	20890.6	21403	3818.12
K16150	ko00500	0	0	0	0	0	0	0	0	0	0	0	0	0	0	0	5932.09	2.40964	0	0	3814.69	0.803213	0	0	0	2.40964	0.803213	0	0	0.803213	795.332	0	0	0	0	0	0	0	0	0	0	0	0	0	0	0	0	0	0
K18292	ko00660	0	0	0	0	1.21655	0	0	0	0	312058	0	0	0	2019.95	43268.5	22452.9	0	18414.3	0	4.81348	2.41991	9.62696	57457.3	0	39458.6	10689.7	8.42359	8370.19	0	25012.4	0	0	8615.96	0	0	0	0	0	0	0	0	0	6516.69	0	0	0	0	0
K06042	ko00860	1.5873	4.70967	1.5873	110126	0	0	35.2315	0	10.8337	0	0	4841.46	10578.7	5528.07	6.30428	59603	53516.7	35017.1	5.03717	89668.6	10592.3	72737.3	20263.9	39658.4	7841.03	40124.3	0	2181.23	121723	14090.9	0	1.5873	8219.54	0	4.7619	225.282	11281.1	1.5873	1.46843	0	0	3.1746	2470.03	8037.56	1.48148	902.114	20180.8	10291.7
K02234	ko00860	0	0	2.87916	0	1.92678	0	2.87916	0	3094.47	0	0	1.30208	4.89937	13.9047	7.72388	54811	44921.4	8453.93	0	100806	19380.1	33375.9	23044.5	0.966184	17442.1	39217.5	2.89855	0	10.9616	22902.6	0	0	2731.95	0	0	0	11464.3	0	0	0	0	1.97349	0	4061.63	0	0	0.963391	1560.66
K11751	ko00230,ko00240,ko00760	0	0	0	45.923	0	0.662691	27299.4	0	4375.96	0	0	2206.85	2341.65	21264.4	29041.3	23024.5	10.2756	17044.6	3.08281	29.2563	5.41895	14966.2	42111.7	6.78605	38310.7	1741.98	53700	50028.4	3.13642	15432.8	4.47427	0.519211	19310	1.03842	10066.2	0.662691	43.8196	0	0	0	0	1.24378	6027.63	0	4.72088	8822.81	4.83726	8.03736
K07671	ko02020	0	0	0	0	0	0	0	0	0	0	0	0	0	0	0	8821.69	1.41844	0	0	7.0922	0	1.41844	0	0	1.41844	4.25532	0	0	1.41844	1.41844	0	0	0	0	0	0	0	0	0	0	0	0	0	0	0	0	0	0
K12044	ko04024,ko04260,ko04261,ko05410,ko05414	0	0	0	0	0	0	0	0	0	0	0	0	0	0	4.8596e+08	0	0	0	0	5863.37	0	1.23457	0.140539	1.23457	1.23457	1.23457	0	0	1.23457	11.1111	0	0	0	0	0	0	0	0	0	0	0	0	0	0	0	0	0	0
K01434	ko00311	0.810338	0	6.03681	3.37397	1.75696	0.38625	3.24243	0.424628	1385.3	1.2312	0	5.0814	6.11824	5971.62	30864.8	23136.1	42.7934	14937	0	4.85235	7.02656	21524.1	46993.8	2.70375	31037.4	13.4493	7.01197	9.34183	5.75281	24.2505	0	0	6215.03	0	1.26263	0	4903.78	0.38625	0	0	0	1.18709	4.23503	3195.32	0	2.12314	5.12214	2133.25
K00333	ko00190	6.80714	107633	46329	1.58202	13810.7	0	45839.4	38927.1	68361.5	4.39533	2.56969	50412	57302.1	51963.4	74756	99086	93378	58703	64699.5	55765.8	22472.1	63752.2	60896.2	69179.2	78973.2	35416.7	60673.2	64199.8	113152	64994.2	1.53794	41626.8	26127	0	7160.72	49260.9	91782.6	3.4685	2.40224	63569.6	0.795545	5.64762	55233	79078.5	40256.5	9864.45	53279.4	78174.1
K17838	ko01501	0	0	3.45786	0	0	0	2.38949	0	3.88036	0	0	1.221	2.24769	1.221	4272.36	20255.7	24868.8	7013.68	0	27092	2.18694	20.2379	24606.4	0	7025.17	7.88345	1.221	0	2.13675	18.972	0	0	3542.06	0	0	0	5287.41	0	0	0	0	0	0	4423.34	0	0	1.221	1003.02
K18687	ko00984	0	0	0	0	0	0	0	0	0	0	0	0	0	0	0	6806.15	2.59403	1.94553	0	1.29702	0	1.94553	1.29702	0	1.29702	0	0	0	0	1.94553	0	0	1.29702	0.648508	0	0	0	0	0	0	0	0	0	0	0	0	0	0
K05875	ko02020,ko02030	0	0	0	0	0	0	0	0	0	0	0	0	0	0	3.61011	0.601685	0.601685	0	0	0	0	0	0.601685	0.601685	0	0	0	0	0	0.601685	0	0	0	0	0	0	0	0	0	0	0	0	0	0	0	0.601685	0	0.00207743
K14727	ko01220,ko00362	0	0	0	0	0	0	0	0	0	0	0	0	0	0	0	4604.51	3.38409	1.69205	0	1.69205	0	0.846024	0	0	2.53807	1.69205	0	0	0	0.846024	0	0	0.846024	0	0	0	0	0	0	0	0	0	0	0	0	0	0	0
K19190	ko00760	0	0	0	0	0	0	0	0	0	0	0	0	0	0	0	7940.5	8.26552	0	0	4.2735	0	6.26951	6.35331	0	4.3573	0	0	0	1.99601	1.99601	0	0	6.53595	0	0	0	0	0	0	0	0	0	0	0	0	0	0	0
K01761	ko00270,ko00450	1.52035	1.52035	0.757576	3.50555	2.33735	0	4.2455	0.777001	3.40166	1.52035	0	0.816993	5.85037	345.988	89963.8	87032	44.9144	40183.1	2.09575	4842.64	33958	67419.7	138900	0	74457.4	13711.9	21166.1	0	2.91826	28999.4	0	3.03646	6934.09	5.04434	1.07527	0.757576	5203.28	0	0	0	0	0.816993	27.9385	3218.07	0	5.37634	2.39676	720.055
K15981	ko00984	0	0	0	0	0	0	0	0	0	0	0	0	0	0	0	4988.99	5.57654	3.15209	0	5.57845	0	5.56902	5.55577	0	6.34379	3.18228	0	0	0	6.39297	0	0	2.39617	0	0	0	0	0	0	0	0	0	0	0	0	0	0	0
K15983	ko00984	0	0	0	0	0	0	0	0	0	0	0	0	0	0	0	6635.59	0.898473	0.898473	0	0.898473	0	0.898473	0.898473	0	3.59389	0.898473	0	0	0	2.69542	0	0	0	0	0	0	0	0	0	0	0	0	0	0	0	0	0	0
K08048	ko00230,ko04015,ko04020,ko04072,ko04024,ko04022,ko04114,ko04540,ko04611,ko04062,ko04911,ko04923,ko04912,ko04913,ko04915,ko04914,ko04921,ko04918,ko04916,ko04925,ko04261,ko04270,ko04970,ko04971,ko04972,ko04976,ko04724,ko04727,ko04725,ko04720,ko04723,ko04742,ko04750,ko04211,ko04213,ko04713,ko05200,ko05032,ko05414,ko05166,ko01522	0	0	0	0	0	0	0	0	0	0	0	0	0	0	0	51.6432	9.38967	4.69484	0	4.69484	0	9.38967	23.4742	0	9.38967	4.69484	0	0	0	4.69484	0	0	0	0	0	0	0	0	0	0	0	0	0	0	0	0	0	0
K13280	ko03060	0	0	0	0	0	0	0	0	0	0	0	0	0	0	0	22160.5	9843.93	1.63399	0	10.8966	0	4.65116	3.27602	0	7.36892	9.60505	0	0	0	16.4715	0	0	4.17649	0	0	0	0	0	0	0	0	0	0	0	0	0	0	0
K02706	ko00195	0	0	0	0	0	0	0	0	0	0	0	0	0	0	0	3.14465	26615.9	6900.27	0	3.14465	0	0	0	0	0	1.8622	0	0	0	9346.78	0	0	1.8622	8.73125	0	0	3.14465	0	0	0	0	0	0	0	0	0	0	0
K14376	ko03015	0	0	0	0	0	0	0	0	0	0	0	0	0	0	0	9.52381	0	4.7619	0	9.52381	4.7619	0	23.8095	0	0	4.7619	4.7619	0	0	0	0	0	9.52381	0	0	0	0	0	0	0	0	0	0	0	0	0	0	0
K12580	ko03018	0	0	0	0	0	0	0	0	0	0	0	0	0	0	0	27167.6	0	5.37634	0	5.37634	10.7527	16.129	91.3978	0	5.37634	0	5.37634	0	0	10.7527	0	0	16.129	0	0	0	0	0	0	0	0	0	0	0	0	0	0	0
K00466	ko00380	0	0	0	0	0	0	0	0	0	0	0	0	0	0	0	5293.32	2.96033	1.18413	0	1.18413	0	4.14446	0.592066	0	3.5524	751.308	0	0	0	2.36827	0	0	0.592066	0	0	0	0	0	0	0	0	0	0	0	0	0	0	0
K02332	ko04139	0	0	0	0	0	0	0	0	0	0	0	0	0	0	0	10.2881	0	10.2881	0	52115.4	0	4.11523	43.2099	0	6.17284	2.05761	0	2.05761	0	24.6914	0	0	4.11523	0	0	0	0	0	0	0	0	0	0	0	0	0	0	0
K08928	ko02020	0	3.49523	3.14465	0	4.35678	0	1.21212	0	2.28311	0	0	0	3.49523	1.21212	10.9091	35336.9	10.2762	9.69697	0	19188.2	1.21212	39585.6	7615.14	0	9936.63	15.7576	7.852	0	2.42424	10.9091	0	0	1142.06	1.21212	0	1.21212	3428.37	0	0	0	0	0	0	39.843	0	0	0	19.861
K13789	ko00900	1.31752	1.44928	0	244905	0	0	99.0522	9.22903	11.2286	1.36612	1.14155	6080.37	3967.75	41305	18431.9	29515	2.30681	35058.2	10.0634	5672.88	23138.9	1413.83	3468.59	10024.9	848.849	7104.86	12594.2	56518.1	35113.1	48500.7	3.37869	4.00803	76753.9	0	113392	37881.9	2104.35	0	0	0	1.10011	2.35571	23071.1	1150.13	5.96641	80666.1	3.39388	36.8387
K17330	ko02010	0	0	0	0	0	0	0	0	0	0	0	0	0	0	0	1627.14	2.08333	2.08333	0	4.16667	0	4.97512	4.5709	0	6.65423	2.08333	2.48756	0	0	2.48756	0	0	4.5709	0	0	0	0	0	0	0	0	0	0	0	0	0	0	0
K18098	ko02024	0	0	0	0	0	0	0	0	0	0	0	0	0	0	0	24.1135	0	4.25532	0	35.461	0	7.0922	28.3688	0	5.67376	5.67376	0	1.41844	0	8.51064	0	0	1.41844	1.41844	0	0	0	0	0	0	0	0	0	0	0	0	0	0
K16839	ko00230	0	0	0	0	0	0	0	0	0	0	0	0	0	0	0	7.16909	1.78253	1.82149	0	3.56506	0	1.82149	2803.36	0	0	1.78253	0	0	0	3.64299	0	0	7.24701	0	0	0	0	0	1.82149	0	0	0	0	0	0	0	0	0
K03649	ko03410	0	0	0	0	0	0	0	0	0	0	0	0	0	0	0	8308.98	15.625	6.98138	0	0	3.50916	6816.33	8725.67	0	7.01993	3.47222	0	0	0	3.50916	0	0	5.20833	0	0	0	1.73611	0	0	0	0	0	0	0	0	0	0	0
K03222	ko03070	0	1.33869	3.9134	0	1.33869	0	12.0808	0	8587.03	0	0	4.04872	2.6937	17.4193	67308.7	23966.5	12.5227	18.3419	1.33869	35.7713	6.01685	11869.3	49627.7	0	39561.7	16992.8	26204.3	1.23457	0	13120.2	0	0	11616.4	0	0	0	21251.2	1.33869	0	0	1.35501	1.33869	0	22600.9	0	1.33869	8.03213	21082.9
K03380	ko00627,ko00623	0	0	0	0	0	0	0	0.898473	0	0	0	0	0	0	0	9.16326	2.69542	1.79695	0	2.69542	0	0	5.39084	0	0	5.745	0	0	0.538503	6.28931	0	0	11062.2	0	0	0	0.898473	0	0	0	0	0	0	0	0	0	0	0.898473
K00130	ko00260	0	0	0	0	2.58043	0	0	0	27.3705	0.625391	0	0	0.977517	0	0	9863.18	17.6151	2988.63	1.12613	44336.3	3.14841	10501	12861.2	0	9.3477	6941.74	0	0	2.73224	14199.7	0	0	11792	0.68306	0	0	0	0	0.625391	0	0	0	1.12613	1.60291	1.95503	0	0	2918.81
K00029	ko01200,ko00620,ko00710	9.87712	1.94017	22707.3	12.7428	42.9879	4.54829	69994.4	118118	191945	27166.5	5.03687	37957.9	61622.8	194739	233746	190003	124132	68493.3	95725.9	123858	70921.4	155309	147053	53040.4	147780	70121.5	198500	91770.8	261604	111944	0	31832.5	46969	5.41936	23083	14493.2	272410	82458.6	2.03252	56249.8	0	34644.3	49265.3	285524	85365	142955	159999	270331
K18009	ko00650	0	0	0	0	0	0	0	0	0	0	0	0	0	0	0	62.7451	1.30719	3.92157	0	7.84314	0	9.15033	10.4575	0	14.3791	9.15033	0	0	0	3.92157	0	0	2.61438	1.30719	0	0	0	0	0	0	0	0	0	0	0	0	0	0
K11831	ko05016	0	0	0	0	0	0	0	0	0	0	0	0	0	0	0	9.30233	0	1.55039	0	1.55039	1.55039	1.55039	4.65116	0	3.10078	1.55039	0	0	3.10078	0	0	0	4.65116	0	0	0	0	0	0	0	0	0	0	0	0	0	0	0
K07782	ko02020,ko02024	0	0	0	0	0	0	0	0	0	0	0	0	0	0	2.6455	4627.56	0	1446.11	0	0	2.6455	1.32275	5401.7	0	8674.82	2.6455	1.32275	0	0	0	0	0	6.61376	0	0	0	0	0	0	0	0	0	0	0	0	0	0	0
K12255	ko00330	0	0	0	0	0	0	0	0	0	0	0	0	0	0	0	5.20833	1.04167	3.125	0	0	2.08333	3.125	5889.83	0	4.16667	4.16667	0	0	0	1.04167	0	0	7.29167	0	0	0	0	0	0	0	0	0	0	0	0	0	0	0
K21009	ko02025	0	0	0	0	0	0	0	0	0	0	0	0	0	0	2.06186	2137.21	0	2.06186	0	0	0	0.687285	3886.13	0	5.49828	3.43643	0.687285	0	0	1361.26	0	0.687285	1.37457	0.687285	0	0	0	0	0	0	0	0	0	0	0	0	0	0
K01692	ko01212,ko00640,ko00650,ko00071,ko00280,ko00310,ko00360,ko00380,ko00410,ko00903,ko00281,ko00362,ko00627,ko00930	5.4094	1.24844	13929.4	0	49456.6	1.91022	10093.7	5.03748	60537.1	17.2339	2.55052	12591.9	27146.5	56635.5	120758	304469	109946	60669.7	3.80563	199205	113734	170241	256881	6.44164	140566	115539	87033.1	3.50225	39439	101422	1.30208	2.42453	40171.1	5.01025	0	10.3304	308959	10.1549	0	0	0	111480	5.69362	355716	4.30668	5.07759	68723.7	297561
K03404	ko00860	1.07875	5.22589	0	0.572738	6.25836	0	8.77923	0	4.10515	0.539374	0	8.60055	6.83278	69696.7	6.75204	35169.7	14.3678	7476.35	1.60032	26.8914	8.46738	42566.2	46.5169	3.10633	28348.4	4972.91	3.78174	885.149	1.63857	14451.9	0.487329	1.52207	3327.56	1.52207	0.980426	0.972531	5756.06	0	1.8622	1.62793	0	0.567859	5132.87	5014.56	4.9965	21737.7	5.1466	2181.96
K08969	ko00270	0	0	0	0	0	0	4.29088	0	0	0	0	0	3548.91	0	0	2343.62	3.58241	3.78944	2.07123	0.861326	1.21212	2.58398	1314.93	0	0	2632.34	0	13.6054	0	3.79388	0	2.07123	3552.31	0	4.64855	0	0	0	0	0	0	0	1143	875.586	0	2.07123	0.859107	0
K02048	ko00920,ko02010	4.11523	0.971817	13.1427	1.02881	6.17284	0	14886.8	2.05761	6465.48	22.9916	0	36299.3	3459.32	42210.5	31075.2	89225.9	50058.9	32829.4	9.9177	126433	15.6995	81597.3	68675.7	8.7606	13245.1	39148.1	19.7077	35629.6	107149	30865.5	1.14155	27190.2	32107	0	38962	33261.9	113077	5.06771	0	1.05485	0	6.17284	16578.7	135870	33945	8945.68	12.3512	112007
K10941	ko02020,ko05111,ko02025	0	0	2.06612	0	23748.1	0.688705	4.13223	0	9.64187	1.37741	0	0	5889.86	10.3306	0	0	0	0.688705	0	1.51105	0	0.0917687	0.688705	3.44353	0	0	0	0	0	0	0	0	0.0060814	0	0	0	20244.4	0.688705	0	0	0	2.06612	0.688705	15653.9	0	0	2.75482	24878.1
K00769	ko00230	0	0	0	2.26757	0	0	0	0	3.98042	3.86633	0	0	3388.71	11306.4	1.97239	10572.8	61111.7	10527.7	2.26757	18781.4	4.01606	23.8397	16539.2	0	3249.65	9.93322	0	2.26757	61.6138	28.0055	0	1.97239	3307.44	0	0	0	1608.88	0	0	0	0	0	12596.8	5.87436	0	0	0	1827.45
K00854	ko00040	0.691563	0	0.654879	22.4261	0	0	23160.8	0.654879	3.88655	0	0	3.92279	37604	4783.48	13089.4	46249.4	72.4686	17903.3	5.88411	99028.5	35745.4	22598.5	35693.5	1.4556	11203.3	5115.25	2.66492	1885.85	11.2132	18108.6	0	8.48455	9979.36	10.4167	0.727802	4.76415	26.3032	0	0	3.19499	0	1.4572	35374.5	11.2803	7.76981	32739.5	4.65378	9.95356
K02042	ko02010	6.13516	0	9.01074	459795	9.67458	5.53672	17372.7	1.221	31674	4.18731	1.19689	3565.47	29587.4	76757.6	214031	189664	59340.3	145122	1.25786	164632	159984	81709.8	314827	6.04054	202977	54550.4	65850.6	17011.2	125370	111746	1.04822	4.01769	101219	4.87512	43.752	1.19689	227225	45153.7	0	0	0.598444	11.9943	28330	267050	6.10618	11.2884	58063.6	229523
K06445	ko01212,ko00071	0.40404	1.66586	2.84227	0	0.808081	0.808081	1.21212	0.844958	4.88653	0.40404	0.40404	0.40404	4.08142	935.057	72501.3	56249.8	4698.07	27981.7	0	25145.7	12.5069	11897.5	104802	1.61616	70682.7	5067.16	34765.9	0	3.88514	39031.3	0	0.836107	12438	0.865467	0	0.829753	23262.3	0.808081	0	0.425713	0	31989.9	0.843794	18004.7	0.40404	0.829753	1.61616	22544.1
K08738	ko00920,ko02020,ko04210,ko04214,ko04215,ko04115,ko05200,ko05210,ko05222,ko05010,ko05012,ko05014,ko05016,ko05416,ko04932,ko05134,ko05152,ko05164,ko05161,ko05168,ko05145,ko01524	12.6048	5.98461	24.8288	1.5873	27.6784	1.4245	10343.2	9.07695	41464	11.3849	0	38.8829	46.4813	110335	122196	188508	138636	34831.3	0	122168	18976.2	83266.3	153279	0	42945.4	35871.2	119049	15088.4	214977	39729.3	0	39116.4	24771.4	0	0	1.4245	318076	8.75127	1.47493	0	2.03252	22.0507	4.57999	427809	0	4.24292	54.8115	381590
K15555	ko00920,ko02010	1.27226	0	8.19672	1.19474	117772	0	6.49487	6.09949	15.9552	4.09836	1.36612	18.6137	95298.6	47153.3	16.5776	149403	41468.6	34468.4	7.23207	50034.7	7732.35	140022	153056	2.38522	166897	114081	92033.9	99510.4	21.0126	58129.7	0	2.35598	43330	1.10375	1.19474	18.6334	103563	6.46739	1.36612	0	0	1.36612	47174.7	108384	60237.1	1.443	24082.3	104599
K00603	ko00340,ko00670	1104.5	178.378	5.49577e+06	1223.32	65.2853	0	8304.28	596.396	2043.24	684.685	2326.13	8022.62	5764.13	1221.11	0	7.35736	3.6036	7289.67	773.868	35.3417	0	1.04533e+06	705.388	195.015	7.20721	7.18086	9.00901	6991.3	1324.32	30170.3	1.11111	6.71122	3164.6	0	8.28828	17.3759	9.00901	825.225	518.919	1329.02	1.8018	14.4144	2857.61	2479.7	163.964	5071.1	792.793	711.712
K03666	ko03018,ko02024,ko05111	0	0	10.4151	0	5.05051	0	66.0061	6.08524	37.1887	6.69192	0	16575.1	31915.1	73440.3	15170.3	47919.3	25634.7	35052.5	11.3242	101217	37.6634	31309.9	38046	27.5443	44793.9	98.3936	40.5543	38495.7	11.869	24225.3	0	0	151334	0	10.7551	66934.8	136714	9.21717	0	0	0	15.3797	6200.48	190119	4.16667	3.50877	21.907	143730
K00449	ko01220,ko00362,ko00624	1.29199	0	1.29199	0	1.96078	1.4245	3120.78	0	24849.9	1.29199	0	1.29199	8838.1	5364.52	26868.8	75375.1	48242	21804.1	1.4245	63772.2	51777.6	23537.5	58039.7	1.29199	40397.3	25.6617	18.0754	0	1.4245	24351.6	0	3.02707	6380.9	3.20513	0	0	23084.7	1.29199	0	0	0	1.29199	0	18005	0	0	3.87597	28102
K20449	ko00760	0	0	0.651042	0	0	1.37756	0	0	2237.56	0	0	2.75511	3.4531	4.16323	3.37769	22224.6	61836.7	5967.64	0	53521.4	1.3327	42678.7	23288.6	0	3436.82	3484.32	2.05922	0	73651.1	14.6882	0	0.651042	1687.27	0	0	0	7023.74	0	0	0	0	0	0	5930.37	0	0	4.14899	5412.27
K00619	ko01210,ko01230,ko00220	0	0	0	0	0	0	0	0	0	0	0	0	2.43309	2.43309	1.84162	5203.95	1.90476	9.46067	0	6036.43	1.90476	7.42962	3.68324	0	11.2391	5.65114	0	6169.42	0	0	0	2.43309	7.55591	0	0	0	0	0	0	0	0	0	11.574	0	0	0	0	0
K11960	ko02010	1.07875	1.83285	0.620732	0	1.07875	0	0.620732	1.221	14316.3	3.08786	0	2.5186	4.83988	12.1323	140239	178235	32771.9	57182.2	0	70283.8	29.2705	70475.6	120621	0	107854	36851.9	7012.7	0	58505.3	77941.1	0	0.612745	13765.5	106913	0	1.12994	9013.79	0	0	0	0	0	0	5256.32	2.35319	0	4326.84	7223.54
K00020	ko00280	3.42851	0	80979.3	3.42964	9.51294	4.54333	23733.4	5.19227	121619	2.24273	0	22198.8	27657.5	67731.4	84786.7	242020	79241.3	65781.6	3.90623	181194	73848.4	75280.6	315226	2.25716	138690	52305.2	66650.4	12581.9	233183	142000	0	3.38316	50552.1	5.5261	4.95816	6.64456	228992	11.7583	1.16959	0	0	11.3392	13389.6	205344	7.0475	1.87793	52427.8	194638
K06164	ko00440	0.877193	0	5.27962	0	3.50877	0.877193	14825.8	0.877193	42338	0	0	6990.91	6.1665	30229.4	46656.3	49001.8	38474	24623.3	1.80185	41612.4	59915.1	41563.4	59575.7	0	50108.5	1166.12	91854	0	5.34897	35644.7	0	0	9996.23	2.69546	0	1.75439	113595	0.877193	0	0	0	2.63158	0	116823	0	0	9.64912	102142
K00856	ko00230	0	2.26757	3.21543	0	1.07181	0	1.07181	0	8.57449	0	0	1.07181	4.28725	22.508	9.48057	30016.2	2.14019	11.5836	0	3.09651	2.10305	13.6913	41638.3	4.28725	31036.8	14.726	11.6039	0	2.12334	18738.1	0	0	6153.55	1.05152	0	1.07181	110.397	0	0	0	0	0	0	36.4416	2.14362	0	4.26696	72.8832
K03147	ko00730	158983	64661.9	162858	285100	73695	2.1645	64324.9	4.22087	169197	284155	0.516796	101535	37590.4	114150	28352.5	96259.8	35691.8	51201	52606.8	87963.3	13.4579	77829	74746.1	20.919	73855.3	54846.4	79652	49826.9	57897.4	20471.3	0	4.40807	58083.9	1.05485	48041.8	23913.9	113123	20191.5	50823.5	2.24571	24364.1	32264.2	65222.6	125575	36984.4	12935.1	47571.9	115543
K00232	ko01212,ko00071,ko00592,ko01040,ko04024,ko04146,ko03320	0	0.517598	0	0.472813	0.472813	0	0	0.481	0	0	0	0	0	0.517598	0.990412	23.8513	3.03239	1.9972	0	6.58239	0	4.51199	7.3248	0	3.9578	7.20633	0	0	0	1.9606	0	0	11582.7	0	0	0.481	0	0	0	0	0	0	0	0	0	0	0	0.472813
K02276	ko00190	1.14155	12.454	13.3491	2.27921	11.1226	1.13766	8146.63	0	3636.98	33553.1	0	15839.4	28714.6	37683.7	95649.9	126829	157776	50540.9	14198.7	186696	39081.2	128460	155329	5.68828	125446	80505	27.2165	32.1471	1382.65	36695.7	0	2.78359	15338.7	1.16144	0	3.97515	146120	43376.1	0	0	0	90382.8	4.26755	131739	2.69918	0	56473.7	123183
K03523	ko02010	0	1.81159	0	37.7468	0	0	57785.6	83226.5	11.4548	0	7.28069	26511.7	41192.7	14397.5	12.3708	53201.5	66.6304	30621.6	48273.1	46290.5	59917.6	70899.5	76416.3	13.0379	61117.5	40757.8	4.1644	120484	7.26976	64087.4	5.66174	6.94906	88530.3	1.79211	68426.2	48.9823	9.67516	0	0	6.07728	0	13.1228	89076.7	13.3152	6.34776	8849.97	32779.3	4330.86
K15408	ko00190	15059.9	30554	2.36686	0.394477	2.75855	70511.8	5.12541	0.788955	30706.6	1.00251	0	6287.79	10979.9	25964.8	0	782.628	4.19095	1.89824	1.50376	0.0461389	3.35145	1.00251	1913.22	0	1.50376	1907.87	21473.6	0.740809	18288	2976.8	0	0	95.197	0	0	0.788955	77253.9	1.29021	0.394477	0	0	3.94477	0	76292	0.394477	0	50340.5	76410.6
K14267	ko01230,ko00300	0	0	0	0.835422	0	0	27457.3	0	13368.7	0	0	120423	16.9103	12657.9	30039.9	46190.3	3.8697	15601.3	5.84608	7935.17	5.01465	13.5768	59820.6	51453.6	28.4002	31643.4	6.6855	36812	0.839631	28115.1	0	0	36871.8	1.67084	3.35852	3.32719	0	0	0	0	0.839631	0	42848	0.839631	70165.5	7490.57	0.839631	1545.9
K07106	ko00520	0	1.10742	0	91097.5	0	0	5.50829	2.19336	4.43337	0	0	3539.46	3795.34	1425.01	10.8989	43098.5	25498.1	20829.7	1.5949	5452.35	6.4532	49915.8	8659.18	3.27192	21312.1	2854.75	6.54504	20079.2	1.00402	41690.3	0	2.53803	27815.8	2.14382	5.71667	4.31359	7410.96	0	0	0	0	4.37201	21813.7	4686.92	1.08225	14.447	4.41558	22.8616
K02422	ko02040	0	0	0	4.99551	0	0	4.90196	0	7.35294	0	0	0	4.90196	14595.9	18625.9	28999.6	4.90196	22932	0	2.331	2.45098	13436.6	59327.2	2.45098	25.641	8874.64	11.775	0	0	16160	0	0	9225.57	0	0	0	15802.1	0	0	0	0	2.45098	15.2672	18572.5	0	0	4.90196	23461.7
K00432	ko00590,ko00480,ko04918	1.76367	2.0202	9.98384	36.9358	10.0329	1.76367	47.2507	8.04018	54.9898	8.02608	2.09644	71.3917	46468.5	126881	41138.1	105113	69500.3	24531.7	3.92495	32314.8	23606.5	74018.8	92524.9	54326.6	46380.8	12918.5	21.8625	23858.5	15.1103	46082.3	5.06563	3.60529	81644.4	1.6835	11991.1	5.65912	145800	3.51805	0	3.40136	0	11.8383	54048.1	131991	13.1537	19.6275	27.5956	134236
K01703	ko01210,ko01230,ko00660,ko00290	3.59371	14.8275	4.29232	18943.8	11825.4	0.681663	113984	194044	75467.3	36.8273	6.8973	115024	94582.8	101215	64813.2	150891	89666.6	127178	102503	118650	35.9579	100104	139197	89513.3	121527	73843.6	42466	199940	225455	119664	1.19904	40439.8	94038	0.703235	27266.8	107690	117751	53629.8	67876.7	50096.9	0	69453.2	127030	125211	83200.3	174821	52034.4	123473
K03417	ko00640	0	2.27531	9.02092	0	0	0	8428.39	1.12233	161404	0	0	10350.9	3898.8	9136.81	21696.8	58196.4	22417.2	11226.3	9.73977	18920.4	10.9162	43.2348	11799.9	34286.4	24.4058	13066.5	13.1577	27620.1	0	2923.92	0	0.998004	14764.9	1.12233	67222.5	1.08578	21721.1	2.26757	0	81956.9	1.11483	0	7556.36	13367.5	38326.7	10175.5	2.26757	26958.7
K16879	ko00365	2.00803	0	0	0	0	0	0	0	0	0	0	0	0	6.0241	2.00803	3122.17	0	4.01606	0	16.0643	0	4.01606	68.2731	0	6.0241	12738.4	8.03213	0	0	4.01606	0	0	2648.45	0	0	0	1989.69	0	0	0	0	0	0	1690.74	0	0	2.00803	2.00803
K00147	ko01230,ko00330,ko00332	3.48655	2.39426	11.5069	15.2099	21389.5	0.63857	92387.9	8.32719	11654.3	3.15875	1.72082	157264	92778.5	77633.7	46998.6	140046	93462.8	49207.3	135145	149292	27.1806	112460	105422	42204.3	108516	121337	12768.4	85493.2	42611.8	33760.9	2.39152	22111.7	122805	0.78064	17711.5	243297	134272	5.34545	2.81527	3.70356	0.63857	8.8592	150125	134254	11.8228	83190.8	87748.7	138826
K02487	ko02020	0	0	48429.7	0	0	0	0	4.54023	0	0	0	5.74713	4915.05	5.74713	53268.9	34338.6	0	22.8736	0	4.1358	22293.8	16018.2	39283	2.87356	40997.7	10574.3	3.33333	5.74713	0	23.3333	2.46914	0	5344.55	0	0	0	2.46914	0	0	0	0	0	8.62069	0	0	5.74713	0	0
K00836	ko01210,ko01230,ko00260	0	0	6.29681	0	0	0	8.05861	0.732601	1.86828	301953	0	6.59341	0	130.286	39712.4	34295.1	11.4328	15887.5	0	9495.06	7.90176	13.4103	47650.5	0	42067.4	7770.41	41619.5	5.86081	5.95001	13620.8	0	0.764526	7009.97	0.764526	0.732601	1.10375	35.811	0	0	0	0	0	2.9304	5.14761	0	0	0.998004	20.0992
K12257	ko03060,ko03070,ko02024	1.10375	2.32496	3.09205	79371.7	1.64313	0	20.512	0.673599	4.71787	0	0	2325.4	15.1207	7466.93	0.392619	5195.21	27.7416	15650.6	5.22168	41020.2	3.26699	12822.3	7044.09	79287.7	3.87615	2959.15	0	19170.2	1.57048	12055.4	2.20959	51831.3	24705.8	0	17.3283	3.25292	25.9346	0	0	2.5518	0.342583	0	14605.4	18.6688	4.11557	32.8473	1.26877	131.65
K11779	ko00680	0.427899	0	0.427899	0	0.824063	0	1.26783	0	1.2837	0	0	0.855798	1.66399	4.62755	2.88729	10802.3	35051	7657.99	0	20895.2	0.412031	5.32238	15295.1	0	13.3715	7.40798	0.824063	0.413565	3.58731	2689.72	0	0	1870.35	0.412031	0	0	46.2021	0.427899	0	0	0	0	0.427899	14.8654	0	0	0.427899	4031.77
K13893	ko02010	0	3.07395	4.49904	0	2.78686	0	72692.4	0.977517	10.6324	0	0	276934	8843.76	37659.9	23.3925	132151	71851.2	14561	24281.8	142724	16.4178	157301	75600.2	4.33555	85589	151330	7.95531	94999.2	8.65887	51184.3	0	0.519211	75234.8	0	6.14791	0.977517	3088.43	0	0	2.02574	0	1.10011	109417	30.5807	7.19612	22405.9	13138.1	1308.01
K14941	ko00680	0	0	0	0	0	0	3.50877	0	3.185	0	0	0	0	6.37	0	25711.6	21207.6	9387.24	0	20424.7	9.05958	13750.4	24162.2	0	7108.52	9.60576	0	0	1.43062	4251.92	0	0	2428.38	0	0	0	38.4083	0	0	0	0	0	0	5169.15	0	0	0	6000.21
K07659	ko02020	0	0	10.6216	0	48720.7	0	5.64972	2.82486	45278.1	40.4815	0	9.84968	31.4756	33534.2	43511.6	97744.8	111997	49505	1.4556	122175	28657.3	77289.6	130104	4.19909	111428	40156.1	29766.4	1.38313	33.2964	38806.7	0	1.4245	20233.6	1.36054	0	0	98609.1	1.41243	1.41243	0	0	2.82486	4.13799	126245	1.4556	0	47435.1	110152
K14266	ko00404	1.96595	6.16056	5.24482	0	6.99829	0	4715.23	1.30719	11.3235	6227.47	0	7.99022	9019.68	7126.38	108145	51911.7	9827.96	13086.1	2.65735	64978.2	14.4188	28550.5	21084.1	11590.2	34239.5	23451.7	42284.2	0	0	10416.2	0	0	1944.95	1.36461	0	40081.3	52625.2	5.84937	6.50157	0	0	1.31752	0	46261.4	0	1.30719	4.24745	29788.6
K00252	ko00071,ko00310,ko00380,ko00362	1.66268	4.24136	4.21763	0.843882	8.42701	3.40173	14175.1	1.69442	5414.94	5.14524	0	2673.62	4284.94	39470.4	60679.6	61998.7	126514	19968.1	0	66178.7	11.4882	30660.9	61650.9	5.21437	56215.3	23375.6	22835.4	16.5762	63812.1	884.165	0	0	40112.1	0.837521	0	5.33805	137025	2.53837	0	0.82713	0	2.54262	517.034	154979	3.12274	0.839631	11916.9	142666
K02389	ko02040	5.58646	0	16.5154	0	7.24301	1.36612	16496.7	1.36612	39443.8	9630.28	0	8.50955	26.2828	33469	110895	125746	51744.3	2522.53	1.78253	110270	9977.39	133119	111557	26183.8	44526.7	59870.2	37.2039	4.77903	8.57843	51149.9	0	3.10194	16344.6	1.43678	0	0	135063	2.73224	2.73224	0	0	162246	23973.9	116954	0	1.78253	6.90921	122703
K02502	ko01230,ko00340	1.76367	12.5545	3.52734	0	76019	3.52734	29331.5	2.93594	40791.7	45.0165	1.94932	109825	23.1595	47866.4	58662.1	82479.3	66379.6	16657.7	12.1133	157007	23792.6	88826.3	35165.5	8757.95	52138.9	107974	27862.7	71865.2	26716.4	42701.8	375676	0.863558	79428.5	0.908265	38913.9	1.76367	117516	0.856898	0.881834	0	0	7.94833	64065	115375	97731.4	18.3415	71080.7	114483
K02419	ko02040	2.50627	5.17913	14.1318	12.3664	8.69139	2.79382	18.5562	0	49944.9	6.15748	1.31234	9.7331	43169.1	39843.2	28002.6	76316.3	137612	34555.3	12.4811	118316	43901.1	27708.4	93323.8	8.45429	88361.3	80511.4	41664.3	8.40764	21069.8	49503.8	0	3.23792	16772.1	0	1.96078	41546.4	121881	2.4877	1.48148	7.17338	1.33333	74426.7	27642.2	121705	0	11.462	92787.6	104529
K01512	ko00620,ko00627	3.50877	7.24638	16.1436	14.3369	3.7037	3.7037	55381	10.3572	36.837	7.32689	3.58423	15958.7	5892.35	71959.1	56685.7	53209.3	45527.9	53183.1	22.8335	121623	23497.4	27335.4	31388.9	32605.4	23388	15618.9	32.0774	133807	7.16846	66723.5	0	3.47222	72270.9	0	198389	0	207684	3.62319	0	0	0	143441	16927.5	247927	24.0098	36.9924	132850	218857
K01870	ko00970	15.4805	257991	32549.8	270002	112339	4.28564	134016	249238	149327	245270	163442	131433	205100	215221	91394.4	117349	89617.9	185765	214950	132533	29.5167	128888	103283	125397	135687	161343	49040.9	265024	102949	119954	5.30757	186013	147321	58131.2	149588	213442	133147	77694	3.98453	149643	1.4548e+06	45002.9	232237	139247	164835	297266	122529	139094
K10806	ko01040	2.52525	2.52525	25.8274	1.78253	35.2767	0	47332.7	0	12.4012	0	0	113032	40.3497	16685.6	49290	134261	37.573	21472.4	19.0719	31665	12.0698	106950	92009.3	21900.7	70979.4	25555.7	16.7533	96973.4	7.11267	50659.3	0	2.43309	67738.3	0	7.47074	0	10537.7	0	0	3.56506	0	0	51874.7	8662.78	1.78253	19064.5	4.9062	8272.65
K01252	ko01053	0	0	0	0	0	0	13695.6	0	9333.89	1.52207	0	2380.67	15788	1218.67	0	16204.9	4.329	7875.49	216.327	10.2761	2.75482	1.61812	1380.62	12538.6	14202	3799.68	0	54322.9	0	27732.5	1.48148	0	13806.5	0	4.38746	0	0	0	0	0	0	0	6719.23	0	48941.6	0	29089.4	3186.82
K03800	ko00785	0	161540	0	12.2261	2.97258	0	24596.7	9.21276	12.6761	0	0	15493.5	11684.8	62277.6	21.1508	65742.6	15.8975	54224.4	23674.4	3.17703	14.6915	18.3832	119781	7.70281	55427.9	7732.68	23.5018	106522	6.97931	84580.3	77167.9	8.70761	63590	1.287	119384	93835.3	7.69897	0	0	1.90476	0	0	13233.6	3.17703	0	9487.24	1.0101	631.227
K18334	ko00051	0	0	0	0	0	0	2.92214	0	0.771605	0	0	13706.5	0.893681	892.976	2.31481	11.7646	3.85802	2.12113	0	10.993	0.771605	2.12113	685.436	0	4.24227	3.00375	0.771605	10123.8	1.54321	5.07268	0	0	2907.98	0	0	0	4.46535	0	0	0	0	0	1706.83	0.771605	0	2.89459	0	0
K02847	ko00540	0	0	0	0	0	0	0.803213	3.99901	0	0	0	11518.3	0.803213	21338.3	8.64228	1275.9	0	18.9707	0	4.73403	7.07547	8.63675	5808.41	21198.6	6414.33	7.087	7.86164	30834.3	0	2339.7	0	0	17448.7	1.57233	1.60643	0	0	0	0	0.803213	0	0	2391.12	0	0.803213	5.62249	2.40964	1.60643
K19302	ko00550	2.65025	0	18.9172	146766	12.4671	2.79118	47134.6	43806.5	27653.2	1.23001	1.5361	113375	43537.4	79094.9	41659.3	133501	56.4651	55895.1	55458.2	86232.7	63424.8	57331	72103	63763.1	111770	89093.7	35957.9	125217	10.2492	85734.2	8.34355	12.6138	133896	2.54586	124837	23.4514	47720.6	4.75867	1.41243	13.2482	0	9.38846	103101	41334.3	28125.1	56648.3	42.6886	43509.2
K07404	ko01200,ko00030	0	0	0	87659.2	0	0	15872.3	0.957854	8.65393	0	2.45098	24.7938	22464.6	5812.63	5.74713	20857.7	2.9332	37398.4	2.25753	4.78927	38428.1	18401.3	43550.5	6.56366	34549	35.1871	7.66284	40379.9	7.93432	38899.2	5.69925	6.05763	63002.2	0	17.0447	8.53862	35.5336	0	0	0.877193	0	0	21753.8	18.8828	0	8.08083	3.71989	13.0939
K05281	ko00943	1.14943	0	1.14943	0	1.14943	0	2.29885	0	6.89655	0	0	0	1.14943	24.1379	0	0	0	0	0	0	0	0	0	2.29885	1.14943	0	1.14943	0	0	0	0	0	0	0	0	0	23726.8	0	0	0	0	1.14943	0	14030.4	0	0	2.29885	23066.9
K15125	ko05133	0	0.672912	2.02541	8.52974	0.121036	0	1134.68	35675.1	5.77544	470773	0.121743	6.86898	3172.92	144053	57446.1	67390.1	5.28102	31737.5	8.9288	7798.34	35929.4	49151.7	113020	5500.86	95646.4	21220.4	33614.7	61463.8	2.04925	50233.5	6.12582	1.28473	70880.9	155829	20105.9	1.46327	98.8132	0	0.449843	6.20198	0.148412	0	59016.8	5.33299	0.293686	51060	11141.9	210.94
K01561	ko00625,ko00361	1.14943	0	2.29885	0	2.29885	0	9.14609	0	12.5944	2.29885	0	3.88615	13.7931	63.1198	30079.6	67098.5	20954.5	33.1604	0	59869.5	12.1126	43405.1	67507.6	0	53204.4	27298.7	19.3763	0	3.84048	32.9132	0	1.11857	10465.8	1.11857	0	3.44828	591.682	1.14943	0	0	1.11857	4.5977	2.29885	240.571	0	0	3.44828	335.708
K12372	ko02010	0	0	1.18203	0	0	0	199.391	8.72256	0	0	0	2477.05	1808.24	11388.1	0	3286.38	13.285	6608.86	13349.3	61179.6	2.41546	16240.9	9870.86	2.23689	1.20773	4437.79	0	41456.1	34500.7	10.8696	0	0	3608.88	0	36793.3	11.1608	0.394213	0	0	8.72256	0	0	970.939	15.2864	6.49304	12808.1	1.20773	367.755
K12960	ko00270	0	2.24215	2.24215	1.82708	0.747384	0.747384	12039.7	0	11.5801	1.7192	2.85939	14490.2	12259.5	50776.5	14228.8	38361.7	1601.41	22665.4	34012.4	30.8842	5.04511	31473.1	9517.61	35039	19619.5	24387.4	1.4245	40821.9	1.89364	11895.4	1.54103	0	30060.7	0	196081	7.09357	164.35	0.747384	0	1.88643	0.747384	0	32613.4	18565.6	33567.5	6966.59	11870.8	24703.2
K01464	ko00240,ko00410,ko00770,ko00983	0	0	1.48148	0	0	0	14766.3	0	0	0	0	13289.5	5070.47	6263.42	8.60124	88.9501	49.2701	21883.5	0	44710.6	3.47241	29.3277	14978.6	26068.5	24.8557	5659.94	0.706215	4025.76	6.62726	32.8774	0	0	3817.42	2.11864	2.22222	24684.2	3.56661	0	0	0	0	0	7046.69	936.965	0	6724.95	4996.88	0.707714
K10747	ko03030,ko03410,ko03420,ko03430	2.01485	178959	44841.4	4.33017	10645.6	7.15323	19552.8	1.24034	21913.7	5.12102	2.47831	8459.24	8472.35	58630.1	75216.2	85760.5	61292	50463.1	11.1785	68462.7	7206.27	67316.7	86239.7	31845.2	77936.6	52223.1	80693.3	81716.9	35979.8	41178.2	0	0	27495	1.79706	18888.6	0	147126	1.85185	0.627746	4.27648	1.23916	122185	14116.2	140301	40933.9	40440	72869.2	147252
K01620	ko01230,ko00260	3.92252	2.62519	7.7463	100358	7.8626	2.53889	28624.4	1.75998	2592.16	2.88189	0.992063	9505.14	33074.3	64242	62014.8	103724	24088.6	40992	23870.8	81359.6	50531.5	82656.5	168240	5.75849	180996	86682.4	41721.9	7543.96	13966.8	82745.9	0	78799.9	35389.8	0.903342	7.99513	94801.7	111770	1.98413	0	68614.3	0.799361	3.7386	35574.2	131776	32.4301	51116.4	29654.6	122913
K02106	ko02020	0	0	2.1097	0.703235	2.81294	0.703235	2.5641	0.703235	8.43882	0	0	13710.5	1.40647	8626.63	16.0468	44772.8	7.67031	28.2871	1.64204	28585.6	11.3829	28.1979	8731.7	3.97057	36.8605	34.6138	12.2845	3.26734	0	44.9852	0	0.745712	2659.7	0	2.5641	1.93213	19511.4	0.703235	0	0	0	0.703235	4278.15	37.2539	1.93213	13.9316	9447.41	19324.1
K00595	ko00860	0.807103	2.07039	12110.3	1.67508	1.66667	0	6.63383	0	1.66667	0	0	17097.2	5.89375	56787.3	41918	54954.9	14329.5	20.6715	6.7099	83157.5	27048.3	44.3137	12125.8	2.5641	9732.34	6191.72	3.25464	0.854701	4.95103	30.5875	0	0.825083	1798.96	0	4.2476	0	10202.6	0	0	0.854701	0	0	7045.96	9828.6	2.07039	3.35957	2.49175	6243.67
K01474	ko00330	1.55763	1.31234	2.70974	0	1.55763	0	3767.72	1.55763	6797.35	0.745712	0	2.08757	2676.89	658.91	62627.8	65123.3	87.9331	26710	0	59242.1	15381.5	29342.7	102366	0	110642	8955.61	50062.4	1.13379	4.8557	43690.8	0	33.194	15805.1	3.35513	0	1.03199	8880.34	0	0	0	0	1.55763	0	6238.07	0	0	10468.1	4514.73
K01753	ko00260	0	0	0.766284	0	0	0	0.766284	0.788022	0	0	0.766284	17093.4	0	6.89655	15.7493	79.5296	1.56495	17.2167	0.766284	1.57604	7.83119	13.3853	4065.88	0	22.048	10.8448	4.72258	0	0	29.0477	0	0	9923.53	0	0	0	0	0	0	0.766284	0	0	34.4828	0	0	0.766284	0	0
K11912	ko03070,ko02025	0	0	2.00803	0	0.502008	0	2.00803	0	6.5261	1.00402	0	0.502008	5.02008	6043.01	0	0	1.50602	0.502008	0	0	0	0	0	1.00402	0	0	0.502008	0	0	0.502008	0	0	0	0	0	0.502008	21388.4	1.50602	0	0.502008	0	0.502008	1.00402	17115.3	0	0.502008	3.01205	25883.4
K02229	ko00860	0.886525	0	0.744048	0	0	0	0.886525	0	7.1208	0	0	0.886525	3033.35	6.16474	8.09699	53197.2	7411.73	2447.98	0	35370.1	14927.5	51804.6	22111.9	0	31381.1	31107.3	4.08497	0	0.859107	29794	0	0	3408.35	0	0	0	12027.4	0.886525	0	0	0	0.886525	0	9336.01	0	0	1.77305	6037.96
K01563	ko00625,ko00361	0	0	2.13675	1.06838	4.33507	1.06838	4.71122	1.06838	7.47863	0	0	4.73287	3.20513	4440.66	4467.41	7164.05	30259.5	7143.58	0	34.3968	3.33172	26.6277	18478.3	0	8823.18	16.5731	4.28037	1.08578	6.28876	16.4885	0	0	4080	1.08578	0	0	26728.2	1.06838	0	0	0	0	0	20261.1	0	0	6.51559	24904.2
K01805	ko00040,ko00051	0	0	0	0	6.40552	0	68209.5	0	0	1.35501	0	0	15960.6	8699.63	1.52555	9505.5	12.7841	5537.8	5.85566	48306.1	2.3673	15.9713	9602.64	2.26625	7506.09	6059.81	0.841751	7821.83	1.56793	11.6709	0	0	6844.25	0	0	36942.4	1.35501	0	0	0	0	1.35501	19552.2	0	0	62290.6	6.07273	3.58467
K03414	ko02030	2.96368	0	48424.6	0	0	0	16098.7	1.287	37399.7	0	0	1.29702	9.01606	2076.8	38775.3	112591	35.6256	10610.6	0	80835.6	17.0843	47591.3	91968.7	5	55333.4	62.3257	15.2914	1.07527	59689.5	9615.56	0	0	13374.6	0	0	0	23473.7	3.33333	0	0	0	5.68273	0	22372.9	0	0	0	27960.5
K13408	ko04626	0	1.58353	2.3753	0	1.58353	0	9.5053	0.784314	7.14713	0	0.784314	8.6636	5.5636	18.2732	37499.6	38752.5	9.3189	2552.1	0	38510.1	6.25759	37338.5	17142	3.16706	19071.2	32598.8	4.77349	25.8641	0	19201.2	0	0	6489.94	0.784314	0	0.791766	4022.4	0	0	0	0	2.3753	5.4902	64.2694	0	0	0.791766	86.2429
K18139	ko02024,ko01501	0	3.42829	2.06186	0.868056	87.115	0	16490.7	0.693001	682.024	309821	0	53425.1	2861.7	34822.6	142360	104819	11.0321	68135.7	65525.3	16.2098	113989	72042.5	190751	16.2897	160823	40437.6	61066.8	36965.5	0.589971	86081.3	0.670691	2.03591	67958.2	1.3308	25921.7	3.57976	4797.33	0	0	2.76428	0	0.693001	46516.3	29.6066	85026.4	10166.7	2.05669	541.026
K08358	ko00920,ko02020	0	0	0	0	0	0	0	0	1.89394	0	0	1.89394	3.78788	24.2797	2.60417	19739.1	1.30208	15656.5	0	0	5.20833	7.8125	44991.8	0	27753.9	7.10227	10.4167	0	0	23197.8	0	0	7125.04	1.30208	0	0	0	0	0	0	0	0	6390.63	0	0	0	0	0
K03392	ko00380	0	0.98912	0.98912	0	0.98912	2.96736	1.97824	0	41218.9	1.97824	0	0	6.92384	7392.36	51343.5	54940.7	25.1543	6553.55	0	18.6218	13086.1	18580.1	48274.1	0	68264.6	31268.9	21738.6	0	28411	26431.2	0	0.998004	7119.8	0.98912	0	0	19444.9	0	0	0	0	0.98912	0	12079.6	0.98912	0	1.97824	18026.7
K00339	ko00190	2.82281	17.7698	14891.5	2.74596	2.8999	3.20698	29492.8	88081.1	69311.3	200413	2.04499	40076.2	71468.6	63597.6	38268.9	97784.6	87229.3	64523.9	42148.3	96452.7	83691.3	95581.4	94580.1	55770.3	33564.8	76148.7	88116.4	5.04037e+06	14.2808	30877.9	156225	57203	26807.9	2.58962	13899.1	431.529	113861	3.67332	2.58744	196708	14.299	9.35922	48758.6	101395	51896	23006.5	17.9735	97937.3
K01720	ko00640	0	0.654879	2.07039	0	1.37884	1.38026	2.72527	2.06754	78448.5	1.38026	0	0.210027	3.39314	10.9992	19.0012	35058.1	5615.98	22.1483	0	17187.4	8.05718	7489.69	61321.7	1.38026	46.2437	15.0706	5.51107	0.690131	3.24388	2660.79	0	0	10387.1	0.688705	0	0.654879	20402.1	0	0.647249	0	0.688705	2.07039	0	34.4713	0.661376	0	2.07039	16836.2
K03583	ko03440	2.41463	221688	21099.8	5.1069	1.50015	0	45616.1	19191.8	41656.4	187660	0	138925	10923.5	53980.6	0	10160.8	10.2923	16225.8	58690.5	4.82395	0	4293.22	110.845	18.6314	5.44772	29989.6	0.90009	119596	0.825792	7.86114	0	0	84234.6	0	16251.7	3.58483	22692.3	0	0	104590	0	0.60006	68400.8	15494.7	73775.4	27907.8	2250.2	24258
K03823	ko00440	1.79211	2.58398	4.1932	120757	8.63938	1.8622	35578.5	24.0201	41797.4	1.8622	4.19354	24819.5	31.1789	41290	58957.8	132852	35904.2	87163.6	346.451	44560.6	31.16	34515	119995	3.95679	28159.5	34885.3	19536.2	63018.5	14.2552	70790.1	0	6.51837	75522.6	0	10.6185	3.92157	100842	8.08142	1.96078	8.18555	1.8622	13.303	43155.9	113559	162.474	17831.3	11.5394	109158
K02406	ko02020,ko02040,ko04621,ko04626,ko05132,ko05134	2.40677	1.20773	30.8245	3.2784	21.6275	6.43196	5685.99	3.56418	77516.6	11.7893	2.3263	36.0169	6033.42	100578	128048	115363	79480.7	28237.8	9.34914	120321	102141	101412	134908	2.28311	93169.2	80884.5	145443	2.74508	152826	50488.2	0	33068.6	21511.8	3.14926	1.41844	6.95439	343948	10.6394	0	0.560224	3.52254	29.3649	17233.7	356322	3.29845	2.93571	35.1408	289393
K00979	ko00540	4.06504	0	14.8316	7.57938	5.37776	0	21850.5	3.86677	17402.5	37.0244	4.0371	52358.3	30020.3	161322	45551.5	75212.6	67.7091	63077.1	18015.2	77586.3	17494.5	61.194	65191.3	58663.3	34327.6	58265.1	49823.9	64136.6	6.71377	38771	0	1.37174	24073.3	0	9735.57	1.36612	146344	2.58217	1.36054	8.24214	1.35501	6.61909	68062.5	168735	91219.9	30455.1	8809.63	180769
K00655	ko00561,ko00564	3.84661	3.02869	179.921	96606.1	14.2693	1.23916	155154	28.2777	56125.6	42.4383	16.1325	151056	138893	142225	111069	152335	58588.8	161997	151552	117554	27542	169081	168064	104890	97819.8	134136	153954	333708	16.4097	198700	1.60256	12.2978	146589	342271	151790	40911.6	180280	8.97307	0	9.42874	8.177	48795.6	160933	168449	161347	73886.2	88153.2	170725
K03403	ko00860	0	0.835048	1.53247	0	0.865122	0	2.8565	20.9159	2.47031	2.33805	0	0.865801	0.2886	11.0153	28384.1	38371.7	7708.45	8.60525	0	28468.3	18272.2	34069.6	7533.32	0	13326.3	26814.1	18098.3	0	8427.63	16944.5	0	0	1384.96	0	0	0	12892.9	0	0.318674	0	0	1.7094	0.2886	5043.03	0	0	2.33805	10244.2
K07684	ko02020	0	0	0	0	0	0	281.082	37.2445	3.04414	211676	0	11303.4	3.04414	5667.02	35673.5	77129	10.8114	42363.5	0	7242.5	11.2284	31471.3	48171.3	10.4403	51242.2	2805.08	17.9924	29251.3	3.04414	41.0582	0	0	10735.6	1.51515	11374.5	1.4881	1.4881	0	0	0	0	0	15321.2	25.8893	0	0	3.04414	475.515
K00452	ko00380	0	0	3.76648	0	3.95363	0	11.8317	5.83687	11.4866	0	0	0	1.88324	17.4814	79612.7	30603.8	42162.6	19800.4	0	1.91571	9.05797	12.7853	50648.8	1.88324	6309.31	7.35049	12.6812	0	0	12.8894	0	0	38.0435	0	0	0	25102.1	0	0	0	0	2.41546	1.88324	19038.6	0	0	1.88324	27411.5
K03367	ko00473,ko02020,ko05150,ko01503	0	0	0.654879	116383	0	0	42457.7	8.87352	2170.09	0	2516.66	93700.2	13984	38573.1	79354.4	51654.7	4.21092	40071.4	71556.2	3220.41	8.82532	32553.7	93993.5	23071.4	74978.2	35812.7	25823.1	143103	0.891266	76733.9	1.96464	18139.6	88190.5	0.690131	188552	98176.8	217.283	0	0.644745	96396.8	0	1.31275	12310	558.963	11621.2	36569.4	6.6949	1031.21
K01486	ko00230	0	0	1.82149	34.188	1.52207	0	4.00083	0	1.21433	0.551876	0	25.8481	5.63771	22.0846	4.59094	6987.08	18.1825	4846.25	5.28433	81882.7	6.83827	83099.3	26488.4	0	52011.6	48525.2	4908.47	2.01489	3.10841	8219.38	0	6.02659	4744.41	0	0.576701	11.0757	2315.77	0	0	0	0.551876	0.576701	18773.6	17.5827	2.26304	3.93479	0.607165	1316.78
K09972	ko02010	0	75816.2	6.55274	0	67574	0	4.72805	2.67228	4445.19	3.95943	0	24.2489	9017.85	1122.21	47573.1	63321.5	94358.6	25870.4	25.9838	127519	43185.8	68272.6	106494	1.34953	103921	19746.6	20.0185	1441.34	21146.7	19808.9	0	0	20457.3	1.32275	0	2.68887	4489.8	0	248.447	1.36612	0	0	271.178	4882.76	16.6744	3.95943	1.34953	7904.48
K10235	ko02010	0	0.898473	0	0	0	0.898473	0	68.3849	0.898473	6334.1	0	2.45599	0	0.0202593	0	8732.24	36114.4	9820.16	88.4211	54046.9	2.69542	6904.13	10442.7	0	10311.6	10259.2	0	0.898473	27714.1	13339.3	0	0	846.444	0	0	0	1.11902	0	0	0	0	0	1.05939	0.608025	6.84853	0	0	0.184131
K02047	ko00920,ko02010	1.18203	2.32288	5.91017	4.45364	1.16144	1.18203	35559.2	6.27288	34104.4	268469	7.18953	23130.6	26239.1	47249	89051.6	86930	81446	39301.3	29008.2	77701.2	60756.2	89697.3	94616.6	40881.3	56519.4	40775.9	37808.6	32741.2	21.1139	41863.9	0	1.03842	19606.9	4.36549	11.6144	0	81608.1	1.18203	0	4.01493	0	8.27423	20904.7	82251	4.01493	10402.6	55582.7	75644.6
K00035	ko00052	0	0	0	0	0	0	1.08578	0	4.12183	0	0	0	1.96078	1628.97	0	15026.8	11385	8.58486	0	42419.6	1.07181	6203.66	47.2496	0	7.50959	9.64976	0	1.07181	16609.1	11669.7	0	0	612.202	0	0	0	7285.44	0	0	0	0	0	0	13.6936	0	0	0	1343.97
K02195	ko02010	4.06624	2.69449	39851.2	1.37174	4.11523	1.32275	6535.01	2.69906	21998.2	313215	0	13073.9	18782.4	59368.8	65690.2	95055.2	108556	22889.9	8.19724	34273.6	39454.7	64214.9	110260	11877	99711.8	9107.7	87506.9	19086.6	80488.3	33985.2	0	0	15266.8	0	1.34953	1.34953	128126	11.2375	0	0	0	9.57998	850.497	123354	10.0444	260.477	16.5132	119098
K01812	ko00040	0	5.85626	0	0	5.38284	0	2.53081	0	2.51918	2.26757	2.89855	4037.65	4.58805	8.76844	4418.03	2151.37	2383.17	6.09161	0	2.76052	1.41543	5.71823	1739.52	2.81327	2.76052	3.88319	3.62803	9421.53	0	9981.96	0	0	8153.16	0	0	0	2907.97	0	0	0	0	2.26757	1507.71	2158.85	5.85626	0	6.25007	12.0258
K00077	ko00770	0	196096	1.08578	38567	0	0	8067.57	2.64409	15.1785	2.06775	0	33774.2	12131.2	52987.4	49448.4	143369	59557.1	36891.3	81215.8	153829	28520.2	147.578	136037	9.19929	98561.6	82909.4	6288.55	25605	15.6471	68054.8	4.54823	2.91025	26242.8	3.3084	24564	41.426	8151.53	0	0	1.0582	0	2.52525	56979.9	3796.25	48638.4	12078.8	4.65645	6538.45
K09808	ko02010	3.97322	57825.5	10.3749	11.5364	7.06014	2.36677	31064.1	21006.5	33953.3	232083	1.59872	48738.7	42822.1	165681	62377.7	87912.1	154456	45791.6	67010.2	109063	62649.4	48052.9	82701.1	7083.2	78876.7	41604.4	15.7073	105815	58412	45080.1	6.8175	3.24914	67676.8	65579.8	77343.2	2.5247	128926	3.15449	0.803213	0.81103	0.799361	4.72398	43727.4	96335.5	33405.5	51.7013	14077.2	103860
K00507	ko01212,ko01040,ko04152,ko03320,ko04212	0.829187	0	2.48756	1.08932	0.829187	0	1.65837	0	4.97512	1.68776	0	2.48756	7091.04	25153.7	9.21502	35440	26.4875	21718.2	0	25.7361	8.88758	22260.8	45041.1	2.48756	11179	4210.54	8.78563	0	7.16914	15562.1	0	0	7500.11	0.82713	0	0	20835.6	0.829187	0	0	0	0	0.829187	21993.3	0	0	2.63019	18979.5
K02407	ko02040	1.49142	0	1.49142	0.745712	2.23714	0	3.46263	0.583771	12.1196	0.745712	0	2.0377	9.27689	10556	34446.3	37917.3	10.6161	24.5801	0.649773	9648.49	9.35942	23409.2	58946.5	0.745712	8638.13	16.0884	8.53764	2.41437	0	19206.3	0	0	9633.59	0.710732	0	0.745712	29372.9	0.745712	0	0	0	2.23714	11217.7	18856.7	0	1.94932	7.64153	18894.8
K13816	ko02020,ko02024	0	0	1.13766	0	2.27531	1.13766	0	2.27531	7.96359	0	0	0	7.96359	12.5142	13.5593	18887.4	6.82594	9881.08	0	1.12994	3.38983	5.64972	53596.3	3.41297	33345.8	6.77966	43055.3	0	0	20132.1	0	0	12135.4	1.12994	0	0	20477.9	0	0	1.13766	0	0	0	12929	0	0	1.13766	19318.3
K01951	ko00230,ko00983	6.22496	155664	17.4174	298998	13.9271	172028	156697	12.8301	162794	334227	170015	285139	185485	215786	63129.9	189260	69894.4	46931.5	137467	115369	79903.4	74435.6	155877	73088.7	106592	139750	102853	294779	55557.5	162088	6.14101	114887	233888	2.08973	85036.3	172781	139140	48293.6	60439.3	13.5106	0.627746	25466.8	283359	129486	247161	204026	116866	111602
K15778	ko00010,ko00030,ko00051,ko00052,ko00500,ko00520,ko00230,ko00521	2.66667	3.49941	58109.8	0	7.21346	0.666667	63244.9	37929.2	66809.2	1.51055	0.723066	77465	1158.58	47640.6	71871	152354	64335.5	33138.4	28169.7	108366	38115.9	155876	131583	12.1022	127944	150360	122025	49954.6	31092.2	58931.9	0	0.701754	53545.1	2.849	2.15103	3.25492	130418	3.17697	2.68822	81738.1	0.657462	11.6136	28538.7	109899	50345	0.723066	56512.5	125544
K00508	ko00591	0	0	0.928505	0	0	0	0.928505	0	0	0	0	1.74751	0.819001	0	0	14995	15599	4.16406	0	5.67761	0.819001	1576.93	18.315	0	6010.53	3.45566	0	0.819001	0	7.81321	0	0	3.35891	0.915751	0	0	11.1421	0	0	0	0	0.928505	0	8.35655	0	0	0.928505	0.928505
K19696	ko00270	0	0	2.6455	0	0	1.32275	7.93651	2.6455	38160.6	0	0	1.32275	0	18.5185	0	0	1.32275	0	0	0	0	0	0	1.32275	0	0	2.6455	0	0	0	0	0	0	0	0	0	22499	49908.5	0	0	0	2.6455	0	22270.3	0	0	0	18377.6
K01194	ko00500	0	0	14241.8	0	16903.9	0	0.980392	0	3143.17	0.724638	0	0.980392	0.980392	415.289	0	1.5361	0.980392	1.5361	0	0	0	0	0	0	0	0	0.980392	0	0	0	0	0	0	0	0	0	5877.2	0	0	0	0	1.96078	0	9253.96	0	0	6586.77	2130.9
K00425	ko00190,ko02020	5.77808	4.68487	9775.61	15.2253	14.063	0.698812	52566.7	50725	109386	267845	0	33801.5	69934	152164	113883	199983	100363	71102.2	17501.7	130396	44798.5	177300	227439	24.4834	191763	94703.1	41220.5	147777	146861	92753.7	4.43564	209099	112188	3.5373	53.5977	124173	135617	2.78941	1.24844	8.51902	0	95883.9	96859.6	140822	11021.6	192484	37729.2	149647
K00486	ko00380	0.721501	0.721501	0.721501	0	0.721501	0.721501	1.443	0	7.21501	0	0	0	5.05051	11.2196	0	0.721501	1.443	0	0	0	0	0	0	1.443	0	0	2.1645	0	0	0	0	0	0	0	0	0	19782.9	0	0	0	0	0.721501	0.721501	47.7643	0	0	3.6075	69.1575
K00940	ko00230,ko00240,ko04016	9.97533	11.8543	20.3541	11.9231	19.3563	2.36407	37545	7.96703	59611	41.1343	4.46561	37695.1	79649.1	88546.9	72805.7	138316	30096.3	88809.1	55485.7	60026.1	25790.2	49.8575	67070.5	41339.8	82.028	73188.7	90662.2	59875.9	711.486	43923.9	5.62059	496.344	71827.7	3.57695	148432	305.612	128997	4.7619	0	2.38095	0	7.65367	64215.6	154625	79060.5	29316.2	79975.9	115508
K09699	ko00640,ko00280	1.71789	5.56141	5.82025	0	7.34581	0.784314	6.78035	0.761035	10.2577	1.69257	0	0	1318.61	3554.46	32413.4	33958.7	84526.9	21117.4	0	48209.3	11.185	22071.7	35474.2	0	11259	9361.23	24230.2	1.50024	0.761035	9505.11	0	0	8187.06	0.762777	0	0	14626.8	0	0	0	0	0	1.16144	12937.9	0	3.11845	1.16144	5127.16
K00703	ko00500	0	0	3.00019	153821	2.47463	0	39339	2.17315	11675.3	0	0	28382.9	34312.1	94458.9	21.3923	71009.5	60425.3	81373.6	19782.6	104918	13907.3	23447.9	71850.4	30.6839	50511.5	41405.2	48481	80611	8.24112	15382.5	0	11.1325	83259.3	0	50.5828	7.60893	5314.03	6.66667	0.793651	8.03184	1.59103	8.01772	30905.5	6124.19	40780.1	10491.9	9.80723	4195.57
K09788	ko00640	0	2.29148	3.97925	5.30807	1.68776	0	33468.6	0	0	59.8291	1.5083	46551.2	2.363	6190.33	6758.95	30824.3	5.98319	31193.2	5.48754	7736.98	5.08521	29185.7	56219.1	45025.1	40128.6	35252.6	6.75105	37832.8	2.29148	24.2543	0	0	17723.7	0.843882	23243.6	0	0.865801	0	0	0.854701	0	0	26715.3	1684.25	4.85559	2.29148	2.29148	782.392
K06606	ko00562	0	0	0	0	0	0	1.20337	0	0	0	0	0	0	0	0	4677.58	0	4.81348	0	47623.7	2.40674	10.8303	28.8809	0	0.985474	6.01685	0	0	0	20.4573	0	1.20337	3.61011	0	0	0	0	0	0	0	0	0	0	0	0	0	0	0
K13953	ko01220,ko00010,ko00071,ko00350,ko00830,ko00625,ko00626,ko00980,ko00982	0	4.34426	2.99449	26.8368	7.62269	0	24309.7	1.00705	41101.9	3.05701	238084	45161.5	16304.8	13432.8	60780.8	89160.8	17072.9	13167.6	36431.1	44616.7	22.5715	28790.1	133059	7.87981	3251.03	30813.2	25.9701	194271	7.50759	111972	1.78253	0	43137.9	97.7679	44.7398	7.27111	42336.2	0	1.70068	6.30504	0	38781.6	20756.7	24741.1	121307	36639.1	12912.3	40196.9
K10021	ko02010	0	1.25786	0	0	0	0	0	0	0	0	0	0	0	0	0	11.3208	0	3.77358	0	17.6101	3.77358	2.51572	9878.14	0	1.25786	2.51572	0	0	0	8714.97	0	0	6.28931	0	0	0	0	0	1.25786	0	0	0	0	0	0	0	0	0
K01621	ko00030,ko00710	0.415628	422.098	0.606061	0	0.814996	0	3623.24	2.11231	9464.91	0	1.94994	16170.3	3178.06	2573.55	21917	65957.7	21.6877	2499.56	19241.7	108231	6.55497	55614.2	33525	0.820158	42390.1	35663.1	9.60663	4127.77	2.2812	54506.9	0	2.63808	19244	0	14516.9	33077.5	451.029	0	2.54892	1.39071	0	0	22630.7	1049.15	5.27539	4703.78	17017.7	443.57
K07347	ko05133	0	0	0	0.439754	0	0.386698	6.33908	0	1.93349	0.773395	0	1.16009	0.773395	23190.3	32361.6	23200.6	0.439754	13980.5	0	4.21683	5.44987	12.3878	44337.8	2.70139	41933.2	13.975	4.68883	0	0	16881.6	0	0	6589.2	70901.1	1.4881	0	15.0812	0	0	0	0	0.386698	28.2738	5.02707	0	0.397298	0.439754	3.09358
K16784	ko02010	0	1.32275	0	0	0	0	5534.44	0	8042.13	2.79768	0	7165.05	43061.4	2710.25	5.89971	30357.7	8.31503	11289.1	0	11.3234	4.41828	14167.8	47512.2	1.11857	56592.3	15452.3	8.84956	46782.2	0	27140	1.13379	1.47493	6941.27	1.47493	16531.9	1.32275	4617.07	0	1.32275	0	0	0	20062.4	16.0876	4.77503	3.83021	16847.6	4707.73
K07637	ko02020,ko01503	0	0	0.715308	0	2.14592	0.715308	1.43062	0	13.5908	0.715308	0	0	5.72246	13.5908	0	0	0	1.43062	0	0	0	0	0	2.86123	0	0	1.43062	0	0	0	0	0	0	0	0	0	129.471	0	0	0	0	0	0.715308	37.9113	0	0	2.86123	19876
K01246	ko03410	64601.5	0	6.82134	20.9522	6.76819	1.69205	26503.5	71704	51561.6	271523	4.19799	63495.2	108673	103685	36611.3	107006	33789.6	82725.6	22502.5	140665	52083.8	121851	111858	147981	51293.9	57639.7	59382.4	207239	9.68443	107401	403063	11.7116	158270	3.47709	130919	23.4312	104196	0	1.69205	3.35854	0	33498.2	84738	114584	23.038	34409.2	34.7391	104977
K11443	ko02020,ko04112	0	0	2.73224	0	2.75482	2.73224	10.929	2.73224	42714	2.73224	0	5.48706	18690.1	30640.6	21408.5	51534.7	23166.9	14971.3	0	110092	73090.7	13464	34186.4	2.62467	23.6705	23.4554	5.35691	5.24934	2.73224	32.1803	0	0	1559.41	0	0	0	116284	5.46448	2.73224	0	0	2.73224	0	138828	2.73224	0	13.6838	112989
K03228	ko03070	1.27714	2.55428	3.83142	0	1.27714	0	1.24844	0	5.10856	0	0	3.83142	7.66284	11.4943	39905.7	27553.9	28518	13646.6	0	52380.4	7.49064	26249.6	49633	0	46965.9	6.225	40774.9	1.22549	0	25790.4	0	0	8712.11	0	0	0	20483.8	3.40028	0	0	0	2.55428	0	19513.2	0	0	3.83142	22859.8
K17067	ko01200,ko00680,ko00625	0	0	0	0	0	0	0	0	0	0	0	0	0	0.784314	0	21.1765	5.4902	1.56863	0	2.35294	0	0.784314	0	0	1.56863	1.56863	0	0	0	1.56863	0	0	0.784314	0	0	0	0	0	0	0	0	0.784314	0	0	0	0	0	0
K00830	ko01200,ko00630,ko00680,ko00250,ko00260,ko04146	2.55754	0	4.26257	0	3.41006	0	12.4737	1.62444	20.9201	1.70503	0	5.68101	11.9352	74.6543	21.1317	81911.2	67.8629	37.7823	0.852515	100065	13.0322	50.777	21952.8	0	29015.3	34636.7	14.9727	2.49151	88407.1	46.2626	0	0.825083	371.703	0	0	0	6426.66	5.71033	0	0	0	1.70503	0.852515	391.529	0	0	8.52515	3159.02
K11900	ko02025	0	0	3.83554	1.08578	1.79199	0	58959	64722.7	7963.23	0	0	0	0.690131	35362.7	32154.6	52274.5	14.6803	43999.2	17338.1	4272.84	8.01489	23351.4	56352.5	19.7919	46103.3	84498.8	14606.9	73607.5	1.34409	11306.6	0	0	144291	0	18240.8	2.97324	2553.01	0	0	2.28311	0	0	18922.5	20.5883	0.690131	0.690131	1.40144	458.504
K00451	ko00350,ko00643	3.23896	0.769823	13.6662	0.769823	6.95175	1.54321	15.3098	2.41516	25456.3	3.00984	0.782473	12300.7	10934.9	33958.2	14566.2	34401.9	73100.9	5600.6	3.07716	62088.9	14615.2	26977.5	62330.6	6773.38	57357.5	27.6341	92140.4	0.777001	117827	15055.7	0	0.769823	9726.27	1.53965	0	0	114927	4.84652	1.54143	0	0	3.86711	0.769823	116990	0.771605	3.06451	92805.3	111738
K01027	ko00650,ko00072,ko00280	0	0.803213	0	0	0	0	0	0	0	0	0	0	0	0	1.60643	8.83534	1.60643	2.40964	0	0	0	0	2270.78	0	0.803213	0.803213	0	0	0.803213	2.40964	0	0	151.343	0	0	0	0.000257396	0	0	0	0	0	0	0	0	0	0	0
K00496	ko00071,ko00930	0	0	2.86123	0	1.43062	0	0	0	3.07265	0	0	0	1.64204	1.64204	2.59081	31100.7	27342.2	5.7262	0	16.4413	0	1599.28	4130.29	0	15.8501	8.97369	0	0	3.28906	14.8033	0	0	28.8367	0	0	0	4654.73	0	0	0	0	0	0	18.2589	0	0.823045	0	2263.67
K15862	ko00190,ko02020	0	0	0.487329	0	0.487329	0	2.11335	1.62602	0.487329	0.487329	0	5.36538	3.25203	18.4546	0	0.487329	0	1.5873	1.47493	0	0	0	1533.33	0	0	0	0	9579.16	0	1.47493	0	0	3.0197	0	0	0	3540.98	0	0	0	0	0	36.3407	2873.36	0	5.89971	0	4.85631
K00005	ko00640,ko00561	0	0.884173	0	44.3925	0	0	33749.4	0.884173	15773.5	0	0	11125.5	10447.5	4464.8	29743.1	21496.9	3867.94	65213.7	65.8145	14457.2	11.0684	22.2872	57567.4	1.81268	33775.3	4342.54	1.87266	6796.1	0.913242	64996.1	1.38313	5.82309	62303.6	2.80899	11.6714	9.37927	8.21918	0.928505	0	4.08253	0	0.884173	43346.3	12.8427	3.54343	7897.94	174.081	12.3391
K00818	ko01210,ko01230,ko00220	0	1.5873	3.06476	0	0	0	4.54147	0.852515	26.0947	0	0	1.5873	2.57622	20475.6	10.9983	30057.7	12925.3	20.6309	0.884173	8.29392	1.69205	29595.7	48657.2	2.43333	2254.34	25.39	27631.7	0	0	27.2526	0	0	29980.9	2.91305	13062.5	0	3576.46	0	0	0	0	0	15.9151	4359.7	1.5873	2.47147	1.5873	10.107
K02066	ko02010	1.80181	2.18547	19381.9	0	9.47168	2.62964	62412	4.06521	47243.8	2.69059	0	167205	48.898	129575	70704.1	170642	145955	81030.6	48046.4	112441	16962.4	110475	126384	63029.7	94141.4	108801	25.4144	90699.6	22.4246	18174.4	0	0	99110.8	1.77072	57386	1.79453	142767	7.2674	0.896057	11.5777	0.881834	7.17329	93321.8	126124	23.36	17188	95366.3	146514
K11688	ko02020	0	0	0	3.003	0	0	0.998004	0	12419.4	0	0	2.87594	2.0141	14560	6.98603	58.7529	24.3597	10.8281	1.00705	20.6629	6.80892	5.92899	19969.3	1.001	7.62981	5.81091	0	3.00905	0.938967	5.86995	0	0	33.6395	0	0	0	3064.34	0.938967	0	0	0	0	11378.9	1631.42	0	2.0141	1.93697	2084.32
K03555	ko03430	19810.1	4.73817	16474.5	31650.7	20414.6	0	86821.2	41886.5	60126.9	2.62039	8.11749	244559	59639.2	228828	57924	80686.1	108133	73062	69445.6	93461.7	5176.84	68070.4	86106.6	94705.6	54587.9	92529.5	60357.9	230187	91805.5	94767.6	40956.3	102368	180339	1.1172	140362	104568	123155	2.11792	1.97269	921.001	0.375799	7.23618	130885	128120	2189.47	150254	58074.4	131189
K01755	ko01230,ko00250,ko00220	7.35059	88430.5	18.463	14283.4	50991.9	0.69735	63785.4	8.73175	69134.8	60.0669	2.39356	68057	90639.6	93766	73011.1	130222	82168.7	78644.7	100507	149788	32.7327	83431.8	134844	64102.5	94104.7	72215.2	40.9678	97725.1	96337.6	96045.7	0	134559	62292.2	3.38742	27.4954	77792.3	141698	2.81985	5.07501	138099	1.87521	16.4977	60424.5	165165	29556	78038.7	15712.8	140996
K01129	ko00230	3.24477	1.76367	12.9638	9922.57	13.6827	2.00592	61054.6	3.81708	67246.3	8.22475	4.89518	99171.2	32040.8	128698	30.5512	124598	65207.5	28526.7	44178.5	79353.9	23727.2	75629	86128.5	59114.4	31432.5	63322.9	37269.4	95380.4	64415.7	59571.4	2.38413	103738	115745	1.54846	55514.6	97306.2	106807	4.3141	2.00992	55235.9	2.67105	9.80284	98359.4	106211	45155.2	75048.8	15296.6	11751.6
K16171	ko00350,ko00643	0	2.55701	4.97911	0.995025	3.98704	2.0202	5.75986	0	21.4114	207314	2.49087	9.67065	20.516	41.9994	58467.8	29714.4	11335.1	13902.9	1.96684	26544.6	8.4518	29986.4	66051.8	6.34921	52899.6	22.2973	26607.3	0	53633.2	17425.1	0	1.0101	46.8557	0	0	0	9584.49	4.01025	0.992063	0	0	3.01227	10.1264	14351.3	0	0	3.47059	850.517
K01665	ko00790	0	0	0.870322	3.57054	1.55039	0	5113.32	0	7461.53	337044	0	3378.14	5.68694	26513.1	15671.6	67831.8	3296.59	8909.33	3.39354	106813	5.83639	40137.2	20952.1	37248.1	6009.23	17207.1	32982.9	28355.8	1.64779	8186.46	0	0	3463.87	0	30303.5	2.13675	2469.55	0	0	0	0	1.68594	12264	662.368	5.38955	29.6994	1.74292	2465.15
K02011	ko02010	2.10687	0	0	26565.5	3.65352	0	33847.2	37161.8	12.9021	259547	369509	28370.1	34137.7	58086.2	164263	217022	8062.5	103261	8486.53	139871	66143.2	62863.8	344313	18096	233876	77105.7	55964.5	135452	14.8689	128151	2.38758	3.35224	139040	4.76066	24.4727	6.22694	4243.92	0	0	3.59189	0	1.70949	43745.2	18.7626	3.97336	35204.4	14076.2	913.944
K11072	ko02010	0	0	4.45742	121965	1.9141	0	126689	4.81342	23348.7	0	140690	221593	37075.3	55810.8	57079.6	73155.5	112796	92083.2	56707.2	274360	61246.1	47410.9	114206	126253	18326.2	88374.2	2.96633	153934	13965.1	118030	218943	119701	119966	2.72503	162669	57491.4	3.09936	0	156.547	2.04196	44.0677	8.52526	129440	370.903	7.288	20204.9	47.7389	335.28
K13747	ko00330	1.70503	0	10.6912	3.86389	2.55754	0	28539.6	34683.7	18.2526	165072	0	7141.78	19805.7	86166.6	0	1.70503	3.43692	3888.12	15.2805	0	0	2.56513	3466.77	9.78743	0.852515	1136.29	11.0827	26114.1	4.00388	6928.82	1.4556	2.30812	13181.7	0	72083.8	4.29641	99466	2.55754	0.854701	0.877193	0	4.28725	14408.3	121143	4.39366	2.58659	45811.7	118125
K07639	ko02020	0	0	0	0	0.596303	0	0.768049	0	0	270285	0	0	0	59.034	23.5415	122.436	2.30415	35.5846	0	6.07738	12.8111	23.5415	303.02	0	49.2084	18.2098	16.6514	0	0	33.9368	0	1.5361	96.4031	1.51376	0	0	0	0	0	0	0	0	0	0	0	0	0	0
K02705	ko00195	0	0	0	0	0	0	0	0	0	0	0	0	0	0	0	2.52525	10692	24840.5	0	0	0	0	0	0	0	0	0	0	0	9997.82	0	0	0	5.05051	0	0	0	0	0	0	0	0	0	0	0	0	0	0
K02843	ko00540	0	0.980392	6.93715	4392.87	1.98441	0	9738.35	75309.5	16.1524	0	0.980392	165914	3.75921	17432.5	7.84496	50603.5	22970.7	55825.9	49699.8	32997.7	13.6633	16301.6	61179.3	8492.72	41876.8	22836.2	4.99899	105827	69667.5	38081.7	0.960615	0	70065.4	1.02881	21237	0.980392	3273.97	0	0	0.980392	0	0	81260.1	2131.24	4.86241	22230.2	6.89375	1416.71
K05917	ko00100	0	0	0	0	0	0	0	0	0	0	0	0	0	0	0	7889.43	5.46448	0.78064	0	5.46448	0	0	0	0	0.182318	0	0	0	0	1.56128	0	0	0.78064	0	0	0	0	0	0	0	0	0	0	0	0	0	0	0
K18912	ko00340	0	0	0	0	0	0	0	0	0	0	0	0	0	0	0	5052.07	6470.44	1.52905	0	1.52905	0	1.52905	0	0	0.764526	0.764526	0	0	0	0	0	0	0.764526	0	0	0	0	0	0	0	0	0	0	0	0	0	0	0
K16049	ko01220,ko00984	0	0	0	0	0	0	0	0	0	0	0	0	0	0	0	8580.84	0	1.10375	0	4.41501	0	3.31126	0	0	0	1402.34	0	0	0	1.10375	0	0	1.10375	0	0	0	0	0	0	0	0	0	0	0	0	0	0	0
K08764	ko00120,ko04146,ko03320	0	0	0	0	0	0	0	0	0	0	0	0	0	0	0	23.2751	2.49377	0.831255	0	0.831255	0	0	0	0	9540.03	0.831255	0	0	0	1.66251	0	0	0	0	0	0	0	0	0	0	0	0	0	0	0	0	0	0
K11083	ko02010	0	0	0	0	0	0	0	0	0	0	0	0	0	0	0	6026.5	1.10742	2.21484	0	3.32226	0	3.32226	0	0	1.06758	1.10742	0	0	0	0	0	0	2.21484	0	0	0	0	0	0	0	0	0	0	0	0	0	0	0
K10533	ko00903	0	0	0	0	0	0	0	0	0	0	0	0	0	0	0	16086.1	17061.1	0	0	8521.4	0	5.05051	2.52525	0	10.4268	0	0	0	0	2661.01	0	0	2.68817	0	0	0	0	0	0	0	0	0	0	0	0	0	0	0
K07669	ko02020	0	0	0	0	0	0	0	0	0	0	0	0	0	0	2.91121	12447.6	1.4556	0	0	2.91121	0	2.91121	0	0	2.91121	0	0	0	0	0	0	0	0	1.4556	0	1.4556	0	0	0	0	0	0	0	0	0	0	0	0
K00627	ko01200,ko00010,ko00020,ko00620	5.09699	9.45363	112166	43971.5	57905	1.67926	132884	8.22383	45277	65.1015	4.20741	101884	122732	182645	73665.2	138245	122715	102734	128323	366123	50686.6	161637	157998	37953.1	143598	118260	34439.5	331390	102794	268679	4.07186	2684.82	128007	1.38754	145881	23877.9	99974.8	5.09517	2.1598	93490.1	20.4573	106301	113050	93049.3	83014.7	34182.2	120547	103604
K10027	ko00906	0	0	43.906	0	0	0	3.39375	0	10.4512	2.46914	0	5.63957	3.50435	1444.06	28793	68468	32.7879	15.4548	0	37380.9	5.75825	80108	14947.2	0	15464.3	45533.3	6.60391	0.654879	0.627746	18449.4	0	0	3159.73	1.91037	0	0	20128.9	0.715308	0	0	0	1.39144	0	12850.4	0	0	0.676133	3878.41
K13991	ko02020	0	0	1.29199	0	0	0	1.29199	0	1.41243	0	0	1.41243	1.41243	0.116085	36132.2	35657.3	5.16796	2.58398	0	38859.9	1.29199	52121.8	6493.68	0	14.2119	18031	2.58398	0	0	11.6279	0	0	1947.48	0	0	0	3424.96	0	0	0	0	0	0	18.5696	0	0	0	882.519
K00759	ko00230	0	1.94932	5.57319	31.9119	7.52357	0	41168	14.639	24496.6	166800	8.98735	21729.9	66745	79134.8	43447.5	94427.4	74.7312	13868.5	28.005	104628	96911.4	49328.1	94202.4	16775.8	62711	26295.4	21.7943	236406	170559	111103	5.59068	5.30544	181488	0	99579.4	101161	25814.1	1.76367	0	3.72451	4.1419	3.80952	86021.5	26305	18.3218	24818.8	12822.7	28752.3
K20267	ko02024	0	0	0	0	0	0	0	2.19298	0	0	0	0	0	0	2.19298	10.9649	0	0	0	41658.3	0	8426.03	8266.64	0	4.38596	4.38596	0	2.19298	0	4.38596	0	0	6.57895	0	0	0	0	0	0	0	0	0	0	0	0	0	0	0
K18326	ko02020	0	0	0	0	0	0	0	0	0	0	0	0	0	0	2.82486	0.706215	0	1.41243	0	0	0	0.706215	0.706215	0.706215	0	0	0	0	0	1.41243	0	0	532.267	0	0	0	0	0	0	0	0	0	0	0.706215	0	0	0	0
K18911	ko00340	0	0	0	0	0	0	0	0	0	0	0	0	0	0	0	4438.41	12.7952	0	0	9.55891	0	2.05761	1.02881	0	1.02881	3.08642	0	0	0	6.47249	0	0	6.47249	0	0	0	0	0	0	0	0	0	0	0	0	0	0	0
K03795	ko00860	0	0	0	0	0	0	0	0	0	0	0	0	0	0	0	2089.91	0	0	0	0	2.68817	2.68817	4222.12	0	10.7527	0	14636.8	0	0	5.37634	0	0	5.37634	0	0	0	0	0	0	0	0	0	0	0	0	0	0	0
K16050	ko01220,ko00984	0	0	0	0	0	0	0	0	0	0	0	0	0	0	0	7517.66	1.13766	1.13766	0	0	0	1.13766	0	0	2.27531	1.13766	0	0	0	1.13766	0	0	0	0	0	0	0	0	0	0	0	0	0	0	0	0	1.13766	0
K09459	ko00440	0	0	0	0	0	0	0	0	0	0	0	0	0	0	0	9872.3	3.1746	0	0	7.93651	0	3.1746	7977.87	0	3.1746	0	0	0	0	1.5873	0	0	3.1746	0	0	0	0	0	0	0	0	0	0	0	0	0	0	0
K17989	ko01200,ko01230,ko00260,ko00270,ko00290	0	0	0	0	0	0	0	0	0	0	0	0	0	0	0	8.68621	1.08578	2373.62	0	0	0	2.17155	13.0293	0	4.34311	0	0	0	0	2.17155	0	0	4.34311	0	0	0	0	0	0	0	0	0	0	0	0	0	0	0
K14565	ko03008	0	0	0	0	0	0	0	0	0	0	0	0	0	0	0	9597.68	0	6.17284	0	107488	0	12.3457	55.5556	0	40481.7	6.17284	0	0	0	12219.7	0	0	0	0	0	0	0	0	0	0	0	0	0	0	0	0	0	0
K18430	ko00520	0	0	0	0	0	0	0	0	1.99601	0	0	0	0.998004	0	0	12.5969	0	3279.27	0	27.1318	0.968992	8.72093	29.0698	0	5.81395	3.87597	0	0.968992	0	18.4109	0	0	2.93599	0	0	0	0	0	0	0	0	0	12276.1	0	0	0	0	0
K02386	ko02040	2.72109	0	6.80272	0	2.72109	1.36054	19.352	2.72109	52343.3	0	0	2.32394	17.1124	33420.3	19105.7	74817.2	34343.1	18375.1	0	144961	34663.2	39594.3	83043.7	4.38596	66840.6	18209.2	29.3988	0	8.96998	18372.3	0	0	6511.18	0	0	1.36054	109588	0	0	0	0	2.72109	0	123178	0	0	73104.9	110602
K04675	ko04350,ko04060,ko04550	0	0	0	0	0	0	0	0	0	0	0	0	0	0	0	13.3333	4.44444	8.88889	0	91463.9	0	4.44444	26.6667	0	8.88889	0	0	0	0	43989.9	0	0	17.7778	0	0	0	0	0	0	0	0	0	0	0	0	0	0	0
K00491	ko00220,ko00330	0	0	0	0	0	0	0	0	0	0	0	0	0	0	0	6871.11	2.52525	0	0	2665.24	0	0	0.841751	0	2.52525	0.841751	0	0	0.841751	0.841751	0	0	0.841751	0	0	0	0	0	0	0	0	0	0	0	0	0	0	0
K01617	ko01220,ko00362,ko00622,ko00621	0	0	0	0	0	0	0	0	0	0	0	0	0	0	0	6027.15	2734.05	1.29199	0	2.58398	0	3.87597	1.29199	0	2119.01	1.29199	0	0	0	3.87597	0	0	1.29199	0	0	0	0	0	0	0	0	0	0	0	0	0	0	0
K03229	ko03070	0.933707	0.933707	1.86741	0	0.933707	0	2.80112	0	8.40336	1.86741	0	1.86741	4.66853	8.40336	9.33707	23608.8	20.0922	13272.9	0	50182.7	3.78864	19734	42566.7	0	29092.4	8.5379	14.0056	0	0.960615	27226.8	0	0.933707	8976.24	0	0	0	19890.6	0	0	0	0	0.933707	0	16899.3	0.933707	0	2.80112	21332.3
K13540	ko00860	0	0	0	0	0	0	0	0	0	0	0	0	0	0	0	3918.5	1.34409	0	0	2.01613	0	1.34409	0.672043	0	1102.3	1.34409	0	0	0	3.36022	0	0	0.672043	0	0	0	0	0	0	0	0	0	0	0	0	0	0	0
K07258	ko00550	0	3.10766	10.5713	75877.7	7.6028	4.76866	73743.2	13.008	11143.9	3.62319	2.81294	42965.1	51803.4	22339.5	37392	92396.8	51.3587	77062.9	31512.8	52025.9	28450.9	79.6836	76002.3	57499.6	21589.5	67631.1	29.0423	105784	5.10433	188638	3.61809	4.97651	156849	3.21282	53623.2	16.4319	13620.9	0	1.61721	4.46247	0.85034	6.03372	79029.6	27416.6	44558.3	92111.8	10803.3	10857.4
K06226	ko04340,ko04341,ko04360,ko05200,ko05205,ko05217	0	0	0	0	0	0	0	0	7.40741	0	0	0	0	7.40741	7.40741	11517.3	29.6296	14.8148	0	7.40741	7.40741	14.8148	133.333	0	14.8148	0	0	0	0	7.40741	0	0	29.6296	0	0	0	22.2222	0	0	0	0	0	0	7.40741	0	0	0	0
K16051	ko00984	0	0	0	0	0	0	0	0	0	0	0	0	0	0	0	15905.7	1.30985	919.322	0	3255.85	0	6.44212	0.837521	0	3873.03	3.13795	0	0	0	0	0	0	5.22626	0	0	0	0	0	0	0	0	0	0	0	0	0	0	0
K00251	ko00120,ko00140	0	0	0	0	0	0	0	0	0	0	0	0	0	0	0	17112.9	0	9.43396	0	28.3019	0	6.28931	50.3145	0	3.14465	12.5786	0	0	0	9.43396	0	0	3.14465	0	0	0	0	0	0	0	0	0	0	0	0	0	0	0
K19721	ko04974	0	0	0	0	0	0	0	0	0	0	0	0	0	0	0	86.0215	10.7527	5.37634	0	26.8817	0	5.37634	21.5054	0	10.7527	5.37634	0	0	0	0	0	0	5.37634	0	0	0	0	0	0	0	0	0	0	0	0	0	0	0
K04608	ko04072,ko04080,ko04724	0	0	0	0	0	0	0	0	0	0	0	0	0	0	0	7621.79	0	19.6078	0	108639	0	19.6078	49.0196	0	9.80392	9.80392	0	0	0	29.4118	0	0	29.4118	0	0	0	0	0	0	0	0	0	0	0	0	0	0	0
K00799	ko00480,ko00980,ko00982,ko05204,ko01524	30.8906	10.8599	312904	6.21596	113038	10.9058	160000	24.3295	194490	23.231	6.28214	226693	100506	367239	552562	998650	241142	171693	12.1306	648774	260806	531981	1.07732e+06	12765.1	557387	242679	372548	72768.6	70096.6	319848	0	16.6356	187263	18.8842	32829.8	19.0109	1.14477e+06	18.2284	1.52905	4.55786	2.89855	73.4224	58551	1.27935e+06	9.20784	4.44558	347482	1.14283e+06
K01858	ko00562,ko00521	0	1.41844	4.7224	0.992063	8.59182	0	16773.1	0.915751	116014	0	0	16.4053	22120.1	32546.7	40250.7	64289.1	10.6601	23.8928	2.32424	79935.1	8.76636	74403.6	12124	60533.9	39386.5	40343.4	21608.2	3.60141	2.4105	21033.2	4.7619	0	12969.4	0	35177.3	3.08876	94109.9	0.908265	2.32424	0.915751	0	5.95238	5594.47	119886	1.98553	2.29358	9.35495	105906
K10217	ko01220,ko00380,ko00362,ko00622	0	0	2.11416	0.704722	0	0	1.40944	0	20330.9	0.704722	0	1.40944	4.33404	4972.95	6.17284	30596.4	4301.67	20241	0	4.78437	7.56343	14.3866	39858.8	1.40944	44952.4	8.21372	6.31625	0	0	23081.8	0	0	5946.62	0.685871	0	0	17580.5	1.38223	0.704722	0	0	0.704722	0	19579.4	0	0.704722	2.81889	23287.5
K11643	ko05203	0	0	0	0	0	0	0	0	0	0	0	0	0	0	0	9161.89	10.101	0	0	3.367	3.367	3.367	20.202	0	6.73401	0	0	0	0	0	0	0	3.367	0	0	0	6.73401	0	0	0	0	0	0	0	0	0	0	0
K02258	ko00190	1.55763	0	10.9885	1.87266	3.24968	1.69205	9.61462	1.55763	29.5922	10.543	0	4.75798	2908.34	7112.61	13598.9	66458.8	47.7911	31.4015	0	117154	9.62576	41153.6	42989.1	5.07614	16167.8	29023.1	8950.22	0	74039.6	4922.41	0	1.64204	2790.47	0	0	3.11526	144473	1.55763	0	0	0	3.24968	0	132151	0	0	45462.5	140893
K04093	ko01230,ko00400	0	0	0	0	0	0	0	0	0	0	0	0	0	0	0	24.8081	0	1.70068	0	3.0581	3.0581	1.70068	13.6054	0	4.75878	11.2182	0	0	0	0	0	0	3.40136	0	0	0	0	0	0	0	0	0	0	0	0	0	0	0
K12525	ko01230,ko00260,ko00270,ko00300,ko00261	0	0	0	0	0	0	0	0	0	0	0	0	0	0	1.23305	0.411015	0	0	0	0.411015	0.411015	0	0.411015	0.411015	0	0.82203	0	0	0	0.411015	0	0	1.23305	0	0	0	0	0	0	0	0	0	0	0	0	0.411015	0	0
K01602	ko01200,ko00630,ko00710	0	0	0	0	0	0	0	0	0	0	0	0	0	2.34742	0	8212.19	9.38967	7.04225	0	0	2.34742	2.34742	16.4319	0	4.69484	2.34742	0	0	0	2.34742	0	0	4.69484	0	0	0	4.69484	0	0	0	0	0	0	0	0	0	0	2.34742
K00956	ko00920,ko00230,ko00450,ko00261	29348.6	0	5.99115	0	0	0	9811.31	0	92907.8	54.445	0	26349.4	8.45431	11731.6	52284.1	39233.2	7534.85	38536.1	18966.9	6.34346	56620.5	18.5966	52991.8	20217.2	30.0144	5713.97	8.46276	43341.7	2.01157	22563.8	1.29955	2.00439	25328.3	0.769823	20182.8	9.17943	3717.13	0	2267.84	54978.5	0	2.29365	36695.1	3402.57	78.1051	51845.8	8.60965	4611.92
K04092	ko01230,ko00400	0	0	3.43643	0	3.43643	0	42528	2.80112	3.43643	8.62069	0	9043.33	78439.4	2272.58	11.4943	44990.8	44209.8	28603	3.43643	86486.9	20.8531	11776.7	35142.4	2.50627	18860.6	76716.4	3.30033	69305.4	8.98977	102418	0	0	18689.3	0	14.835	10.5808	8517.19	0	0	3.0581	0	5.75097	40809.5	37.6646	2.09644	75944.6	48318.4	1902.73
K21010	ko02025	0	0	0	0	0	0	0	0	0	0	0	0	0	0	1.01317	1969.17	0	1.01317	0	0	0	3.03951	4455.71	0	7.0922	5.06586	0	0	0	3010.51	0	0	1.01317	1.01317	0	0	0	0	0	0	0	0	0	0	0	0	0	0
K02689	ko00195	0	0	0	0	0	0	0	0	0	0	0	0	0	0	0	2.58398	7.11913	50.7831	2.58398	0	1.13379	3.71777	8.88572	0	0	2.26757	0	0	0	9.70311	0	0	2.58398	859660	0	0	0	0	0	0	0	0	0	0	0	0	1.13379	0
K03396	ko01200,ko00680	0	0	0	0	0	0	0	0	0	0	0	0	0	0	0	16540.7	10.6383	3.5461	0	3.5461	0	1.77305	21.2766	0	10.6383	1.77305	0	0	0	0	0	0	1.77305	0	0	0	1.77305	0	0	0	0	0	0	0	0	0	0	1.77305
K02510	ko00350	3.69004	0	3.69004	34.8322	4.92005	1.23001	17819.3	0	16.1611	0	0	7842.06	16.1041	31147.4	35.4659	87534.6	53.0716	1483.7	0	88608.9	16.6123	30086.5	124804	1.24844	115247	47.5615	21.475	1.31234	59572.9	84817.1	0	1.24844	30607.4	0	0	0	101360	46411.9	0	1.23001	0	24348.2	1.23001	132548	1.34409	1.287	11.0701	98416.1
K05522	ko03410	0	7.21981	5.44218	0	1.26743	2.72109	15813.5	1.17371	40.1057	1.36054	2.25989	3621.15	67516.4	9766.53	5619	10434.6	2885.34	6143.86	66045.1	19.5248	2.6426	9.54457	1684.68	29826	62.9937	8388.47	8.32019	35469.6	65546	30858.8	0	53163.9	23670.9	0	8349.93	54516.9	25451.7	0	4.25072	0	0	4.64787	32048.6	21193.3	113892	39461.3	29338.2	24023.8
K06165	ko00440	1.65837	0	8.22716	0	1.65837	0	12016.5	1.65837	10589.9	0	0	10571.4	19.9005	37867.7	32358.2	32278.3	14706.3	14161.9	0	49121.5	43280.5	43603.9	76476.3	0	45236.4	16435.1	80810.8	0	1.63399	27359.7	0	0	7045.01	63.3846	0	1.65837	103185	0	0	0	0	4.97512	3.31675	132651	0	0	44557.5	108035
K01209	ko00520	0	0	0.604961	0	0	0	0	0	0	0	0	0.604961	1.74651	2.28311	3.62976	4.23472	2.28311	1.81488	0	3.0248	0	1.20992	15.2969	0	0.604961	18.7538	1.20992	0	0	0.604961	0	0	17473.1	0	0	0	2085.04	0	0	0	0	0	2.50627	7.99087	0	0	0	1.14155
K02933	ko03010	142669	18.695	108820	530311	129196	3.68324	108457	195175	193988	250768	427128	109365	89147.3	332748	26.3033	94330.8	152740	244491	46155.2	112746	150280	61746.8	89941.5	163922	64668.6	117851	30598.8	337100	31.552	208060	13.1905	38.8373	246980	0	304894	40.7958	106238	1.87266	7.14286	11.0913	0	218.555	253998	85135.7	213876	123003	50346.5	102564
K00835	ko00290	0	3.23397	16251.2	5.93916	6.55875	0	26966	49377.6	14870.7	458252	114099	49152.7	0	30990.3	0	15972.7	0	43945.2	23323.2	0	0	0	1503.06	108003	0	5142.53	0	121025	0	5.88451	0	0	10168.5	0	7.77393	0	0	0	0	115626	0	0	14414.3	794.799	44836.6	4946.97	12618.9	367.903
K00283	ko01200,ko00630,ko00260	106561	2.59158	9.91429	131458	65305	6.41402	12205.1	2.62732	44322.6	0.631313	0	9222.23	18914.1	27699.5	17756.4	3000.63	6325.41	16.6427	2.33918	9.68944	4310.08	3.70034	1599.63	8.34627	1.90115	8.00025	12.5782	10.0859	0	7.67016	1.64204	1.16959	111.46	0	13.8979	2.62732	88924.7	1.26263	0	0.631313	0	176988	5818.78	90503.6	3.50877	7.15386	70044.8	78330.9
K02390	ko02040	1.54723	1.43657	8.38616	8.64435	7.71299	0	17545.1	1.34695	31.0703	0.726216	0.775194	7.1058	2999.05	44344.6	100234	120071	5201.1	18866.8	2.91624	25013.7	56822.8	27194.6	72927.5	0.821018	81048.1	62510	48920.7	2.74319	4.63396	41334.8	0	1.32434	13304.1	122398	0.4363	5.55137	114335	2.99967	1.45243	0	0	9.07275	30095.7	107512	1.45243	1.68474	11.2298	92037.8
K08744	ko00564	0	0	3.6134	0	6.93363	0	4.9022	1.81159	11.342	3.50654	0	3.30033	12.1332	11.7288	21.6008	76209.6	44043.5	14566.1	0	117736	19.8437	37013.6	46869.3	0	14908	4583.74	3.19834	1.31752	12.0228	55550.8	0	0	9588.24	0	0	0	15179.1	1.8018	0	0	0	0	9410.18	13072	2.63505	3.95257	0	57.1971
K05365	ko00550	0	0	0.832293	1.95276	0.832293	0.832293	8405.7	3.03498	5334.68	34.9688	0	5520.36	5700.95	10428.3	0.416146	0.832293	3.90449	14.0244	1.79067	0.416146	0.416146	0	1.25	5.94957	0	3879.11	0.832293	22066.2	0.427899	0.416146	0	0	4983.69	0	1.79119	0	18211.7	1.66459	0.416146	0.416667	0	1.24844	2474.58	14540.1	0.416667	11667	12039.5	21841.9
K03201	ko03070	1.06157	1.06157	5.13046	0	4.24628	0	5.13046	0	13.623	0	0	5.30786	9.55414	89.172	28123.9	37135.4	16.2872	7742.97	0	82359.1	7.78073	9875.37	14483.2	0	4835.73	16756.9	10.2953	1.86457	1.76835	23426.4	0	0.884173	1672.4	0.813008	0	0	4532.2	1.06157	0	0	0	2.12314	0	149808	0	0	16.8077	397.284
K00691	ko00500	0.944287	1.77261	0.944287	89987.2	16295.5	0	62212.9	1.71589	8166.7	0	0.771605	162271	10248.1	25015.7	0	5524.75	0	19.9746	2.34683	0	1.77261	1.71589	5.54975	16620.4	2.71689	25268.8	0	78111	0	5.03171	0	0	35264.5	0	5.44382	2.71689	0	0	0.944287	2.54421	0	0.468823	62155.1	1541.33	46133.3	29223.1	0.944287	4.51978
K10107	ko02010	0	0	0.859107	0	1.63399	0	36792.8	0	6.83506	0	0	142655	1.90476	62025.8	19.28	37744.9	8.94628	1308.02	1.90476	31757.4	53708.9	47.3934	15092	1.90476	28991	27836.7	4.01606	59121.4	1.62892	13530.4	0	0	42819.3	0	4.86867	0	5492.02	0.859107	0.952381	0	0	0	42453.1	30.7145	2.85714	0	1.70513	1599.83
K05349	ko00500,ko00460,ko00940	2.76243	2.61892	6.48209	1.46745	9.54529	0.898425	32256.7	5.49519	9898.17	2.93406	0	4398.21	27210.7	4141.1	45434.1	32098.5	52.8728	18615.4	39159	12138.3	15449.6	13776.5	3596.33	4.70786	13188.4	24175.8	9104.79	8110.15	3.31497	23832.2	0	84164.6	14054.7	37462.6	3.39329	99627	116903	1.84162	2.56156	14921.7	0	21917.5	39463.3	14311.5	2.11538	41868.1	16083.7	113435
K03271	ko00540	0	0	48179.9	7.70647	3.2784	0	65547.6	1.79211	26603	0	0	104992	10463.2	24861.2	40355.5	43817.3	16.9127	34028.9	11.3528	64707	17.0027	35.0322	69619.1	137496	49862	59668.6	10.101	124557	6.78581	18354.2	0	0	75502.4	1.6835	10.3153	6.11294	27143.7	0	0	5.26316	0	1.65837	108955	20035.6	132860	44.4786	7.96975	20502
K01057	ko01200,ko00030	1.48148	0	12.8384	5.35757	11.8479	5.71778	58604.1	28952.5	50881.3	2.89992	0	40669.7	31851.6	109660	17.515	71978.1	25.2363	80927.9	111220	84918	16.0565	94662.5	22699.6	46560.5	35602.3	58328.7	10.2842	107271	1.48148	54506.2	0	3.16484	51456.9	0	40216.1	2.65608	131412	7.34045	0	7.75627	0	5.65746	55224.2	146893	13.4379	83030.7	314.438	149562
K11690	ko02020	0	0.752445	0	2.33645	0.777001	0	3695.04	0	5.80453	0	0	0	3.97931	14370.6	3.78678	14617.9	9294.05	14.9075	2.09644	6.87023	2.30645	6.12242	14801	0.778816	15.0184	4.81045	0.752445	789.457	3.78678	6.82112	0	0.752445	6103.86	0	0	0	5060.99	0	0	0	0	0	23984	1921.57	0	2.09644	0	1190
K02041	ko02010	5.17177	3.69254	15.6325	93403.9	16.4677	2.58588	5820.9	0	38343.4	6.26146	1.32802	8275.84	49695.8	69300.8	161320	161852	54643.6	94557.4	0	62728.5	131585	44334.9	279679	2.55428	117425	34860.7	70656.6	19407.4	37827.3	125795	0	2.52558	77643.6	3.75043	9432.55	3.79965	239869	3.84374	0	0	1.32802	11.784	13895.4	316426	22399.9	4.5686	25.8272	263573
K10979	ko03450	2.20234	1.10742	6.99731	1.04493	8.23549	0	5591.64	4.41718	6899.62	3.2981	0	10.3254	21782.7	28012.1	63927.8	88915.6	11860.8	47.1824	0	22270.2	16.2506	12419	78826.3	4.17973	34859.1	5615.73	11684.8	2.21729	49697.8	26030.4	0	2.13361	9026.51	0.983284	0	1.15741	115731	0	0	0	0	229091	0	141589	1.04493	0	46649.3	112845
K01740	ko00270	5.48475	6.25804	22750.1	62.4315	11.4501	5.57168	121881	111789	119620	0.786164	0	36500	171302	94538.6	54925.7	173559	69970.8	117104	115636	186956	67682.3	67955.6	190359	77297.1	161530	140461	36.7775	281932	23917.4	184314	6.50445	84308.8	114274	3.14964	34705	120622	116415	1.57233	3.84795	167840	0	9.18852	119470	14444.7	103315	70002.5	92929.8	16872.4
K02046	ko00920,ko02010	0	161194	6.00711	3.74777	4.62963	2.53489	20209.1	3.80143	12.8272	391887	0	13982.8	23755.3	50844.2	72640.7	107444	124485	15740	29265.6	100029	54355.3	43754.7	98924.3	101311	27615.4	38965.3	15773.6	48160.6	71626.8	51723.9	0	0	23450	2.30466	47894.8	0	84226	0	0	95230.2	0	4.62963	13936.6	86969.7	2.35215	3.83876	31100.7	85678.7
K01247	ko03410	1.48148	1.17786	45693.9	0	0	0	6.21908	1.56495	33255.6	0	1.20337	3.01053	7600.78	28.4175	94210.9	76753.5	20403.3	24979.3	0	36504.5	16.2256	83126.3	130018	6.80016	90491	39174.2	44283.3	0	9.02738	37478.1	0	0	11734.4	0	0	0	32887.7	1.48148	1.48148	0	0	0	0	20663.7	0	0	1.48148	28849.3
K13409	ko02010,ko04626	0.475511	0	1.41399	0	1.41399	0.475511	8.12885	0.474158	7.06481	0.475511	0	0.462963	5.68104	18.432	31434.2	39071.9	5.13123	11090.6	0	36050.1	8.42093	50786.5	8522.6	2.37756	16610.6	30546.1	4.18447	0.948317	0	32.6612	0	0	1396.02	0.934564	0	0	4998.06	0.475511	0	0	0	2.37756	4.31244	3349.76	0	0	1.42653	18358.6
K01183	ko00520	0	0	1.27226	0	1.9084	0	0.636132	0	2.54453	0	0	0.636132	0	2.5207	6.2422	14.8392	1.58483	1.24844	0	2.83327	1.24844	4.41811	16.424	0	2.49688	2.83327	0.62422	0	0.636132	2.88184	0	0	4.7545	0	0	0	7.63359	0	0	0	0	0	0	6.99746	0	0	0	4.4291
K20035	ko00920	0.704722	2.44534	18819.9	0	2.14333	0	17134.3	0.547345	3.83453	1.14267	0	1.1554	974.111	3509.53	67730.4	27644.8	2503.32	36.5367	0.891266	12589	7909.64	56244.9	96890.2	5.56281	76442.9	24340.4	15.8336	0.891266	1.11232	39655	0	0.564972	14494.9	2.78961	1.41844	2.06274	11268.4	0.577701	0	0	0	0.768049	12662	4309.15	1.33302	0	0.589971	2660.21
K04719	ko00740	0	0	3.4904	1.5015	0	1.7452	11.188	0	3.4904	0	0	0	1.7452	15.2163	10.5914	22295.7	6961.6	11455.1	0	30424.5	13.2075	26383.4	15621.2	0	11869.7	10936.3	9.25271	0	1.5015	14951.6	0	0	23.0954	2.84019	0	1.7452	18108.2	0	0	0	0	1.7452	0	32.429	0	0	0	4326.59
K02194	ko02010	3.10078	0	7.54606	0	16.0414	0	7304.71	3.003	64127.6	334104	0	4823.91	20.8329	70597.1	23481.5	81741.6	22169.3	45612.7	0	68881.9	20006.1	71355.1	107513	26457	121954	9521.06	48134.1	18514	16.7801	60515	0	2.96993	25518	0	3.84892	3.10967	154853	4.67461	0	0	0	65983.6	1230.13	152656	1.4881	13386.5	20.0197	159180
K01682	ko01200,ko01210,ko01230,ko00020,ko00630,ko00640,ko00720	0	0.385802	3.22174	4.67481	2.91058	0	18884.5	2.14259	9813.87	37.2058	0	51438	10258.1	5736.68	12.9258	10291.5	3.33601	17059.3	47100.3	6547.46	6.20722	6708.16	33144.6	21.4089	19779.6	15795.3	17572	97938.9	19995.9	19130.1	0	0.386698	31450.2	0.771605	4.21529	38795.3	135.341	0	2.48982	0	0	0.908269	27917.6	1268.64	23373.5	7955.41	2838.13	1311.58
K01338	ko04112	12.8362	247683	186212	412453	362733	187620	109041	43612.2	309804	19317.6	2.98656	144563	107838	297462	6642.72	154566	129197	121201	134060	133808	65319.8	121336	110250	71320.6	75779	123319	157896	196119	38824.7	34343.6	4.3452	5.71466	124891	0.407997	100024	98438.2	379213	117112	3.20136	2.62926	20.9116	175531	141024	427944	123328	86179.4	258804	408286
K03585	ko01501,ko01503	5.02608	0	24908	0.747384	7.90579	1.70724	112118	5.00691	57714.3	46.3659	0	158038	5030.12	137952	55109.3	224444	66707.8	55971.2	10662.8	85011.9	56027.5	41195.2	176263	27758.2	66726.2	94038.8	28037.8	69857.3	8.26981	69658.1	2.12741	3.29774	81596.2	1.78407	24.4006	9.76008	225954	5.18496	2.68875	1.64492	0.85034	9.34617	75824.6	203265	44155	4070.26	18.332	206151
K05878	ko00561	0	0	0	3.663	0	0	53992.9	0	6.14252	0	0	116.443	25588	4713.35	2.00803	18227.1	11832.3	4325.08	49273.3	44504.2	9.24776	4.02215	7598.42	1.71821	13171	198.552	0	6639.46	3.0001	16823.3	0	81517.2	28491.3	0	7335.61	56282.4	0	1.0101	1.0101	3.5461	0	1.0101	16710	4.5562	3.96274	628.684	1.99911	0
K01484	ko00330	3.14296	0	5.52613	0.795545	3.91236	0.795545	6.27285	0.745712	14518.9	3.05637	0	3.92544	25365.5	33460.4	3.15156	296.294	4.57394	3.17525	0	2.40585	0	2.35602	9.54295	0	3.18832	3.16117	3.15257	0	0	0	0	0	3.15156	0	0	0	85348.2	1.56495	0	0	0	77439.9	0	104254	0	0	5027.68	81911.2
K13581	ko04112	2.70115	0	9.07014	0.891266	4.5709	1.84672	16.276	1.81463	15.6053	6527.71	0.923361	5.46217	25.8297	27993.4	24.2565	70089.6	57861.6	3069.34	8.68621	76772.3	10.3248	125401	34892	0	72082.4	46502	15.2641	7720.61	28015.9	7893.41	0	0	11867.7	0	0	45944	107941	2.80972	1.81034	0	0	5.54017	2.27289	113038	0.923361	0	80167.5	107742
K00797	ko00270,ko00330,ko00410,ko00480	3.38056	0	9.36976	0	5.60881	0	67821.8	5.58524	20922.2	1.17786	0	179395	6143.3	29154.5	49295.1	36704.5	7587.2	96164	34043.6	12.7541	22.8871	24198.6	51184.3	52894.2	44.9275	31412.7	24.2454	114088	0	22007.1	3.07418	57454.4	73889.3	2.50627	72942	33198.2	3518.06	1.17786	1.25786	72159.4	0	4.18588	101301	3076.38	74627.4	29396.7	6.95194	24076.5
K19221	ko00860	1.61812	0	8.08325	1.61812	1.98413	1.61812	4204.32	1.61812	36311.4	22825.7	0	10988.4	39057.1	61433.6	26514.1	67468.3	59.6747	49396.2	4.81781	15432.4	14.6612	41439.6	16826.4	44231.5	10683.6	2107.11	9.63205	10223.2	74342	13176.9	15.873	3.26797	35164.6	0	8.97909	13.4969	120776	0	0	17.6001	0	96088.8	38139	158943	26.4239	542.204	32609.2	137348
K02228	ko00860	0	2.849	0	0	1.30719	0	3.92157	0	3.94771	0	0	1.30719	0	2171.79	9.22266	66295.1	19816.5	15.7792	0	45524.5	2.63505	7577.88	14941.9	0	17010.8	10013.8	0	1.31234	3.7999	25.2313	0	0	17.1599	1.31752	0	0	11671.6	0	0	0	0	1.30719	2.849	12664.2	4.16653	2.849	1.30719	5252.38
K02886	ko03010	18.1441	863281	86792.4	449727	20760.9	106775	223515	194845	99975.3	276954	218315	220451	110112	275530	53051.4	96859.4	70927.7	174360	249428	99698.1	48481.8	111850	73282.2	201752	91954.8	161326	52603.5	351754	128357	186505	275899	202883	201308	11.976	352939	189554	128803	3.69157	1.19474	4.80482	0	182911	270373	98896.9	80789.6	228400	150847	110062
K03885	ko00190	3.21784	3.31639	21.1258	25810.5	42051.1	0	34838	4.44497	57138.8	0.778816	0	4759.21	66336.6	124243	36341.4	70730.6	70.0383	8421.59	170383	89113.1	16.1931	14741.4	127649	6518.36	85483	20296.2	88728.4	131833	9.41135	116047	0	33038.1	37321.9	0	12.8303	60203.5	120185	3.25203	149319	5.93787	0	6.3673	22340.6	126178	88346.4	14825.8	42813.2	139450
K15577	ko00910,ko02010	0	3.84652	0	1.17786	5.20833	0	6.2596	0	95923.2	366311	0	4.56314	12.3817	949.146	60563	126864	129802	20636.3	3.57143	60994.4	39821.4	117113	117586	0	113566	67933.5	44483.8	0	96590.6	47699.5	0	1.19048	28031.5	0	0	3.42705	8636.08	0	1.15741	0	0	0	1.32802	6550.18	7.13602	0	5.20833	14766.7
K00274	ko00260,ko00330,ko00340,ko00350,ko00360,ko00380,ko00950,ko00982,ko04728,ko04726,ko05030,ko05031,ko05034	0	2.31481	1.25549	0	10838.8	0	7.80001	0	9.51385	1.20773	0	0.685871	7.22027	3358.72	12750.2	47646.5	60.2807	1394.6	0	17767	5393.05	12922.2	17228.5	0	9174.37	7736.41	7.02555	1.4224	5.24837	16095	0	0	867.447	0.773395	0	0.685871	11631.1	0.805153	0	0	0	3.00069	0	12945.6	0	0	1.20773	7524
K02471	ko02010	3.76516	0	95589.6	10.6887	80379.6	0	38453.2	312.743	14198.6	2.14506	0	84145.5	10908.8	31775.9	63903.9	142230	23115.8	37942.5	56882.7	80190.2	25.6347	45854.2	131099	40815.9	44696.1	59690.9	21066.8	175271	11.019	53950.6	0	1.43785	43458.6	136117	55513.4	7.20581	4349.58	0	0	0.563063	2.49441	0	50707.8	1826.48	67189.3	28815.4	6.71961	2468.86
K11434	ko04068,ko04922	0	0	0	0	0	0	0	0.888889	1.77778	0	0	0.888889	0.888889	737.983	0	0	0	0	0	0	0	0	0	0	0	0	0	0	0	0	0	0	0	0	0	0	4844.07	0	0	0	0	0	0	6360.61	0	0	0	8.88889
K00363	ko00910	11.9648	0	2.94985	0	3.11526	0	49010.1	8.60377	94560	0	0	8.84956	21303.8	26947.5	29615.6	54821.1	15338.9	13512.9	3.0581	47973.6	19734.8	18.2722	68863	3.0581	66617.5	26418	40327.9	91728.1	3.0303	66031.5	0	0	23634	0	0	0	94620.7	0	0	0	0	116785	15419.3	122962	42006.5	0	20.2949	98057.1
K01195	ko00040,ko00531,ko00860,ko00944,ko00983,ko04142	1.81159	3.62319	0	0	1.81159	0	3.25915	0	0	3.62319	0	6.55796	0.923361	5.6346	3.81888	5.23131	12.3028	2.01447	0	6.09818	0	5.55263	18.1055	0	5366.75	1.09111	3.59464	5708.24	3.44828	5486.8	0	0	48.3496	0	0	0	1.63666	0	0	0	0	1.81159	739.102	0	0	1.81159	0	1.26263
K01192	ko00511,ko04142	0	0.405022	0	0	0.47824	1.4245	3464.29	0.885738	2.44697	0	0.47824	8385.25	3271.84	94906.3	26861.2	9346.73	11.7743	10942.3	0.47824	44887.9	3.45209	19457.8	13633	3.6378	3197.81	1222.26	1.96331	0	1.57978	8836.66	0	0	6102.7	1.62752	3.0145	0	1.5929	0	0	2.05802	0	0	379.527	0	16110.4	3.0145	1.96873	2.44697
K18974	ko00790	1.17371	0	1.17371	0	2.34742	0	2.34742	0	2.34742	0	0	0	2.34742	0	0	1.17371	1.17371	0	0	0	0	0	0	0	0	8.21596	0	0	0	0	0	0	71.5962	0	0	0	5.86854	0	0	0	0	0	2.34742	2.34742	0	0	0	5.86854
K02392	ko02040	3.80712	5.17961	55447	0	1.26743	2.53485	20.3887	2.58495	56895.2	0	0	6.38723	28.6126	37553.3	106450	118331	54644.6	15246.4	0	108279	68062.8	43890.8	77243.5	5.38174	58341.2	25697	27622.7	1.32275	10.2897	32834.5	0	1.27226	9715.59	1.27226	0	6.39698	130992	5.1198	1.31752	0	0	8.71458	22000.5	143627	9.25926	1.27226	21.8245	139884
K03636	ko00790,ko04122	7.96473	0	11.8407	0	8.43882	7.96473	50948.3	4.06504	94688.7	4.21941	0	16.0948	21655	101627	23.8095	89269	42018	17401.4	0	75412.2	79604.9	99132.3	102896	65900.7	78110.6	65457.9	251291	35407.2	7.93651	78563.8	0	3.96825	36341.2	3.96825	4.06504	0	185851	3.87597	0	0	0	7.96473	17923	181989	0	4.06504	141703	204549
K01082	ko00920	3.88664	2.61438	10.3846	0	3.85354	0	12758.5	1.23916	122389	3.83858	0	8303.03	7454.31	56119	5565.63	73227	7389.18	21492	8.27603	74039.7	9.02169	34071.9	42818.4	3.71747	16156.7	21713.8	17942.7	37719.2	8.70229	19449.3	0	0	13273.8	2.27371	27462.3	1.30719	133109	1.30719	1.30719	0	0	5.19383	9977.35	150254	1.32802	6.40016	41626.7	152922
K03116	ko03060,ko03070	4.90196	0	9.38967	0	23.0883	4.69484	11914.7	3.367	30157.9	361416	0	47118.6	75486	189460	105139	81170.6	103968	57280.6	28.7769	125.639	141077	49967.2	89217	36223.8	92892	240.061	31.5009	193264	12.2382	136173	0	4.7619	107781	12.7123	90544.4	4.56621	146336	4.69484	0	9.12137	0	0	96863.6	156728	17.1007	66739.2	55298.9	144864
K02902	ko03010	18.4612	9.86913	3.367	38.8511	0	0	121633	13.3238	121524	74.9551	0	122236	108230	226539	51.125	35711	84.0382	174079	197145	108.995	20.3094	12930.1	99754.3	203981	104823	81853.2	43.5803	378687	3.96825	164132	18.1578	24.1219	199706	3.40136	256990	2422.17	149111	4.21941	10.582	4.2735	0	19.6323	108739	140341	13.3238	63929.2	39.3782	172615
K03046	ko00230,ko00240,ko03020	878.205	326669	141461	314744	110678	144153	201812	248590	232094	238534	72794	186970	272006	392743	68258.1	174122	247734	332767	304403	106415	107848	104503	86215.8	236244	78907.5	141874	93529.9	444537	103888	219341	11.9401	352136	210486	2.10713	358457	191143	88201.1	9490.46	214350	138842	2.1123e+06	174854	302387	63487	192986	389657	120915	71608.7
K02387	ko02040	2.46914	0	7.75123	0	12.7501	4.93827	20.1575	0	29.7966	2.46914	0	17.6884	12683.5	41579.3	109106	108301	50.2987	17148.1	0	98129.9	17161.9	97820.1	95115.5	2.849	48197	26293.1	33.4332	2.39808	5.03324	37778.2	0	9.7863	5608.92	0	2.60417	2.46914	145229	4.93827	0	0	0	146630	13049.1	132746	0	0	20.5128	129422
K09065	ko00220	0.963391	0	2.93688	0.963391	1.92678	0	0.963391	0	8.67052	0.963391	0	0	6.74374	6000.47	0.963391	0	1.92678	0	0	0	0	0	0	0.963391	0	0	3.90027	0.963391	7.12908	0	0	0	0	0	0	0.963391	25299.8	0	0	0	0	0.963391	0	36.8424	0	0	32353.2	20825.7
K05822	ko01230,ko00300	0	0	0	120599	0	0	13.5151	0	0	1.38889	0	2.77778	11.396	15.4202	0	1.38889	0	5.69801	0	0	0	0	0	0	0	1.4245	0	0	0	0	0	1.4245	6180.18	0	0	1.38889	0	0	0	0	0	0	11873.1	0	1.4245	4.2735	2.849	0
K09007	ko00790	0	1.08225	1.08225	3.88939	3.40366	0	40139.5	0	16.8428	1.08225	0	95179.7	3.89162	13364	40053	28717.3	4.88051	35941.9	0	6.29055	16758.2	9633.56	49564.7	6.69653	34930.6	26232.8	6824.44	52589.8	1.23916	14883.8	0	1.23916	50224.3	0	6.90627	0	134.199	0	0	0	0	0	38885.5	1773.41	1.08225	18262.6	3.24675	67.3093
K03584	ko03440	2.65811	1.29702	9.50187	54741.3	15.1465	1.36612	82630.3	64363.6	39050.2	278417	3.89105	35340.4	98945.9	52940.4	21967.7	110561	39530.5	63555.9	83947.3	159392	25850.1	120559	97486.8	34013.5	106536	82401.5	13394.4	171394	10.3021	81468.1	198196	5.3201	114541	3.86402	240881	89453.3	88789.6	0	2.68817	5.43116	4.29187	8.19672	113649	90697	6.59555	62175.1	35605.2	80995.9
K03087	ko05111	0	0	0	0	0	0	0.247183	0	9065.31	0	0	0	0.749027	0	0	8373.24	4.48544	6.21097	0	5705.01	6.89601	6932.75	2505.37	0	13.3592	2294.91	0	0	13.0532	2.6455	0	0	72.3927	0	0	0	0	0	0	0	0	0	0.0250975	0.490302	0	0	5.55458	1.02564
K02405	ko02020,ko05111,ko02025	1.35501	0	5.42005	1.41243	1.35501	0	9820.72	0	8.08779	1.41844	0	2.75713	6.79582	15584.1	10758	1618.59	5.39298	27.5488	1.41844	9.24471	8997.25	15.7798	8010.72	2.71003	27.5908	11.8007	13.1978	5.54448	0	39.3598	0	1.31234	62.7932	1.31234	0	1.35501	34347.4	2.71003	0	0	0	0	14066.5	32445.1	0	0	2.68277	22207.1
K01425	ko00250,ko00220,ko00471,ko04964,ko04724,ko04727,ko05230,ko05206	0.750751	0	0	1.61031	4.01142	1.02249	7078.57	0.726216	4624.75	1.43094	0	2300.19	16167.1	11525	8.00242	14798.4	17077.4	11094.2	0	43.6087	9.03501	65630.4	13370.6	4.72398	7135.67	130.851	9.42557	67707.6	1.6129	27315	0	0	4014.41	0	2.90487	1.43094	6583.9	0	0	3.25243	0	0	12033.7	5180.28	24360.5	37.9777	19381	6529.21
K01745	ko00340	24668.3	5.2517	6.42791	8.91702	11.0812	0.528262	14583.4	5.31688	143556	90.3824	0	12581.1	28477.3	61075.2	19.0148	67758.3	49.6782	53408.5	9963.18	69684	17492.6	34391.4	110206	5713.9	87252.7	2632.23	78970.8	8028.91	38669.9	70962	0.677507	2.45825	23702.1	0.647249	4.70566	33588.6	121332	0.528262	0	2.01852	1.2945	8.94409	22708.7	120758	1.96628	41134.1	13546.2	106282
K02224	ko00860	0.761035	0.754148	11058.8	93393.6	0	0	4849.42	2.62916	3.65257	2.66254	0	26788.4	5974.48	58634.8	24646.2	46490.6	6468.23	36213.6	20.1536	69854.1	31175.9	48242	22836	11.3596	21263.9	60820.9	37686.7	21.0573	2.28327	17745	1.68133	3.59651	25621.8	0.754148	11386	102763	10062.6	0	0	0	0	0.761035	47497.4	11262.8	44960	77575.6	11.1289	4940.4
K07662	ko02020,ko01503	0	2.31481	0	0	0	0	14134.4	5.17056	13801.8	0	0	6233.74	3964.5	8644.75	19.3167	21224.8	2.91171	22886.4	5.17056	2.87356	8.62069	22081.6	46489.8	1.44928	21200.5	12451.2	13.8091	34229.7	0	20778.5	0	0	14113.9	0	17101.1	0	0	0	0	5.17056	0	2.85575	10364.1	1.47493	38979.9	29308.2	2.31481	720.578
K05946	ko05111	0	0	2.86461	0	2.75482	0	20041.6	0	9.30589	0	0	15744	4727.46	7985.62	11.0109	56215.5	9.62691	26148.7	0	76116.3	6.39216	34.5452	28566.5	4.44444	23130.5	31160.4	2.5641	43062.1	0	41033.7	0	2.75482	15415.6	0	8.2831	2.75482	35.9874	0	0	2.73265	0	1.48148	10953.1	1863.05	0	38252.7	4.17694	8.79125
K02391	ko02040	1.35501	0	6.80318	0	4.06504	1.35501	16.2602	2.71043	30426.2	1.35501	0	5.36712	22.3699	37208.2	63851.4	125128	48053.5	27319	0	94462.3	17564.2	47601.6	97039	0	58356.9	69248.1	21.4371	1.34953	9.50401	40254.8	0	1.34953	14899.1	2.65642	0	0	130400	4.06504	0	0	0	5.42005	2.67776	118785	0	0	17.5137	145257
K01028	ko00650,ko00072,ko00280	6.96881	1.36612	125.264	1.41844	18.3115	2.79536	23840.6	207.269	14584.3	396477	0	6755.39	778.504	40794.4	11466.7	106108	24112.4	52212.5	96.2651	48394.9	17.9497	15856.2	127334	68207.6	69421	38575.4	34.1044	19815.9	107231	46602.4	0	3.87561	29972.6	0	311.542	1.36612	136190	4.75102	0	608.419	0	5.55037	4532.56	139543	2.79674	38.8255	98229.6	133360
K03474	ko00750	1.30208	0	5.39124	1.99601	10.4545	0	32188.8	5.05766	17177.7	224619	0	21861.1	3799.48	73545.6	68801.7	88609.4	27711.3	31334.1	34182.9	60859.6	36109.4	94734.1	74769.8	6.61016	105659	51372.3	34.522	36433.3	2.70454	6746.99	0	0	19633.1	1.26263	36499.7	45457.3	88739.7	3.9552	0	0	0	14.3748	17627.3	78187.3	46345.4	43498.2	9.15243	77273.2
K13815	ko02020,ko02024	0	0	2.78552	0	16014.9	0	1.85701	0	26787.5	1.85701	0	0.928505	9527.74	8093.76	0	0.928505	0.928505	0	0	0	0	0	0	1.85701	0	0	0.928505	0	0.928505	0.928505	0	0	0	0	0	0	21773.3	0.928505	0	0	0	0.928505	0	21104.1	0.928505	0	4.64253	21786.8
K02783	ko00051,ko02060	0	3.87597	0	12.4909	0	0	5.8205	0	1.8315	0	0	8.56028	5.8205	2724.92	0	18201	22683.9	16.0373	5.8205	62478.7	2.8177	11381.7	17485.1	0	18.0709	5021.94	0	22767.9	0.986193	144912	0	0.995025	43571.3	0	22.7856	0	0	0	0	0	0	11.3553	2159.42	0	0	4.74175	0	0.995025
K02618	ko00360	0.766284	0.981838	0.983284	0	0.766284	0	0.491642	0	6.2824	0	0	2.02421	0.766284	2.02421	3.93169	21055.1	38.4245	8173.34	0.981838	9342.91	0.524934	6599.62	15427	0	11291.2	2279.75	0	0	7.1138	1565.57	0	0	12394.4	0	0	0	1809.33	0	0	0	0	0	0	26.3265	0	0	2.12994	18.2108
K00720	ko00600	0	0	0	0	0	0	4999.38	0	1.75901	0	0	1650.09	1.0352	22774.4	13.4864	29346.7	15.5302	31.8727	0	134892	6.80147	56.7502	16871.1	0	41.5697	27592.9	5.06381	4.80907	0	33.7791	0	0	4110.94	0	0	0	723.369	0	0	0	0	0	1026.92	16.1134	0	0.835422	0.879507	8.76808
K11472	ko00630	3.32502	0	4.15628	0	157631	0.854701	7.4813	0	71719.4	2.90165	0	3.34847	14.993	26240.4	25345.6	74473.9	51241.9	28255.9	0.905797	88938.3	39353.9	32883.9	93055.5	0	48526.3	45.5076	4540.32	4948.62	49668.8	43826.4	0	0	12246.1	1.74755	0	0	107915	4.98753	0	0	0	6.65004	3254.09	122832	1.63836	1.66251	66997.7	123051
K02454	ko03070,ko05111	1.92582	1.16347	21.235	1.64204	5.53379	1.25378	6617.45	3.16367	80644.8	3.17689	0	8594.49	47218.6	49016.9	133436	72831	17159.3	50846.1	3.85158	15914.6	4515.05	40819.8	71888.3	26125.3	67389.5	27833.8	82434.5	5.51834	4.28308	45509.9	0	0	21053.9	1.9377	0.98912	7.46817	155395	5.37499	0.672043	1.17371	0	13.0338	17429.2	177526	3.25706	44114.7	42.62	158567
K07638	ko02020	0.739098	0.739098	6.6319	0	4.41543	2.22719	7.07498	0.739098	2365.53	31.7532	0	7.39593	5102.44	35646.6	25964	100725	92100.8	47012.8	0	42051.9	19.2342	39581.9	123167	0.734214	15044.8	30429.8	24.6941	0	44459.1	30448.3	0	0.721501	15658.7	2.01349	0	0.739098	109533	1.4782	1.4782	0	0	29259.9	441.353	111815	1.45572	0	6.87618	126767
K00459	ko00910	5.93368	1.92229	53376.3	4.30564	29.2185	2.91435	55978.7	2.92884	38324.8	2.83884	0	171171	39295.5	135367	80511.1	263821	125533	44916.4	12821.4	52785.4	74776	99243.7	265860	6.86006	157028	22275.8	48666.3	622.281	93206.9	21727.1	0	4.59961	99775.9	88.704	9.96255	3.82871	310923	6.88313	2.75698	0	0.992063	12.5697	10809.1	377115	7.29657	12.4171	74051.4	318445
K01796	ko00120,ko04146	0	0	7.95991	0	2.68363	0	10.9693	3.55832	22.2093	1.7707	0	14.2624	15.2362	101.124	8.71919	21741.7	34247.5	28.9689	1.03199	31138.4	15.1116	27.4044	32355.7	0	7309.85	2292.37	4830.99	1.70068	4.47321	26.1985	0	0	45.6207	0	0	0.884173	112144	1.78731	0.884173	0	1.76835	9.76884	2.82196	108833	0	0	8.01511	92640.8
K05780	ko00440	4.25532	0	4.25532	0	4.25532	0	10277.1	0	36381.3	0	0	9042.8	18.4044	38279.6	5799.81	41570.8	41746.1	23168.9	1.43062	20105	14.0916	40233.4	66183.2	0	59617.8	12472.7	68855.7	1.41844	5.67464	24975.1	0	0	9266.3	1.41243	0	1.41844	106286	107018	0	1.41844	0	28082.8	0.0290881	125997	0	0	12.766	116107
K03723	ko03420	2.5311	168514	92130	213806	44485.4	316605	210996	122575	168091	450203	3.04359	208614	232841	298108	47599.8	156525	89046.8	101071	126204	142651	42249.2	102369	95143.4	45212.2	180464	125835	43148.8	304561	138866	166806	237622	99225.8	198491	4.69346	186735	90171.8	125944	4.15931	3.76481	152272	0	124975	221859	126435	161848	163081	138212	115692
K03111	ko03030,ko03430,ko03440	14.014	20.6056	35.9908	699538	23.9487	5.62631	171946	25.3399	42249.1	66.3726	4.39791	96090.2	183155	152816	65726.7	190210	29126.3	231933	167044	150.066	57.5422	3530.18	156356	32116.2	107713	77088	28261.3	306435	13.4356	216263	385916	37.5781	266977	3.5528	161328	205281	362578	7.32645	4.85138	21.9491	0	19.042	321363	397470	63844.6	430823	43002.2	382833
K06166	ko00440	2.48756	0	6.90191	0	6.90191	0	12.4378	4.6107	21.5184	0	0	1.87266	7.46269	57828.8	33933.4	38988.2	71551.7	23217.6	0	93644.1	10.6712	12579.3	88500.4	0	63003.8	18.5664	30.5281	0	2.41546	23128.9	0	2.12314	10033.1	176575	0	0	140158	4.97512	0	0	0	2.48756	0	178028	0	0	50128.5	132915
K21011	ko02025	0	0	0	0	0	0	16418.3	1.37617	0	0	0	4342.89	43342.1	6406.53	0.625391	6.97861	2.00034	747.34	17102.6	0	0	3.25234	9470.67	2.72109	10065.6	15574.3	0.639795	93223	31985.8	41676.5	0	0.639795	24023.1	0.625391	35289.1	1.37617	0	0	0.639795	0	0	0	27618.9	0	23321.4	9.6488	22955.8	1266.85
K14470	ko01200,ko00720	0.819001	0	0.819001	0	2.457	0.819001	11864.3	1.638	9.00901	0.819001	0	2.457	9.00901	26856.9	0	7653.52	6.11691	0	0	2.457	0	1.638	0	0	2687.63	2.58497	3.276	0	0	1.638	0	0	0.819001	0	0	0.819001	74792.5	92683.4	0	0	0	1.638	0.819001	80321.2	0	0	6.55201	62203.5
K03891	ko00190	0	4.09433	0	0	0	0	0	0	71102.4	3.04388	0	1.81159	4.48813	0	0	1869.35	16.9904	4.37961	0	11.1171	1.92157	12744.4	586.789	0	7.57515	11.8327	0.825083	22.3445	4.35736	19.4577	0	0	11114	0	1.54321	1.44123	0	0	3.62319	0	0	0	3.08642	1.23002	1.44123	0	2.42774	6.7753
K21012	ko02025	0	0	0	0	0	0	0	0	6.67212	0	0	0	0.95511	5670.7	1.45879	10.2115	1.45879	7.9052	0.95511	0	0	2.91758	13.3548	0	2.18818	6.44641	1.45879	0	0	11.2742	0	0	14421	0	1.91022	0	0	0	0	0	0	0	6239.7	0	0	2.73224	0	0
K01839	ko00030,ko00230	1.55039	0	0	11.6662	0.829187	0	20099.2	9.23138	5621.25	2.18494	170182	31280.2	26925.2	16636.4	5.72307	39064.2	18.4263	39162.4	10442.6	69569.6	2.44706	31476	22777.6	1.61812	32130.5	41217.8	7.59895	48684.8	2.23143	59604.5	1.8951	135773	59200	0.809061	126741	46196.8	15.2314	0	0	3.56298	0	0	50270.6	13.4331	4.34264	32536.1	7.83588	13.2392
K13039	ko00680	0	0	0	0	0	0	0	0	5327.53	0	0	0	0	0	0	7210.57	21050.1	0	0	1.65837	0	6375.76	6772.16	0	1.65837	0.132355	0	0	0	10.2567	0	0	3.31675	0	0	0	3215.29	0	0	0	0	0	3.62319	1526.3	0	0	0	17.8095
K00128	ko00010,ko00053,ko00620,ko00071,ko00561,ko00280,ko00310,ko00330,ko00340,ko00380,ko00410,ko00981,ko00903,ko00625	4.78198	2.04373	10890.2	14.0721	88287.8	4.47429	18.819	11034.5	23649.8	7.36716	0.835422	30.5118	3816.92	38666.6	73704.4	208453	236495	3887.01	2.40238	186704	45647.7	67462.9	233407	4.01698	110412	37281.6	41362.2	5.34865	342023	42357.6	0	2.03993	26927.3	4.48061	0	7.22644	49437.1	5.41929	0.687285	0	1.96209	138549	21539	39322.3	2.38669	0.852515	15.4478	133450
K15067	ko00380	0	0	0	0	0	0	4.69484	4.5045	9.38967	0	0	2.34742	16057.8	13.8942	18497.2	30222.9	0	32892.8	0	9.15195	15479.4	22.9335	66899.7	0	34158.7	9.15195	6.94444	0	0	29789.4	0	0	11340	0	0	0	26360.7	0	0	0	0	0	0	19761	0	0	0	27549.6
K02338	ko00230,ko00240,ko03030,ko03430,ko03440	0.893655	6.30646	12.5501	21954.2	11.6035	1.78731	81031.1	17.1632	18297.2	340804	8.86882	36138.4	87008.7	144499	32409.1	96253.7	115321	123238	106640	84818.6	36.3885	60325.5	78835.3	15753.3	36527.5	75101.7	24.1971	261994	41352.3	198462	3.67574	72780.5	163742	0.900901	178040	163134	120897	5.35716	4.46426	141875	0	41768.6	161514	120133	109946	88361.2	55588.8	142727
K01915	ko01230,ko00630,ko00910,ko00250,ko00220,ko02020,ko04724,ko04727	6.74389	16.2804	20613.2	308688	88410.1	2.24256	155914	67690.5	196780	6917.9	5.20175	79258.2	278594	232203	69461.4	326739	218000	160192	83819	381558	67.0711	156359	226974	45869	158865	220573	60077.8	312350	171870	310756	7.20953	170356	186581	4.60168	179658	169090	102423	7.17445	8.65401	69004.8	3.0581	206480	278473	89692.3	61725	183371	105398	95734.1
K00053	ko01210,ko01230,ko00290,ko00770	7.83167	1011.94	9.71177	0	117829	1.95505	82873.5	51026.4	78053.7	56.4233	3.89867	60346.5	83862.6	80697.3	16.7168	78402.8	163451	86275.1	239336	90018.3	20.382	75229.6	83269.4	45966.5	67724.5	74902.1	85356.8	237823	136225	146093	1.96958	11.9682	96044.5	0	173531	85281.9	72184.8	3.90437	184365	105656	0	12.3466	80385.6	71866	33354.8	73881.1	34203.4	64784.2
K02189	ko00860	0.833333	0	0	72399.7	5.46448	2.73224	117.587	0	0	0	0	30922.8	4685.95	10149.8	2.5641	5024.8	5512.75	39744.5	97668.8	73067.3	17148.5	12.8205	11342.3	6.72673	15.4647	14205.1	0	23.2165	32495.5	5080.51	1.24378	0	12168.2	0	6.74622	15490	9024.52	0	0	0	0	2.73224	14682.1	12650.8	16939.7	17295.6	0.891266	3374.37
K01658	ko01230,ko00400,ko02024,ko02025	0	7.5974	15.3637	0	12.5374	1.70068	25255.7	1.64204	84217.5	32.0599	5.29101	295052	9106.49	228007	34163.8	58268.4	6940.73	80703.7	17.5882	39169.3	32957.1	53170	48979.1	54388	78193.8	72074.5	34.9257	150236	23.6806	93117.6	1.76367	0	193476	0	165176	3.52734	96488.4	66600.5	0	6.04013	0	70044.7	193996	97517.6	16.3405	67560.1	107969	90570.8
K10006	ko02010	0	0	0	0	0	0	21182.9	2.92398	1.46199	0	0	1.70068	22523.5	0	0	4794.38	6189.64	4.96598	2.92398	3.01164	1.46843	3.01164	3.0052	2.92398	10.3538	12988	0	6417.09	0	4.40529	0	0	12685	0	25121.4	0	0	0	0	0	0	0	21794.9	0	2.92398	1.70068	4.38596	1.70068
K00052	ko01210,ko01230,ko00660,ko00290	7.95794	14.0035	60382.4	5.46448	13.6528	5.08036	109275	7.23787	48717.6	32.3198	11.7189	127798	137470	69835.9	66852.2	130293	101072	84438	163257	121742	20.4741	107391	107424	35405.1	68305.8	91348.3	38.2485	215628	69338.1	123838	6.57978	94249.3	103228	0.928505	351423	64429.7	114086	1.84519	6.40638	8.56005	0.905797	8.53755	123927	114396	159349	67198.4	97023	120812
K02424	ko02010	0	0	0	7.75311	2.42424	0	21331.6	109273	17299.9	2.90209	0	42341	79281.2	42060.5	55911.4	24100	24568.3	6815.63	30124.6	81.3268	51041.1	11.3811	91009.6	53326.1	36175.4	38009.3	7.66851	177377	11.3927	82175.9	0	2.51492	89284.5	1.25313	64423.7	40174.6	266.449	0	0	0	0	1.17786	123983	1025.86	111294	10779.1	39486.3	11689.4
K01496	ko01230,ko00340	0	2.45098	12.2549	0	2.45098	0	29789.4	64230.6	116848	0	0	30501.1	28.7271	39820	68618.6	85586.6	66.1012	50838.5	0	23076.9	81265.9	70658.5	85954.8	23.1826	80705	46516.4	84037.9	49085.4	0	25376.7	0	2.17865	20452.9	0	18116.9	5.48128	103718	2.45098	4.90196	490.97	0	7.35294	24161.2	130610	5.2058	2.45098	82311.4	119913
K02821	ko00053,ko02060	0	7.20653	7.20653	10.6611	5.08906	0	16942.5	0	7487.19	0	0	13641.3	25749.1	19362.1	12.1432	39443.1	0	39466	57910.5	11.4788	12.1247	23899	61683.6	41029.5	32634.1	21641.7	4.97512	40176.6	0	22170.7	0	0	40774.5	2.48756	9.29667	2.17865	30676.8	0	4.68054	4.662	0	0	56310	29990.8	78507.9	45155.2	2.54453	29072
K01092	ko00562,ko00521,ko04070	10.1997	9.04824	17.5439	0	21698.4	0	80959.9	13.773	180853	47.0381	2.38781	326399	48747.6	132756	94530.8	143506	169512	58451.2	15769.5	119268	36.7788	65228.3	133524	28.166	120333	111988	44.1947	143360	45493.4	76095.2	208295	3.80417	174148	1.221	121759	5.31388	241352	15.5874	1.24844	91653.6	1.29199	124491	140809	282013	11.3305	5672.44	160650	267881
K18893	ko02010	0	129.416	1.10714	4968.98	2.8299	0	49987.4	28427.4	22441.1	48.8599	34510.6	92743.9	16966.1	13577	47490.6	74658.9	69769.9	40268.8	27582.4	162870	11.241	89658.5	75533.9	14.5733	94229.3	68407.9	8805.56	86022.6	57268.5	52054.7	0.566893	0	23605.5	1.07875	12133.3	18352.2	444.478	0	3.12423	3.40031	0	6.30837	43546.1	2544.52	190096	18636.7	7314.51	2640.7
K05966	ko02020	0	0	0	0	1.93798	0	3.87597	0	0	0	0	28246.7	19973.3	7317.25	24915	29858.8	1.93798	6812.89	0	15326.9	1.66667	8843.27	5448.01	0	8427.97	13750.8	21507.8	7209.24	0	12864.4	0	0	10585.5	0	4.56621	5.8601	2.80822	0	0	0	0	3.92211	6508.52	3.92211	0	3.92211	0	1.93798
K07641	ko02020	0	0	1.39762	0	2.09644	0.698812	1.39762	0	11.181	0.698812	0	0.698812	4.19287	22912.1	0	0.698812	1.5015	3.70182	0	0	0	0	0.698812	0.698812	0	1.5015	1.39762	27.027	0	0	0	0	4.5045	0	0	0	125.786	0	0	0	0	2.09644	22.5225	37.037	0.698812	0	3.49406	75.4717
K00104	ko00630	1.34409	1.36939	6.04839	11.8334	2.71936	0.672043	13.3703	7.91572	60321.7	0.694444	0	2148.31	2314.84	37877.7	34638.1	107588	93221.2	26577.5	0.648508	101525	18353.3	81178.3	90062.5	2.60131	18889.1	28020.3	33020.4	18.8841	10.3014	24460.5	0	0	9786.37	0.669344	0	1.05152	120035	2.01613	0	2.60401	0	7.4562	112.375	130196	1.33871	9.77163	85761.7	125222
K00254	ko00240	3.84246	4.65883	5.8155	2.14125	13.0719	3.84246	105090	1.83152	51888.4	30.993	0	146390	28992.7	54214.3	14627.9	94022.8	27279.4	37033.1	43685.1	82337.4	24749.4	65812.8	27634.9	60940.9	43325.7	49436.9	27.7209	139774	88194.8	68587.2	0	52130.9	82356.8	2.84973	7269.67	89375.9	119988	4.82116	0.960615	217018	0.944287	57047.1	102663	130998	50024.8	49333.9	50912.1	120489
K02523	ko00900	1.96657	5.06033	18.3844	3.37595	9.16446	1.97831	71981	13.8585	23.7688	44.0501	0	166397	7638.33	104596	15793.1	103388	72331	37537.7	12.7708	112178	46449.6	83863	76262.9	27097.2	87137.5	62622.5	26.476	84267.6	6.87275	8212.22	1.55763	1.07875	76672.7	0	67971.7	9.28595	131625	8.07676	0	2.65166	1.14155	6.05811	97503.6	132095	8.09629	13746.1	39635.4	111401
K15868	ko00121	0.674764	0	4.04858	1.34953	8.06516	2.02429	6.74764	0	18.2551	0.674764	0	5.39811	10.1215	81.831	0	23.7154	5.27009	2.63505	0	5.27009	0	3.96857	17.1278	0	4.62733	0	6.05687	0	2.68305	0.658762	0	0	4.61133	0	0	0	5481.17	2.69906	0	0	0	4.72335	0	5530.47	0	0	9.48317	2263.61
K01173	ko04210	0	0	0	25.3807	0	0	5113.78	0.825083	4.26454	221486	0	1388.64	3.7922	48984.1	39560.1	44494	7.03553	9732.47	7.75194	9823.15	6.72499	27551	54777.5	8.53085	10836.9	19065	7.12177	24.6581	4.93255	34912	0	0	7278.44	0	11.085	2.68476	2.72133	0	0	2.11707	0	0	32.0584	1.11111	4.33929	49.1972	0	0
K03702	ko03420	10.6528	145697	19359.4	316571	143003	0.908265	151269	186384	136888	50765.2	176121	121676	171144	201592	51397.6	107102	113723	183319	163144	91201.9	9563.99	76093.9	88109.4	101766	63858.2	105929	45062.7	246628	64404.4	126961	3.96164	202300	143056	2.4884	240906	135437	115719	4.56369	102006	179155	0	21420.4	182932	107564	219644	217842	124076	113929
K03732	ko03018	0	0	1.76678	2.45098	1.17786	0	12583.9	2.3776	5768.3	191764	0	3278.28	30.4744	21654.8	0.793651	4.15274	1.76678	18.8753	1.78868	0	0.588928	0.85034	186.786	2.57898	0	0.97953	1.17786	27079.3	0.588928	0	0	0	4415.37	0	2.58233	0	115.43	0	0	0	0	5.91953	1940.58	16116.7	2.3776	4.15274	15822.3	84.2167
K17836	ko00311,ko01501	2.13675	0	3.17195	6.00601	10.7883	2.10357	53.961	3.04255	27.3096	30.4926	0	11715.5	39.1795	43214.9	132915	65941.6	19.9162	84655.8	3.01451	34.7155	11.9265	37.0586	107006	21496.2	83262.4	17908.4	19.7625	36873.8	1.001	72967.3	5.36707	0	46178.6	0	64026.4	5.66501	6551.07	2.13675	1.15741	0	0	5.34188	9974.73	5601.62	6.7002	32743.9	9.73932	3612.02
K10117	ko02010	0	2.09644	0	35.3414	0	0	4005.26	0	3.22516	0	98284.8	2593.7	4150.46	126.965	0	4638.81	81507.8	9564.85	10273	27162.3	3.88618	11508.2	6148.07	3.23747	8520.42	9623.74	0	2682.28	3.96825	27688.8	0.762777	0.769823	12069.3	0	3.0722	27621.2	0	0	0	1.61873	0	1.61873	13343.3	3.58368	2.38151	10795	10882.5	2.30592
K08484	ko02060	2.19371	0.439174	4.08932	0	5.89505	0.442674	13.068	0.881848	2922.21	3.30065	0	10.9191	16.2949	26475.4	22.1285	53796.5	84735.4	25.249	0.442087	75175.6	10.5907	69574.5	26119	0	45334.6	11347.1	7386.95	1.321	107578	10048.8	0	2.17112	4239.64	1.53219	0	1.74345	110958	3.09522	2.55726	0	0	1.77069	1.32802	112834	0	0	11.1421	104831
K02412	ko02040	3.11868	0.868056	9.45806	1.36621	90431.5	1.4931	18041.8	0.747384	65244.7	10541.1	0.747384	5.3953	21.7884	55475.4	38438.6	122328	52154.1	33010.9	9400.11	92335.9	4793.8	192980	88474.7	6068.23	99027.1	68610.6	44280.1	4.56913	34895.8	48983.1	0	2.87215	9895.59	56375.5	0	1.49983	137775	1.49477	0.868056	0	0	13.0438	14883	142140	1.51191	0.747384	150924	149245
K01649	ko01210,ko01230,ko00620,ko00290	7.51346	6.74682	9.86002	12770.9	104910	2.08906	65341.3	60256.3	107545	38.6472	5.60435	69087.5	92103.6	54344	26963.8	120598	149174	68458.3	103417	104085	4336.28	90645	162170	90590.9	101.944	75522.6	24.9163	203535	68650.5	186200	1.92185	104381	129376	1.22322	184447	82861.5	115034	3.16857	167558	28247	0	12725.2	104771	131351	88727.4	77166.8	68031.3	109032
K02072	ko02010	3.04414	1.4556	4.43328	14754	183676	1.52207	65107.7	31.5295	230800	204274	2.95885	37486.6	76186.4	77335.2	122020	106347	12561	118377	91484.4	55401.3	25.832	52346.9	164622	78982.2	94985.3	49488.2	24666.2	224954	41556.5	140257	16.3726	123114	141776	103.136	229715	274.088	114928	114831	0	2.91121	0	17.9419	105859	131424	133338	86246.9	20208.5	129189
K20866	ko00010	0	0	0	0	0	0	1.57233	1.57233	0	0	0	14.2269	4.88985	75070.9	0	44.9195	12.2096	9.40457	3.31753	9.2066	0	6.09134	24.9515	7.89158	2.97607	6.63506	0	4.73196	13.2655	1.41844	0	0	4472.57	0	8.03451	0	62.4705	0	0	0	0	0	33.3333	42.7495	1.57233	0	13.6205	13.9436
-	-	1.75479e+08	1.16204e+08	1.30737e+08	2.78449e+08	9.13908e+07	8.78175e+07	1.73092e+08	2.11179e+08	2.03951e+08	1.95368e+08	3.34373e+08	1.99037e+08	1.88033e+08	3.01485e+08	1.88859e+08	383270744	5.12745e+08	4.3152e+08	1.75699e+08	2.65598e+08	3.35376e+08	1.725e+08	3.00533e+08	2.07702e+08	1.91681e+08	1.85672e+08	1.06189e+08	4.46145e+08	1.55357e+08	4.41846e+08	1.05856e+08	1.95897e+08	3.12759e+08	1.84047e+09	1.84981e+08	1.8031e+08	4.0097e+08	1.99308e+08	2.66735e+08	2.23847e+08	4.93314e+08	1.10938e+08	2.53423e+08	4.27983e+08	1.44189e+08	1.73293e+08	1.64017e+08	3.97427e+08
K03060	ko00230,ko00240,ko03020	2.77778	4.83092	15.0673	12.475	30.7893	0	132935	0	8969.58	62.8298	0	166411	102965	97952.5	139262	125268	123791	101853	49940.4	76186.9	75167.3	9624.1	135647	40752.9	7060.17	56779.3	53380	248008	12.2881	160436	0	14.4106	165212	0	117716	124120	84424	0	0	404563	0	11.5736	166831	97047.1	64.7033	33406.5	192901	75452.1
K16371	ko00052	0	0	0	48652.8	0	0	6420.52	0	2433.24	0	0	0	4534.01	5401.15	0	9897.79	39177.2	11299.7	24788.8	64.8814	0.761035	13.9547	44.7453	0.755858	7.70346	7368.89	2.6498	3.11398	0	23742.6	0	0	9082.01	0	0	1.99502	1.99502	0	0	0	0	0	4619.19	0	1.99502	0	0	0
K00405	ko00190,ko02020	5.04253	1.62602	13.7821	3.45423	9.79152	0	78643	0	11446.1	154428	0	128150	8346.65	58387.1	157700	120262	39424	45355.5	3.56506	47346.2	142798	59047.5	136745	49789.9	97340.8	83028.8	77330.6	84251.3	6.80277	115511	0	5.6585	72171.3	7.05467	1.78253	0	30090.7	4.29997	0	1.78253	0	26825.2	58042.2	27702	155329	11.8996	10.351	23863.5
K04079	ko04141,ko04151,ko04621,ko04612,ko04915,ko04914,ko04626,ko05200,ko05215	0	0	5.24021	48356.3	3.99335	2.46914	1298.52	4.27436	4.52099	61.5046	0	6455.34	39786.1	5619.16	16.4014	32460.9	31839.5	15744.9	12.174	30.2794	10442.7	35648.9	9458.8	9271.65	71656.4	64.3013	10.0936	29.1786	4.48829	6853.42	3.7037	3.7327	17090.9	3.7037	13.4687	6.88647	3137.63	0	0	3.30022	0	0.505051	12818.8	1534.96	7.64464	83646.1	4.44619	3693.05
K12339	ko01200,ko01230,ko00920,ko00270	0	0	0	0	0	0	2.03252	0	0	310686	0	8.13008	7.17981	65.238	13.2328	85.9894	3.36054	15380.8	0	4.329	5.41126	8.65801	199.673	2.03252	22.1366	10.2318	10.8225	0	0	19.7263	0	1.32802	49.9301	0	0	0	219.607	0	1.08225	0	0	0	224.885	0	0	2.03252	0	1.08225
K01643	ko02020	0.652316	0.592066	0.652316	2.78595	0.652316	0	10496.2	0	1912.88	0	0	11544	29233.1	15030	1.95695	29395.9	3.25276	37050	7514.6	34.5997	6.58091	24.8188	67.3916	20468	15.0264	2843.16	5.87855	14928.9	0.652316	8567	0.865801	1.35853	30134	0	4378.9	25061.7	4.2311	0	0	64.1201	0	0	20123.1	252.829	56276.1	14837.3	0	0.652316
K03739	ko02020,ko05150,ko01503	0	0.966184	0	81512.6	0	0	30191.5	2.63774	3466.04	0	428830	15120.5	38276.9	13933.7	15.0709	26199.5	5.4731	27626.8	63454.5	7.14096	12.2957	25546.4	47059.8	14378.7	39244.2	28354.3	38605.6	90151.5	0	101694	12.4084	40009.7	85462.9	0.886525	160550	7.09762	0	0	0	0	0	0.801282	24541.4	1.81159	58.5145	32.3008	0.865801	8.05935
K10548	ko02010	0	77365.1	0	0	0	0	43598.8	0	1.26743	1.26383	0	0	2175.07	13.3553	0.632511	14257	58790.2	6208.01	8.52397	44903	5.44081	6.57633	12095.8	0	9.48169	2403.9	0	2015.91	68365.7	13111.1	0	4.19766	5523.92	0.632511	2.17865	0.632511	1886.89	0	0	0	0	3.44487	145.105	2134.77	1.38889	0	5.55556	12.7897
K19745	ko00640	0	1.8622	14864.7	0	6.61223	1.8622	5136.69	0	95.2494	1.8622	0	1.8622	3649.6	1856.55	31804.9	52831.1	64343.4	25.0675	0	76381.2	6.00978	53799.1	20922.8	0	3337.58	2587.03	11576.3	0	32746.4	27751.4	0	0	3251.41	0	0	2.8723	125209	3.98534	0	0	0	3.72439	1.02564	141832	0	0	9.57193	133837
K05523	ko00620	0	0	0	0	0	0	7955.69	0	0	0	0	0	0	3850.35	0	21.2528	5.5313	5936.71	0	2.23714	0	2.23714	26.8845	0	1.11857	5.5313	0	4126.82	1.11857	7.72959	0	0	4504.04	0	1.15741	0	0	0	0	0	0	0	2003.12	0	0	0	0	0
K10985	ko00052,ko02060	0	0	0	133003	0	0	1.24378	0	1.24378	0	0	3.88928	5.13306	3228.93	0	0	0	18193.1	0	0	0	0	0	0	0	6513.38	0	1.24378	0	0	0	0	9236.83	0	1.24378	0	0	0	0	0	0	0	4260.54	0	6.37685	1.24378	0	0
K00392	ko00920	0	0	0	0	0	0	0	0	56237.7	0	0	0	2.19298	0	0	7388.53	3.23654	1.92678	0	2.61952	0	4.15762	6.43523	0	0	5.68182	0	0	4.50844	3.23654	0	0	60.9051	0	0	0	0.654879	0	0	0	0	0	0	0	0	0	0	2708.39
K13599	ko02020	0.716846	0	29.8996	0	37088.9	2.73071	3147.99	0	47793.3	2.16309	0	5.20278	21837.4	32298.2	37859.6	48919.8	64257.4	15159	0	106283	7.30841	54636.6	32003.4	1.45403	34186.8	27770.7	7089.62	3.49484	74183.8	28178.8	0	0	5090.29	83.713	0	2.34286	91795	2.13841	0	0.704722	0	54067.4	0	105915	3.98143	2.16142	61676.2	87235.5
K10546	ko02010	0	1.13766	0	0	0	0	24.4711	0	9074.5	0.94697	0	0	2.08463	19.1471	0	8041.39	15914.4	16.811	7.63705	38.2977	2.80374	8.41385	5649.22	0	7701.12	4.67116	0	2064.56	10.7709	12557.9	0	7.3105	6734.61	0	1.13766	0.93633	1877.01	0.94697	0	0	0	2.08463	4.55063	1.89394	1.13766	0	1.13766	3218.15
K02421	ko02040	2.59502	0	6.96361	5.67297	8.62179	0	15977.5	0	33933.3	3.91777	0	12.3712	18111.9	58600.5	91783.3	98658.5	21980.8	8597.8	1.31234	99173.3	16.7925	52570.2	100505	2.54453	42602.8	55677.3	28259.2	2.62986	0	44921.7	1.26743	0	14989.6	109576	0	0	130813	0	3.40608	0	0	78549.6	4464.73	144064	5.17962	2.62467	16.5648	129347
K01963	ko01200,ko01212,ko00620,ko00640,ko00720,ko00061,ko00253	1.84038	1.13766	17.9695	223769	3.26911	5.43102	53833.2	17.9428	7587.78	48.9806	4.58596	66489.2	54355.5	88490.1	18715.4	83630.5	54337	61925.3	16746.3	133656	18973.8	74293.8	95215.8	50749.3	100545	68864.1	23.2321	127490	9.68549	109948	4.87892	37218.7	107157	2.21991	90608.8	9762.28	140556	0	0	3.49757	0	85139.5	48355.7	144468	39809.5	39458.2	24.7504	134532
K06133	ko00770	1.7094	0	3.4188	0	0	0	13164	63297	10254.4	1.40056	0	51613.8	11529.6	23416.3	35202.1	29981.7	7.62696	17008.2	39604.7	13.1776	10.279	20.598	64911.3	18541.9	525.231	21127.7	7.58312	132517	2.89855	45159.5	0	0	27021.1	1.46843	59464.3	58877.1	138.401	0	0	86982	0	0	31210.7	20869.8	40505.8	10.9495	6.35212	4258.06
K01609	ko01230,ko00400	12.8816	1.26743	36238.1	4.03933	13.7517	0	98568.3	13.4793	13140.2	188326	3.33333	43381.2	105199	69737	50651.5	88115.3	73187.9	80330.3	194.631	103019	8332.95	49019.7	92519.4	254988	73246.1	57297.7	12719.8	109157	86224.1	124406	0	9.09176	115879	1.26743	133238	274557	128639	7.59496	1.26263	6.71574	0	11.1941	117137	103023	115157	19184	27799.3	98935.8
K20036	ko00920	0	0	0	0	0	0	0	0	3.84184	0	0	0	2.58398	6.42582	0	7823.1	8.87329	1.25786	0	6.35756	2.51572	7252.29	24.0359	0	5.0997	1.25786	0	0	0	3.77358	0	0	3.77358	0	0	0	3599.22	0	0	0	0	0	0	12.8516	0	0	0	4356.43
K01676	ko01200,ko00020,ko00620,ko00720	1.86889	160381	17621.6	2.23109	68258.8	0	59323.5	3.94351	19025.6	39.8571	1.44928	105599	11.9913	52606.8	80672.8	114678	57378.9	65105.2	16800.4	30218.6	26709	106897	159555	26.828	50984.4	54845.1	50020.2	51388.5	49138.2	92129.3	0	0	77753	0.661376	81087.3	3.41396	29019.4	1.32013	0.656168	1.31234	0	26198	52340.8	23065.1	54493.1	23810	2.63637	22366.8
K00102	ko00620	0	1.41394	30674.2	0	0	0	0.707714	0.701754	2.81746	337652	0	0.70922	3.5252	2.8264	22634	15138.3	73.0223	1558.16	0	11212.1	8.47032	35.3341	19012.3	0.70922	1187.66	16.9437	9.20486	0	3.51471	3534.09	0	0.70922	9219.18	0.70922	0	0	2685.44	0	0	0	0	0	1.41097	10.5829	0	0	2.1157	5005.98
K05934	ko00860	0	0	16.8856	90065.5	1.287	0	15329.8	0	3.66795	0	0	126.403	13175.2	4318.9	6.50855	46556.3	27.6262	32075.9	10.4308	102919	2.59419	10065.8	11181.8	46564.6	24.9952	36066.8	7.7422	2243.45	70.8952	29.9685	0	0	22557.7	0	3.68324	931.738	11472.8	1.287	0	0	0	0	20523.8	9767.68	3.96438	26256.2	0	5609.75
K16783	ko02010	0	0	0	0	0	0	0	0	0	0	0	0	0	0	0	8980.25	1.65017	1803.6	0	3.30033	0	0	0	0	0	1.65017	0	0	0	3.30033	0	0	4.9505	0	0	0	0	0	0	0	0	0	0	0	0	0	0	0
K12660	ko00051	0	0	0	0	0	0	0	0	0	0	0	0	0	0	2.48756	1.24378	1.24378	1.24378	0	0	0	0	1.24378	1.24378	0	1.24378	0	0	0	0	0	0	0	0	0	0	0	0	0	0	0	0	0	0	0	0	0	0
K10939	ko05111	0	0	0	0	0	0	0	0	0	0	0	0	0	0	6.01685	1.20337	0	1.20337	0	0	1.20337	0	0	1.20337	0	1.20337	0	0	0	0	0	0	1.20337	0	0	0	0	0	0	0	0	0	0	0	0	0	0	0
K06879	ko00790	0	0	8.6215	0	2.48756	1.24378	2962.52	3.77295	4.97512	78.1847	0	3.77295	6.21891	24457.5	38673.1	24981.6	6.05751	6632.19	2.52916	4.84848	24314.8	18631.1	66134.5	2.43426	23790.7	8.57239	7.33605	28289.4	0	29.1352	0	0	18092	0	2.38095	0	25675.7	1.24378	0	1.19048	1.21212	1.24378	2161.92	15705.6	2.52916	0	1.24378	25731
K01633	ko00790	2.77778	7.98944	0	21.251	7.97915	0	34959.7	5.16382	112261	4.70801	2.849	143663	89901.1	72788	53208.4	95529	56697.1	39330.5	5.71109	116200	108530	62016.9	78737.7	24686.1	61456.6	62206.8	28.4872	151925	11.3065	89255.2	0	4.90302	124854	2.77778	96160.3	0	31662.3	0	0	3.74532	0	13.6874	123701	23062	29.1072	82528.6	127085	33612.2
K04605	ko04072,ko04080,ko04724,ko05030	0	0	0	0	7.24638	0	7.24638	0	69684.9	0	0	0	14.4928	6016.06	0	0	7.24638	0	0	0	0	0	0	0	0	0	0	0	0	0	0	0	0	0	0	0	11968.1	7.24638	0	0	0	0	0	21351.3	0	0	14.4928	33562.5
K03594	ko00860	6.18818	8.31106	14.434	0	11.8209	2.03252	25414.5	14.618	76.3406	382242	0	21158	26.9928	66572.1	24848.1	139360	25529.3	45467.8	52008.2	58690.4	28.7795	11912.1	87278	9.94292	6822.13	21489	31.2078	117758	8.27288	47683.4	0	1.78253	30158.8	2.07039	46787.2	6.26409	138986	6.2788	0	0	0	15.0937	19826.9	545.904	70446.3	4.21941	34.6888	147201
K02337	ko00230,ko00240,ko03030,ko03430,ko03440	138092	212674	20827.7	216326	11.5435	0.290613	102181	150849	218189	493640	3.97311	278465	139017	243291	33061.7	105033	93176.2	216036	87109.6	60263.2	25.4117	65426	86544.4	158018	87141.8	122124	40596.6	279959	37311.6	85474.4	48412.6	53223.3	333626	24600.3	18430.7	77677.1	112152	3.44525	7.75008	72943.1	1.00076e+06	18225.9	251646	96452.6	101411	186284	93940.7	94541.5
K02408	ko02040	0	0	11.5649	3.20513	55260.1	3.20513	24.248	0	69349.2	0	0	20.519	23.896	67650.1	91725.1	109601	36063.2	19532.6	0	163485	41673.2	169319	59230	5.51115	15399.7	85481.8	15404.1	3.08642	11.7842	33691.5	0	0	6022.3	0	0	0	158496	0	0	0	0	444089	13456.8	211355	2.80112	3.40136	17.8423	192430
K00365	ko00230,ko00232	0	0	0	0	0	0	0	0	0	0	0	0	0	0	0	4036.49	6590.39	0	0	1.03842	0	1.03842	0	0	2.07684	2.07684	0	0	0	1.03842	0	0	2.07684	0	0	0	0	0	0	0	0	0	0	0	0	0	0	0
K20023	ko00053	0	0	0	0	0	0	0	0	0	0	0	0	0	0	0	7.0922	0	2.83688	0	2.83688	0	1.41844	4.25532	0	0	2.83688	0	0	0	0	0	0	1.41844	0	0	0	0	0	0	0	0	0	0	0	0	0	0	0
K00839	ko00230	0	0	0	0	0	0	0	0	0	0	0	0	0	0	0	4253.59	0	1.6835	0	1.6835	0	0	1850.92	0	1.6835	1.6835	0	0	0	2499.68	0	0	0.841751	0	0	0	0	0	0	0	0	0	0	0	0	0	0	0
K18472	ko01200,ko01212,ko00620,ko00630,ko00640,ko00061,ko00280,ko00253	0	0	0	0	0	0	0	0	0	0	0	0	0	0	0	18.8285	1.3947	0	0	2.7894	0	0	1.3947	0	0.69735	2.09205	0	0	0	2.09205	0	0	0.69735	0	0	0	0	0	0	0	0	0	0	0	0	0	0	0
K03099	ko04014,ko04010,ko04013,ko04012,ko04630,ko04068,ko04072,ko04151,ko04150,ko04810,ko04510,ko04540,ko04650,ko04660,ko04662,ko04664,ko04062,ko04910,ko04912,ko04915,ko04917,ko04722,ko04320,ko05200,ko05231,ko05206,ko05205,ko05214,ko05221,ko05220,ko05211,ko05215,ko05213,ko05224,ko05223,ko05034,ko05160,ko01521,ko01522	0	0	0	0	0	0	0	0	0	0	0	0	0	0	0	7.57576	2.52525	0	0	7.57576	0	10.101	2.52525	0	5.05051	0	0	0	0	0	0	0	5.05051	0	0	0	0	0	0	0	0	0	0	0	0	0	0	5.05051
K03413	ko02020,ko02030	2.73224	2.5641	119080	6.00601	7.69231	13.5956	6577.43	2.54453	160865	3.62319	0	8206.21	28058.9	94994.3	82655.3	230322	105743	34192.9	0	205882	122657	77962.6	184630	30.958	181864	67085.7	28641.8	23690.2	15.4166	44598.2	0	2.5641	28490.6	7.84125	0	2.5641	298616	12.8022	2.5641	2.73224	2.5641	26.9666	12543.2	323543	2.68817	0	51701.4	321000
K04782	ko01053	0	0	6.51177	0	0	0	21755.3	0	21.894	6.00601	0	7.38474	30813.3	37403.6	30042.4	28910.3	2.36407	21925.6	3.30033	16.1991	11.6132	19271.9	40973.6	2.36407	32.9489	15.8317	40937	0	2.36407	19849.5	0	5.50927	7566.37	0	0	0	115801	6.00601	0	3.003	0	6.00601	3.003	120106	0	0	6.00601	104784
K14411	ko03015	0	0	0	0	0	0	0	0	0	0	0	0	0	0	0	18.0879	0	2.58398	0	56.8475	0	5.16796	38.7597	0	2.58398	5.16796	0	0	0	0	0	0	5.16796	0	0	0	0	0	0	0	0	0	0	0	0	0	0	0
K00330	ko00190	5.44662	166631	76858.1	0	45678.5	0	53102	5.29101	18005.3	39.4464	0	15648.7	25824	45661.7	9.88632e+06	1.07252e+07	104554	95186.3	540.477	129771	10.9545	84267.8	127572	124515	49817.7	17888.9	28.3831	55243	19.7748	718690	0	153190	39413.9	0	41405.5	92037.3	115506	0	0	201737	0	5.44444	23803.4	144819	8.38002	25486.9	16.2698	110775
K01640	ko00650,ko00072,ko00280,ko00281,ko04146	1.11111	1.11111	8.96551	0	10.0114	1.11111	10734.5	104.805	41.8615	15663.7	0	8.99078	11530.8	36099.9	29.0366	73892.9	54.2115	20620.2	0	35.0561	22.6068	32362.6	115270	4.46711	109103	10758.5	52314.5	11496.9	53819.3	65249.2	0	0	15219	2.08995	0	1.11111	153877	0	0	0	0	87979.9	0	149541	1.12233	0	22631.7	146739
K07345	ko05133	0	0	0	0	0	0	0	0	0	0	0	0	0	0	0	5038.82	0	6072.38	0	0	0	0	5819.7	0	3038.4	1.85185	1.85185	0	0	1.85185	0	0	697.863	0	0	0	0	0	0	0	0	0	0	0	0	0	0	0
K02556	ko02020,ko02030,ko02040	2.29885	4.19898	33402	8.09387	19967.1	0	17.3696	1.4556	15036.3	1.16959	0	7328.54	32.6474	51071.8	111868	163764	54965.7	20230	1.34953	125454	25.9346	88284.7	125666	10.9633	98772.3	63447	18799.8	0	6.14904	28568.7	0	0	15083.9	4.74822	0	2.31481	189017	3.65636	0	0	0	13.08	11497.4	200006	1.34953	2.45151	38610.8	171638
K03185	ko00130	1.52207	0	8.72927	1.52207	4.68618	0	14705.1	0	18124.7	45.2366	0	1314.67	17126.7	50727.2	6709.84	116254	47939.6	14404.4	0	48832.6	43570.5	19537.4	38289.8	1.64204	53740.8	34237.5	99877.7	1.54611	16.8555	11599.3	0	0.854701	3702.12	0.835422	0	2.38916	141598	2.35749	1.52207	0	0.821018	3.878	2.28311	135436	0.761035	0	79092.3	146608
K01046	ko00561	0	0	0	0	0	0	0	0	0	0	0	0	0	0	0	2765.18	0	0	0	0	1.01626	2.03252	5107.72	0	4.06504	1.01626	0	0	0	2.03252	0	0	8.13008	0	0	0	0	0	0	0	0	0	0	0	0	0	0	0
K15372	ko00410,ko00430	0	0	0	0	0	0	0	0	0	0	0	0	0	0	0	13.0556	4.44444	0	0	0	0	4.16667	9.44444	0	3.05556	1.38889	0	0	0	4.16667	0	0	10.5556	0	0	1.66667	0	0	0	0	0	0	0	0	0	0	0	0
K03340	ko01230,ko00300	0	0	0	0	0	0	5366.15	1.10375	0	0	0	213.654	5285.2	79089.8	1.36612	3.15503	1.16959	31066.2	25620.8	1.36612	1.02564	0	6.73602	11.8313	1.10375	9718.41	0	2412.11	1.36612	2032.61	2.05128	0	7814.37	0	3.31126	2.19336	0	0	0	1.10375	0	0	4145.91	2.46987	1.10375	14619.9	13789.8	2.20751
K06163	ko00440	1.09649	1.09649	15.1181	0	1.09649	1.09649	7.61238	1.06496	56236.6	2.19298	0	3496.89	9.91348	28210.6	31433.8	42061.7	79023.4	17224.7	0	90697.2	4.50079	46812.2	48093	0	46162.7	21439.5	36658.3	2.27534	4.50177	40859.4	0	0	9597.55	1.12233	0	2.23028	110605	3.28947	0	5.54752	1.09649	86816.1	0	139951	1.09649	0	8.77193	102567
K00824	ko00310,ko00330,ko00360,ko00472,ko00473	4.62963	1.14155	10.4167	0	19977.5	2.31481	12.7936	0	18.5347	0	0	5661.33	13860.3	43245.4	27.7906	34504.5	24.3787	38535.8	4.96527	38530.1	23.1134	8937.98	34528.6	5.81541	15236.1	37068.6	22.0234	11.0126	13.9415	41180.6	0	4.60969	5896.63	1.1534	0	0	97693.1	2.31481	0	3.53437	0	3.47626	10654.6	100379	4.68369	31198.1	69964.5	87565.8
K00382	ko01200,ko00010,ko00020,ko00620,ko00630,ko00640,ko00260,ko00280	13.4301	34286.7	31.4552	248564	19245.8	5.21502	131574	29388.6	142757	7865.11	6.40765	292760	131296	458589	71906.6	352120	218598	165639	168464	262151	57.6342	320334	316254	133973	253583	226432	7816.43	417254	87140.4	193273	134873	156873	239241	7.48695	84837.9	120089	294906	9.85623	3.50126	40394	2.20004e+06	18.1937	281817	272084	180759	122972	68603.1	289740
K12368	ko02010,ko02030	0	0	0	2.60191	0	0	26779.7	86087.6	10553	0	0	13584.9	1517.76	19596.1	11.6855	26960.5	46256.3	24151.1	0	74.9646	3.70506	29435.6	9099.38	6.39352	24.6952	18552.6	2.45098	72857	28691.2	12765.3	0	0	7068.99	1.85663	1.64204	0	0.612745	0	0.621891	3.46771	0	7.25933	3555.25	0	3.28407	33988.8	62066.2	2.60191
K00851	ko01200,ko00030	0	0	0	1.92678	0	0	871.716	26.0231	12725.2	1.91571	0	19607.7	5.99182	3375.92	14.4467	76874.1	12523	8921.32	0	102875	6.68156	61017.2	25307.5	1.92678	47731	55297.1	8.74871	71368.7	0	19.2144	0	0	22207.5	0	29251.5	0	2540.46	2.94985	0	0	0	0	30628.5	14.2779	0	3.9593	106.368	5178.58
K02686	ko03440	0	0	0	0	0	0	48787.3	0	9.79211	0	0	143873	3.0581	43302.8	9.25926	40358.1	0	40443.8	3.0581	0	9.25926	21.5766	64973.3	29635.9	70845.6	21387.1	9.25926	122671	0	15277.7	3.0581	3.08642	81276.1	0	15.2548	0	0	0	0	0	0	0	55688	3.367	3.0581	13624	3.367	6.73401
K09812	ko02010	2.8503	5.41753	20547.9	95885.7	13.2821	0	61885.1	16.3346	105215	4.245	2.8377	126201	65120.5	108391	78344.7	107318	80170.9	125656	36324.9	76798.3	37477.2	36261.4	66292.2	22.9103	53978.8	91288.6	75934.5	158394	93462.2	113965	110239	15.042	129006	0	157382	49011	172689	7.64164	1.64204	114850	0	165644	174676	173719	82369.1	55865.9	84710.5	163677
K02396	ko02040	1.51094	0.971225	38432.1	0	5.94928	0	24172.1	1.66771	40934.9	2.47467	0	13.1021	42.5511	33620.8	8943.68	113056	79386.3	8686.21	1.31234	46503.6	19.3615	107188	84742.9	9322.1	47287.2	47575.7	22.0241	1.06838	7.66615	52751.2	0	0.596303	7278.88	39967.9	1.31234	1.02002	112944	1.316	0.680272	0	0	16343.8	10610.8	106451	0.963731	1.28157	19.6497	95806.8
K20266	ko02024	5.2442	8.1614	11.0423	0	5.33175	1.3947	23578	2.75524	46299.5	0	0	4185.6	20909	44262.8	63280.5	54215.3	151322	32931.8	0	150366	18206.3	33029.7	54121.6	0	32451.8	21540.5	22881	1.15907	20450.5	21131.9	0	0	6615.81	0	0	2.71222	187865	2.70704	0	2.61953	1.3947	55230.7	6.80877	200168	0	5855.56	93694.4	175356
K02083	ko00230	0	0	0	0	0	0	1.61812	0	1.58353	0.791766	0	2.17865	1.61812	0.757576	2.17865	16420.1	15077.2	7.91806	0	6.19737	1.61812	1.58353	20.1499	0	7.68682	7.02332	0	0	0	750.847	0	0	13.5988	0	0	0	16.239	0	0	0	0	0	14.5631	1251.45	0	3.23625	2.17865	4.3573
K04506	ko04120,ko04013,ko04310,ko04115	67.8684	6.06061	0	6.06061	0	0	0	0	6.06061	6.06061	6.06061	6.06061	0	0	0	6173.26	0	18.4704	0	45229.2	0	12197.7	7977.9	159947	10423.7	6.34921	0	0	0	9432.6	12.1212	6.06061	0	0	0	6.06061	0	0	12.1212	6.06061	6.06061	0	0	0	0	0	0	1871.3
K03628	ko03018	15.5524	173368	115589	298419	62358	0	138326	51389.1	132789	48356	100269	166641	97383	167948	6368.54	89169.9	122759	45667.9	69010.8	84257.3	20.6967	82181.7	86913	218462	62001.2	83729.6	83026	187576	115330	38933.4	8.94221	47623.8	121543	2.28175	59546.9	132811	146611	60054.3	149187	149478	0	60125.8	153882	155093	84562	32353	218407	167621
K13590	ko04112	1.90476	0	2.04887	0	6.66667	1.90476	8.47595	0.952381	15.7668	1.09649	0.952381	5.52332	16.4318	89.4763	12815.5	63388.6	50.1566	28975	0	93122.7	6280.52	48556	53678.6	0	31416.5	62266.3	14.0827	0	5.83929	65.6284	0	0	2969.16	0	0	0.952381	13118.6	1.90476	0	0	0	2.85714	0	4812.35	0	0.856898	11.4018	3960.31
K00966	ko00051,ko00520	0	0.913242	0	0	0	0	0	0	31.0502	0	0	0	0.913242	0	0	7180.18	2.78043	0.923361	0	4385.34	0.923361	4.59657	0	0	0.923361	3.71414	0	0	0	3.69344	0	0	63.4716	0	0	0	0	0	0	0	0	0	0	0.913242	2.73973	0	0	6.39269
K14731	ko01220,ko00903,ko00930	0	1.0101	7.58268	0	1.0101	0	15.5054	0	20.0062	0	0	4.0404	13.255	88.3392	26205.4	50161.3	30526.7	11.0315	0	52186.2	6.63916	55278.9	28247	0	47596.3	54545.7	10.3788	0	3.33595	34.2451	0	0	37.3948	0	0	1.0101	2156.4	2.0202	0	0	0	5.05051	1.0101	4815.26	1.13379	0	8.20449	2498.98
K12506	ko00900	0	0	12677.1	1.93798	2.6178	0	12.3784	25.6499	23.9508	0.8726	0	23657.6	4191.11	51502	18.8874	50012.5	42199	12539.3	5.94678	79860.4	31252.6	47588.4	31830	4.33634	28.2818	23251.9	12.8041	8.96025	4.98279	26520.6	0	0	13288.7	0	0	3.01521	75955.2	0.8726	0	0.755858	0.8726	4.88985	25636	96645.1	6.72239	17305.8	8.72829	85467.1
K03412	ko02020,ko02030	2.83952	4.77274	24.6646	1.9185	16478	3.025	35118.4	4.13429	61666.3	10.545	0.963391	3092.36	31819.9	63409.7	37675.1	130502	48079.9	48922.9	0	111409	93461.2	143148	83055.6	6.59608	38265.3	68830.3	15687	1.83931	82568.4	23406.8	0	1.80339	16890.9	0.92081	0	3.025	248788	3.84803	2.08333	34.4862	0.971817	114431	3.83695	253889	0	0	25.5378	218414
K00055	ko01220,ko00350,ko00360,ko00623,ko00622	0	0	0	0	0	0	0.903342	0	0.903342	0	0	0	0.903342	0.903342	0	3212.46	4.57644	1.83655	0	3.67309	0.918274	0	0	0	2.75482	1.83655	0.903342	0	0	1.83655	0	0	0	0	0	0	24.3902	0	0	0	0	0	0	3041.81	0	0	0.903342	8.13008
K00331	ko00190	7.79988	2.29885	291457	6.9315	94211.7	4.40728	35972.8	2.73224	118555	32.7381	3.6036	51854.2	42350.1	106819	63749.9	5.22634e+07	2.49426e+06	56838.8	10.7385	119603	22983.2	111982	70568.5	101351	77810.7	56957	101810	65449.5	133017	7908.47	0	234.458	40382.2	0	149129	103139	146790	20.6349	0	0	0	7.49415	59597.7	123144	145218	60036	18.2106	119670
K05577	ko00190	0	0	1.3347	1.35084	0	0	2.58584	0	5.43607	0	0	0.69735	1.3347	5.95258	0	9008.34	7.43812	35.7396	0	12107.8	2.60615	10945.2	17209.9	0	10820.1	1736.14	1.25114	0	9513.66	12239.4	0	1.92865	503.233	0	0	0	3610.52	0	0	0	0	0.69735	0	13288.2	0	0	1.3947	8770.82
K13775	ko00281	1.23457	0	2.46914	0	4.93827	2.46914	1.23457	0	10.9988	0	0	0	4.93827	4102.09	3.44828	57674.5	9688.18	12.6438	0	72905.9	23056.5	31.5526	12054.7	2.38399	27.1346	36465.3	2.38399	0	1.23457	26.6192	0	2.38797	22.0467	0	0	1.14943	24287.4	0	0	0	0	0	0	13999.1	2.46914	1.23457	41460.2	20214.8
K00013	ko01230,ko00340	5.4301	13.5921	22405	2.60043	66950.3	0.778816	40957.8	9.65068	19721.1	54.2992	3.83738	139609	7942.95	63928.5	19124	96156.6	45831.8	75657.9	7.35735	94353.9	15.3062	80055	70392.6	27221.3	60187.3	73544.8	62695.1	70979.8	97922.7	33526.5	0	2.33083	82674.4	1.53968	12.6059	25209.7	136594	4.65871	7.01411	0	1.54687	3.89408	83219.6	163874	78142	34889.3	10.132	121125
K18372	ko00640	0	0	0	0	0	0	0.835422	0	0	0	0	0	0	1.67084	0	19.263	2.51046	0.837521	0	4.1876	0.837521	0.837521	0.837521	0	4.1876	0.837521	0	0	0	0	0	0	0	0	0	0	14.2022	0	0	0	0	0	0	3.34169	0	0	0	9.18964
K02536	ko00540	1.96078	0	28156.9	3.8987	7.23707	0	30412.5	1.93798	15012.1	229356	9.30685	93161.2	24716	123456	18203	81055.5	60437.5	63631.1	33744.7	123301	13.988	97878.9	59868	96759.8	34889.3	35546.7	21.5731	80893.6	52365.3	18106.8	0	0	37560.5	0.949668	24.9028	112.373	106545	0.980392	0	181678	0	97029.3	79186.5	90097.3	36992	22516.8	39059.8	100315
K00939	ko00230,ko00730	3.50877	7.75241	3.28475	14006.6	18.7539	1.13766	57270.8	17.0002	170340	48.4646	6.38748	74162.4	87235.6	213259	9294.42	70601.3	61089.2	75589.4	79179.7	96712.8	23734.3	29385.5	91164.4	104629	8834.55	37026.5	43.1983	240038	11.1715	129100	358712	95582.8	172691	1.15741	84696.4	77530.8	93346.2	5.0184	3.08702	1.27714	906823	8.72638	171188	81259.4	111799	86761.3	37.3354	84137.1
K01667	ko00380	0	0	0	2.13675	0	0	1.89394	0	0.724638	0.879507	1.46199	0.879507	2.61858	16553.3	0	7.79326	2.8926	9.96218	4.75045	2.63852	7.08621	4.39754	3.31329	2.7988	1.46199	6.19452	0	3.72818	0	5.66625	0	0	40.9945	0	4.43325	0	5.46448	0	0	0	0	6.92647	111.875	3.36316	6.34399	7.97832	1.55427	0
K05783	ko01220,ko00362,ko00364,ko00622	0	0	0	0	0	0	0	0	1.56495	0	0	0	0	0	0	3.861	0	0	1.287	0	0	17308.7	20.592	0	3.861	1.287	1.287	0	0	7.72201	0	0	2.574	0	0	0	12.5196	0	0	0	0	0	0	3.12989	0	0	0	1.56495
K11517	ko01200,ko00630,ko04146	0	0	0	0	0	0	1.31752	0	0	1.31752	0	0	0	0	0	21.164	8.80789	0.881834	0	0.881834	0	1.76367	4846.35	0	5.29101	2.6455	0	0	0	1.76367	0	0	6.17284	0	0	0	2103.9	0	0	0	0	0	0	3.95257	0	0	0	10.1045
K00341	ko00190	6.90211	120276	11.4576	1.3923	115466	0.951146	47782.5	26724.7	66399.4	175564	0.481	69605.8	74884.2	77050	54265.1	115905	117419	55979.1	112671	80150.1	38775.6	94032.3	72033.4	151317	85384.8	87732.8	63483.4	106786	96839.6	62394.6	37885.8	117240	44181.3	0.971225	144158	121487	109611	6.56178	90738	92060.2	2.21499	122056	80288.4	83332	69219.9	57611.7	84057.7	94118.1
K15918	ko01200,ko00630,ko00561,ko00260	3.50877	0	10.6217	0	4.69489	2.33918	22636.6	0	24.7668	1.16959	0	5.9516	6051.29	34517.7	3.92157	9.01273	2.5372	1.30719	0	0	0	2.61438	6.53595	2.35571	0	1.30719	9.76952	0	0	1.30719	0	0	3.92157	0	0	0	100626	3.60415	1.16959	0	0	2.34745	0	102202	1.16959	0	47135	128108
K10559	ko02010	0	0	0	0	0	0	14633.5	0	0	0	0	2330.42	18888.2	1471.06	0	5214.78	8.61123	13.2452	87.3214	39613.3	4.46828	4790.46	8996.54	5.93077	10260.6	25779.8	0	5201.07	0	18.017	0	6.95957	11288.3	0	1.02881	252.303	0	0	0	0	0	0	28834.2	0	2.49079	104.759	23643.5	452.124
K07250	ko00640,ko00650,ko00250,ko00280,ko00410	0	0.698812	0	0.698812	0.698812	0	1.71821	0.698812	71234.5	0	0	0	4.03515	0	0.698812	15342.4	7.93325	3.55684	0	6856.17	4680.51	3.59063	8.38574	0	6.54522	9.45675	0	27.5216	0	4.95446	0	0	66.876	0	1.61812	2.13022	0	0	0	0	0	0	3.33634	0	0	0	0	2.41703
K00253	ko00280	0.859107	0.848176	75197.3	0.863558	148855	3.41715	16665.5	8.30117	24915.7	3.43885	0	11013.6	22133.6	37015.7	104680	46650.9	104412	23245.1	4.24334	79590.8	39920.4	50788.1	73696.4	2.59067	55243.2	19449	51673	3.40391	117855	44728.1	0	0.848176	8816.44	0.848176	0	3.11526	134495	1.72712	0	0	0	3.42819	1.72712	130294	2.59292	0	63717.6	128229
K11645	ko01200,ko01230,ko00010,ko00030,ko00051,ko00710,ko00680	0	0	1.0929	0	0	0	0	2.25225	0	1.0929	0	0	1.0929	2.25225	4.37158	8.74317	2.18579	3584.63	0	1.0929	1.0929	4200	5.46448	0	2.18579	1.0929	2.18579	0	0	0	0	0	2.18579	1.0929	0	0	10.1019	0	0	0	0	0	0	2.25225	0	0	0	3.27869
K03394	ko00860	0	1.25313	19696.8	2.81294	1.35501	0	6894.8	4.19309	4.34126	3.93768	0	15330.7	9.2317	13965.9	3.7594	44537.1	43.8528	34931.9	2.82486	55342.3	23.9605	78121.9	17400.1	27.8754	32.2248	36048.6	1.25313	3473.34	31.4605	12427.8	1.41243	1.36612	13110.7	0	10573.3	23403.8	11897.8	2.71003	0	0	0	1.35501	26279.8	8003.23	4.20402	23852.2	0	4612
K01433	ko00630,ko00670	2.37248	4.437	120610	1.19474	9.11807	3.27582	20455.1	2.38949	53244.5	1.18624	0	21571.1	32447.2	51452.8	65841.9	71849.2	69051.8	59889.5	28820.1	49232.7	31675.6	12729.7	91407.9	8.61523	56299.8	31249.3	24.8365	33137.2	5.58095	47425.2	0	63561.9	21147.8	1.1534	3.23034	38205.9	126951	7.73773	1.17371	82554.7	0	93926.6	6161.84	133365	2.29193	37956.8	55904.5	126590
K03227	ko03070	0	3.74532	11.1943	0	17.497	0	11.1943	0	3.74532	0	0	11.1943	3.74532	14.9813	14991.1	21838	3.74532	8189.54	0	7.49064	11.236	11.236	57649.7	0	49124.5	14255.5	20398.6	0	0	14828.7	0	0	10585.4	0	0	3.7037	21045	3.74532	0	0	0	3.74532	3.74532	48.6059	0	0	3.74532	32381.4
K01251	ko00270	54802.7	2322.68	201075	3453.03	49240.1	1.43678	25291.7	0.718391	88293.8	11746.2	0	24254.2	72140.2	45262	119401	184175	112456	57358.2	34213.4	112961	39.0023	83747.5	170176	34611.8	81481.7	78291.8	70732	6894.22	140653	54683.2	0	69489.4	27805.8	9.73684	5096.78	103545	131027	63372.8	5.63683	3.0543	0	13.6532	40375.2	125010	23100.9	65288.8	83747.9	128719
K13482	ko00230	0	51805.6	2.95146	0	0.422476	0	1.33333	0.423549	0	0	0	0	1.60256	2.46522	2.9584	7897.98	33155.6	8.03885	0	36877	0.423549	8.46455	7733.26	0	8.88702	10.5823	0.844951	0	71829.6	14.8189	0	0	9.31057	0	0	4.114	2539.53	0	0	0	0	0	0	6.07834	0	0	1.61812	1245.07
K08967	ko00270	1.79211	0	3.58423	0	3.58423	0	8656.96	1.8315	3.58423	0	0	1.79211	3.58423	8186.5	14.694	27324.7	1.79211	6076.12	0	7.2269	7.40741	24904.9	49989.8	0	60656.8	11749.4	50405.7	0	1.79211	27493.8	0	0	44.4444	0	0	0	20183.1	0	0	0	0	1.79211	0	28009.7	0	0	7.16846	19922.5
K16163	ko00350	0	0	0	0	0	0	0	0	0	0	0	1.8018	0	0	0	1.8018	1.8018	0	0	1.8018	0	1.8018	1.8018	0	0	0	0	0	0	3.6036	0	0	0	0	0	0	0	0	1.8018	0	0	0	0	3.6036	0	0	0	0
K01026	ko00620,ko00640,ko00643	0	0	0	210122	0	0	2.63257	0	0	3.08642	0	6310.58	5283.92	3018.92	9.30516	33043.9	6.74499	4312.56	1.26329	29180.7	3.16076	6942.82	6931.26	0	19310.5	21443.2	3.58423	0	0.512033	11658.1	0	0	16936.5	0	0	0.662691	16.2005	0	0.512033	0	0	0	397.795	3908.28	0	1.98807	0.662691	10.5397
K02452	ko03070,ko05111	1.34409	0	2.68817	0	0	0	6.43034	0	13.2958	0	0	1.34409	8.06452	9485.89	0	2.54313	2.68817	0	0	0	0	0	0	0	0	0	14634.4	0	1.34409	0	0	0	0	0	0	0	27962.3	1.34409	0	0	0	1.34409	1.34409	20947	0	0	27082.9	24073.4
K00772	ko00270	0	1.99601	1.99601	0	1.16144	0	13187.8	1.14943	14497.7	6.22042	0	14510.5	21921.1	7286.84	4603.75	17381.1	21756.4	40564.1	70595.1	29.7276	3.58519	29.704	18317.8	5.65063	33.5337	12439	10.5666	31396.2	0	20.6154	0	0	11709.2	0	2.51572	1.25786	7896.42	0	4.51736	0	0	0	13565.9	1957.11	47586	29404.9	7.6232	7834.52
K13592	ko04112	0	0	5.95238	0	3.96825	0	5.95238	0	17.5226	5.95238	0	3.86737	13.6969	106.749	11.236	18362.2	32469.7	25.9151	0	26834.7	3.66477	7526.88	15563.1	0	2961.83	24.2746	9.31367	0	7.766	35.5846	0	1.98413	3486.26	0	0	0	3043.04	1.98413	0	0	0	7.69311	0	3716.93	0	0	11.9048	169645
K02549	ko00130	0.944287	1.04822	2.06662	0	33087.5	0	15939.5	10.1167	6976.56	0	0	19287.8	72137.8	18433	1.4245	17497.9	31.3921	53236.7	76129.8	10.3978	2.08494	12.9883	2901.29	41384	9635.87	21793.1	5.4044	113992	3.65644	48078.5	0	5.6108	22014.3	0	87777.2	31711.9	0	0	2.89855	3.02928	0	2.85757	46198.4	0	31916.1	52245.8	51520.4	3379.09
K04517	ko01230,ko00400,ko00401	6.25054	1.18203	0	1.5361	0	0	53765.6	5.75549	107891	0.998004	1.81159	43468.1	141886	14342.9	17698.5	51647.3	7200.6	62587.7	21.9776	3521.89	7.87025	21212.7	53222.3	91800.6	36127.5	45570	7.49922	137004	11.3169	64843.4	0	102494	93680.4	103.337	132090	82093.1	1.23916	0	0	2.09386	0	4.56257	84680	7.97577	67577.8	96502	28619.6	3742.91
K15371	ko00910,ko00250,ko00220,ko00430	21030.1	86540.2	8029.63	3.80007	63871.3	128823	50240.4	21090.3	45205.7	8761.37	1.22351	4847.35	93511.8	38269.8	6.45643	30682.3	6510.99	2105.34	11160.2	39851.2	3.30942	21540.2	22199	7.06402	19847.1	19949.1	18087	157471	79936.3	80380.9	0	21619.1	15041.3	0	13.2564	3.26592	134615	3.57148	0.200321	20404	0.206911	4.63691	49807.3	142102	109436	4838.73	27998.7	145164
K00343	ko00190	52800.5	5.83952	13.6487	0	9.28246	2.20226	13961.3	3.5499	35196.6	252546	0	26311.3	57490.7	57399.1	91629.1	112389	24349.2	52642.5	34560	57476.5	22519.5	47990.3	69155.9	17.0216	66697.1	70099.1	19359.9	50649.1	77166.8	47726.5	1.46964	42878.7	31402.5	0.673401	9.53471	2228.72	115916	2.079	2.71309	50742.4	0	106.921	59220.1	84727.3	67087.8	27234	36682.6	97842.8
K00568	ko00130	5.42734	6.59853	19294	0	5.49292	0	46383	3.99469	44896.3	68.1255	0	163941	9723.09	69441.5	10938	81313.3	104707	50751.9	8.11201	27969.9	45866.2	59817.8	72774.6	8.44151	75813	55379.2	21704.5	56156.3	8.32781	33519.7	1.41844	0	52395.8	0	1.37174	1.33333	147516	5.31826	1.32802	2.74348	0	3.98406	49027.1	151761	5.48697	2.74348	12.0488	147711
K02397	ko02040	5.95391	0	48425.4	0	3.57181	1.07181	14957.2	1.02881	34369.1	1.93344	0	10.0629	21.4352	32525.4	18997.8	70523.6	59572.3	37.6401	0.863558	76164.4	15.7837	21945.1	69233.5	3.33333	12538.7	13315.7	20697.4	3.47763	40775.2	29209.4	0	0.793651	8214.14	2.68741	0	0	116978	1.07181	0	0	0	5.12058	48.63	114534	1.26511	1.29534	27995	112057
K01523	ko01230,ko00340	9.17431	0	6.23271	2.849	52723.4	0	52047.4	3.0581	29416.1	10.811	0	68969.2	31389.8	56059.6	11412.3	116130	37394.7	111.57	11.8976	87189.9	23.2669	65734.9	123584	9.25926	51252.4	37112.8	96479.7	68124.9	2.05761	34642	0	5.56011	37243.6	0	3.08642	0	146504	3.1746	0	0	0	3.0581	32558.2	162253	6.17284	27501.4	14.8991	130454
K00140	ko01200,ko00640,ko00562,ko00280,ko00410	3.90973	4.53444	9.22742	1.32013	23261.3	2.51958	45755.6	5.95531	2161.96	3.30938	0	8730.42	27269.1	37205.6	42617.8	118871	135199	17154.5	3.80068	57201.5	26.4977	81949.5	86225.4	1.32283	44316	136726	26.6278	24700.3	41704.2	97.5275	0	3.05714	18850.7	2.67335	1.79211	96105.5	120928	2.64026	4.86925	94321.7	0	2.64026	19542.9	108759	7.20615	28514.3	139270	104854
K02881	ko03010	213398	13.7624	5.27026	478405	47901.2	0	195007	8.45084	160584	220963	319083	209707	169530	327900	11033.3	123420	70244.5	209733	33429	127198	183316	15935.9	98616.2	221.566	81227.3	90578	44637.5	351892	35.1786	146206	18.9303	74133.6	277749	0	196036	87109.9	130737	5.27026	0	7.94567	5.27026	13.3895	321446	115995	32.658	154892	37655.8	114298
K00867	ko00770	2.81294	1.6835	4.21941	5.19693	9.42501	0	39041.9	6.81796	109780	4.75088	2.99997	10280.8	75479.7	40016.5	5.04844	51962.2	75753.1	13921.6	12241.8	51524.3	13.3872	25992.7	35836.4	10.8857	1750.67	35576.6	45941.4	77360.4	10.2985	27163	1.08578	9.10218	90089.7	1.23457	42130.1	17.0333	117739	2.66102	1.6835	8.25694	0	5.90291	75146.8	123696	14.1906	18987.7	15274.5	118042
K00220	ko01230,ko00400,ko00401	0	2.17192	10.7216	1.07181	1.07181	3.212	15527.6	1.07181	41087.5	1.06838	0	7.79371	23830.4	28032	4312.63	46945	61278.5	5826.43	4.26352	101749	28486.5	80370.2	35310.9	0	24462.7	24334.9	23345.3	1.06838	33070.4	29.8737	0	0	3461.94	0	0	2.43465	126756	0	0	0	0	21256.2	3.21543	137853	1.05152	0	9.6463	106991
K01784	ko00052,ko00520	4.38996	3.12004	15.5904	68805.4	4.34909	0	82206.7	9.29509	173449	51.6512	238086	276884	151051	184491	22237.4	200525	109761	205402	79770.6	73012.9	92376.8	98961.1	180193	17033.8	129596	102117	69693.8	312328	98217.1	174519	224929	110980	239946	3.85452	279932	107164	18405.5	0	0	7.47377	18.759	7.56474	222344	18288.3	90148.1	121912	49520.4	16689.3
K07787	ko02020	60409	0.874891	9.52502	0.634317	60148.3	0.951475	16860.8	1.8323	50950.3	5.965	0	12166	6015	33187.5	37641.6	69996.8	162952	8681.34	6.0816	72864.2	30398.7	76906.4	49801.9	3.19102	64428.9	32077.7	37932.7	601.604	68940.2	16295.6	0	2.70879	5010.52	0	3.06748	1.90388	125294	2.22405	4.54926	0.317158	0.318674	75341.8	11.1577	135020	0.318674	0	30.4223	127835
K11084	ko02010	0	0	0	1.70068	0	0	0	0	0	0	0	0	0	0	0	6941.2	1.70068	1.70068	0	0.85034	0	0.85034	0	0	2789.08	2.55102	0	0	0	2.55102	0	0	0.85034	0	0	0	0	0	0	0	0	0	0	0	0	0	0	0
K02931	ko03010	5.39805	12.9112	25917	244400	5.15218	3.57006	138197	11.0213	101204	291294	5.52486	53793.4	141211	254581	93529.7	116275	95704.5	249208	28608.4	83399.5	38.7756	55036	89660.4	297301	59242.2	87352.5	9724.61	237527	134706	158166	463048	99940.6	202193	0	167233	120704	122141	12.4546	3.48188	9.14924	865373	27.2992	216068	92624.2	62396.1	123780	48874.9	93488.2
K00951	ko00230	1.38313	10.8968	73036.1	108475	12.7708	12.4577	134702	168485	62258	295160	172870	114355	178038	207843	19.0299	15866.9	11443.3	124324	67849.3	10245.8	9921.92	2829.62	59987.4	68653.9	3541.4	69494.1	23.4243	270857	8.37569	136058	102738	95941.7	219695	0.8726	65483.4	172631	108119	13.8641	2.30367	28783.4	20.9709	11.9873	214043	96724	181171	195680	100002	90837.9
K09689	ko02010	0	3.0722	3.07226	0	1.48148	0	48215.1	1.5361	12.1938	0	0	144419	4.97124	55514	92429.1	44596.1	4.51859	32.2017	1.5361	31471.8	6.11621	32313.6	12502.5	10.066	25073.5	52497.8	4.51859	63417.7	5.45767	21191.1	0	1.52905	53549.5	0	3.06515	0	13447.2	0	0	4.60829	0	1.52905	66742.6	27.5238	77589	0	0	36.7142
K01938	ko01200,ko00720,ko00670	1.1632	7.42162	5.51256	104537	20112.2	0	94092.9	30565.8	32718.5	0	8.33429	193943	55371.4	97327.2	6.98501	118272	77352.6	79116	132507	175509	25.5843	159654	47824.8	103783	126854	166637	38680.7	161949	15.3004	124741	0.619579	33.6475	154087	0	93783.3	51446.3	8322.95	1.20773	1.93761	5.63656	1.19475	5.45367	176664	1346.4	69515.6	145538	16278.9	2519.85
K02417	ko02030,ko02040	3.08642	0	12.1788	2.58398	12.1788	6.00601	29018.5	3.003	128259	3.003	0	16.84	41105.8	89930	47646.7	189637	90617.3	20568.3	9.05144	185840	51348.3	90394.2	108326	2.29885	83798.6	77958.1	32726.2	6.79374	9.83108	8964.49	0	0	13269.5	0	0	9.00901	261693	8.80983	0	0	0	27.2773	18925.4	283345	10.1207	0	35.9754	221819
K04066	ko03440	3.35324	335066	533.99	206559	23.948	5.49317	137376	62822.8	83054.5	323274	51205.9	183588	202427	221336	24.5928	98431.8	38309.5	132141	61109.4	81427.4	20.7616	15711.5	101939	46405.5	48223.4	76277.1	40213.2	195184	49295.2	129774	7.82776	7.39516	222034	1.41071	162677	81953.6	245683	5.23928	3.48046	54210.6	0	12.3138	326321	216734	58122.9	151561	182609	287779
K16011	ko00051,ko00520,ko02025	0	0	6.76901	0	63861.4	3.50287	22547.3	0	59878.1	1.40947	0.933707	6.77828	19164.2	32760.1	27974.6	116151	12891.6	21847.9	0.701754	118617	72257.8	67899.3	38546	2.10526	59669.1	86681.2	119320	1.64293	2.88048	77090.9	0	0	5228.43	0.70922	0	0.933707	137909	3.50287	1.38313	0	0	3.27092	0.933707	120594	0.933707	0	13.7484	143976
K11069	ko02010	0	0	1.08932	138823	0	0	32143.7	6.32926	19781.3	0	0	39658.2	8032.65	60228.2	2.86631	29052.8	143344	47697.6	11501.7	226555	17.1219	17879.4	70052.6	16.9316	7632.46	33204.1	0	135409	53037.4	131580	0	6.37927	114582	1.93521	183943	31642.5	0	0	0	5.07851	0	50121.3	34121	724.793	8.81562	20461.5	3.86122	694.293
K00299	ko00920,ko00740	1.73611	0	100871	0	6.94444	1.73611	12577.6	0	72348	0	0	5.20833	5.20833	20901.4	20207.5	69477.2	20.7306	12913.4	0	43117.9	11264.4	85237.2	88480.9	1.70068	55457	28080.6	45855	3.40136	5.46236	30078.5	0	0	8669.23	2.00803	0	1.76367	101223	1.73611	0	0	0	68749.1	0.0227728	113291	0	0	8.68056	108284
K02913	ko03010	12.4709	17.5439	11.9048	25.641	1365.44	0	128677	6.41026	95866.3	75.7659	7.93651	74036.6	119796	258774	23830.1	136375	103.902	71550.3	72670.9	156366	24.3466	89094.4	192951	93136.2	9665.81	87198.1	90752.6	289950	40.9245	230055	7.93651	25.5848	268599	0	345731	25.848	176998	0	0	7.93651	0	37.2511	129690	196592	25.0346	48713	71.3856	158841
K01807	ko01200,ko01230,ko00030,ko00710	4.63338	1.4881	5.9834	2.95008	14.878	5.82242	14699.5	3.0801	60779.9	24.1223	4.64632	116124	32847.7	65905.7	122578	87482.4	12280.3	49991.6	7.53789	138777	19139.9	72568.7	83920.3	18.1259	31154.2	80541.6	7950.89	143455	3.11412	55623.7	1.46199	1.5361	56071.7	0	99045.7	10.1555	97336.5	0	2.92403	1.5361	0	8.82694	59155.9	89541.1	5.93271	27879.1	23.5393	96745
K01760	ko01230,ko00270,ko00450	0.859107	0.819001	10.3984	19.4658	44446.4	0	35727.9	67935.6	17447.6	429346	0.868056	84623.6	11022.9	41303.2	49774.5	122189	94.8771	65810.8	15.9264	25989.3	46.5282	63243	222745	52382	123941	52156.3	87357.8	136470	51536.2	134842	0	4.35195	85213.4	1.69951	41169.3	7.42123	98343.9	5.95858	0.859107	3.02574	0.859107	1.71821	103325	95563	58404.4	17742.7	52159.1	84978.3
K01647	ko01200,ko01210,ko01230,ko00020,ko00630	8.84992	3.08933	136208	13.0898	22.647	71.7398	54351.7	8.12951	217741	68.19	0	26750.3	82549.7	141244	136367	227928	105294	49074.6	63457	217279	42402.2	128254	200291	7.72925	172407	71322.2	59946	63286.1	71911.9	89778.4	2.33962	6.24651	60772.7	96596.7	5907	11.6746	304866	7.56168	4.339	2.44181	0	12.8129	41209.4	303665	28426.3	14844.7	194155	297764
K02926	ko03010	29.0209	7.78945	96362.7	441913	170531	8.74885	197628	119.596	82292.4	397387	194552	172554	170689	259181	79123.2	90099.8	67285.3	246032	79812.5	134625	12.9216	71754.3	92587	199289	61677.4	141655	35082.3	299309	9.58973	133883	12.0097	21.8803	242386	3.23632	154897	19.5586	137697	3.64299	10.6556	6.42611	7.44285	299420	280614	125947	80632	172916	222475	118383
K00074	ko00650,ko00360,ko00362	2.40828	2.72824	140928	8.23797	13.0126	12.6246	11209.5	6.10516	50997.5	10939.7	1.20337	45.5237	34836.2	79590.1	50660.8	165908	44292.2	26454.5	3.92444	165526	36.7329	116830	143104	3.01669	146240	48253.6	100820	22.2785	93527	116415	1.17786	5.13685	71517.6	83586.2	1.17786	83907	270716	12.0491	0	0	0	14.2187	8791.39	285861	7.63472	23733.1	54791.3	268589
K11381	ko00640,ko00280	0	2.15627	4.10985	0	7.08536	0.87604	114218	0.895896	14.1353	2.41431	0	20.6056	115771	64682.5	10.989	22036.5	15.051	11729	53178.9	5475.04	2.28938	27270.4	47441.7	8602.62	35291.1	58050.8	27420.2	4263.82	1.75391	26503.5	0	98703.4	44469.5	0.457875	2.78216	43490.9	249.651	1.31406	0.43802	3.43293	0	6.66205	61408	70.6753	5.37657	46462	15.3871	1172.95
K06447	ko00330	1.41844	0	41209.2	0	9.32381	0.70922	7.44494	0.70922	8856.93	2.12766	0.70922	4.63896	14195.1	30042.6	5.64972	15.1428	7.08752	3.53107	0	2756.27	0.775194	3.53408	635.828	0	2.62016	1.41243	4.96153	0	0	0	0	0	2.11864	0	0	0	92677.4	2.83387	0	0	0	7.0922	0	105091	0	0	9.5756	89446.9
K03671	ko04621	6.20168	0	24.726	64585.2	23.886	3.08642	165759	0	29722.1	99.7505	6.34921	94490.1	244291	187025	33.3549	102266	26401.9	149671	33730.7	109479	21.521	6061.92	145938	73879.4	19665	82095.3	85465.4	461587	17.4981	266542	485092	655.594	207530	3.0581	117354	18.9594	183266	6.03627	0	25.8776	0	124508	214689	91051.9	61.4982	159322	275309	212136
K11089	ko05322	0	0	0	0	0	0	5646.87	199.608	4.00739	0	0	36235	3274.54	3357.07	4.51203	5444.12	2.35732	5135.67	235.988	4.07588	1.72126	5333.87	25.2706	55853.5	7.70722	5103.4	0.645995	49782.2	0	9.79854	0	0	11182.4	0	4700.06	1.90476	2.77282	2.34511	0	547.256	0	0	9542.69	807.883	50252.4	13319.2	0	858.63
K04035	ko00860	0	0	0.913242	0	1.84932	0	2.56249	0	1.84175	0.92081	0	0	2.5548	688.399	3.65297	27338.5	8.23444	9982.58	0	23.7443	2.73973	38598.4	6888.45	0	6.39269	13904.1	0.913242	0	0	17174.3	0	0	11.8721	0	0	0	4919.99	0	0	0	0	0	0	38.5149	0	0	2.56249	5222
K00883	ko00052	1.09649	0	6.62252	0	3.31126	1.10375	6.62252	2.20024	11.0303	0	1.10375	4.41501	17.6528	87.1892	51069.5	37615.2	18507	15278.1	0	50420.6	26300.7	30238.3	44892.3	0	33861.6	13735.5	17.6311	0	0	30090.9	0	0	7740.02	0	0	0	5712.73	1.10375	0	1.10375	0	9.93377	0	5967.72	0	0	8.82276	161857
K06471	ko04514,ko04670,ko05144	9.46817	0	18.093	15.0721	2.45098	3.003	7.18507	19.1971	29.3315	15.792	12.0691	4.7162	18.6272	7.88707	0	0	0	7.35294	22.2393	0	0	15.2579	15.6242	88.3839	34.3085	10.7401	2.28311	0	21.798	5.43609	2.45098	7.31716	7.33505	0	2.45098	11.5655	4.90196	8.28911	3.003	22.6414	9.61816	0	2.43309	21.6481	12.6212	2.45098	12.237	10.3559
K00242	ko01200,ko00020,ko00650,ko00190,ko00720	2.54453	0	2.54453	4.11523	43870.9	0	49429.4	8.82155	52437.7	358341	0	102538	46752.9	86421	80199.7	82391.8	44317	45105.9	4.11523	163725	17.9108	61742.7	96887.6	77178.8	64142.6	94696	14193.3	151248	152268	107275	0	4.11523	55722.7	2.73224	106383	0	133659	8.20432	0	0	0	5.08906	53998.8	153293	69324.1	5.84795	61889.3	136696
K05350	ko00500,ko00460,ko00940	0	1.91571	4.16634	0	1.42866	0	7.65301	2.07757	8.72527	0.734214	0	1.64001	10052.4	3356.62	6.67352	13635.8	25.6182	3847.16	0	34455.1	9995.94	20.83	11814.2	4.88002	6920.16	6244.53	2.98954	0	2.5566	4098.98	0	0.694444	674.141	0	0	0	21088.7	0.734214	0	0	0	0	66.1894	13036.8	0	0	2.20264	24248.4
K18697	ko00564	0	0	2.72109	0	1.36054	0	1.36054	0	6.80272	0	0	4.08163	2.72109	28.5714	0	0	5757.93	0	0	0	0	0	0	4.73957	0	0	1.36054	0	0	0	0	0	0	0	0	0	24040.8	1.36054	0	0	0	26939.8	0	16607.3	0	0	1.36054	23103.4
K00912	ko00540	38373	0.977517	58511.2	9.27571	5.87323	0.977517	33874.2	4.20429	72742.7	33.4203	0	47773.7	23966.7	213776	20311.9	71467.4	47718.8	81382	69127.1	100213	38214.7	26411.2	74048.9	8309.55	58468.2	45056	21.505	91251	12.3293	50580.5	132.746	1.00705	43596.2	158413	8.24803	7.13194	113152	1.98457	0	9.47519	0	2.0141	37182.6	120210	8.78704	11011.7	100276	126933
K03573	ko03430	0	0	0	1.55039	5.66561	0	28671.8	0	1.55039	0	0	22996.8	1.55039	20308.8	0	0	0	4.65116	5.66561	0	0	0	0	1.55039	0	0	0	25076.6	0	0	0	5.66561	4853.03	0	0	0	0	0	0	0	0	0	2357.86	0	0	4.65116	1.55039	5.66561
K00673	ko00330	1.96672	4.61525	127409	0	5.84795	1.94932	10.7387	0	15.6438	2.94138	0	8.51389	18.2779	26709	0.98912	3469.9	6.59349	3.95648	0	1.97824	0.98912	3.95648	6.92384	0	2.9529	0	5390.07	0	0.992063	0	0	0	2.96736	0	0	0	86205.3	0.974659	0	0	0	5.84795	0.974659	102725	0	0.992063	3.89864	83074.8
K19355	ko00051	0	0	0	0	0	0	1.16959	0	0	0	0	0	7.87558	7.42136	3.0581	11.4679	0	7.70737	0	3.0581	0	2.29358	3.74918	1.4556	0	1.4556	0.764526	0	0	0	1.4556	0	2.22013	0	5.82242	0	19.2496	0	0	0	0	0	4.36681	13.0422	0	1.4556	0	3.56767
K02401	ko02040	1.85714	0	11.2298	2.03874	30752.1	0	26685.2	0.92081	47239.8	1.81208	0	24.4983	4744.42	36849.3	37444.4	102853	35479.2	31508.9	0.92081	95732.9	15.6097	38971.2	78691.9	0	61895	59.9532	13.6158	3.73963	14386.2	20338.4	0	1.80213	6055.88	77689.9	0.931099	1.8622	125929	2.61716	1.84946	0	0.891266	36455.9	13498	142250	3.62415	2.78301	23951.6	111390
K02439	ko00920	0	0	0	6.28931	0	0	65.3908	0	2.97696	0	0	10025.9	0	1772.24	0	0	0	0	0	0	0	0	0	0	0	6.28931	0	18248.3	0	0	0	0	1820.82	0	46487.1	0	0	0	0	6.28931	0	0	36.55	0	0	9.7121	0	6.28931
K01810	ko01200,ko00010,ko00030,ko00500,ko00520	5.41034	190694	55856.4	162770	6.00948	0.602773	117441	33905.1	111789	333119	241942	288464	125195	218225	84643.3	60551.8	21206	114223	69023.8	50058.7	41519.6	53560.4	96286.9	215682	96609.9	57167	34.2327	227723	36795	185471	923.324	75528.3	187222	0.641026	341966	99330.5	142813	2.52568	9.42548	64954.6	0.74239	71596.9	200845	139437	134252	320531	74356.3	137865
K10111	ko02010	0	1.001	1.99306	0	64.1311	1.96078	0.992063	26049	7.60751	5.17746	0	3197.91	0	1.12108	0	31084.6	157584	23307.7	93.6229	145011	2.90631	34632	24586.9	0	4644.3	13970.5	0	362.608	46326.1	26763.7	0	1.99306	5037.73	1.001	0	0	1956.16	0	0	0	0	0	0.245703	4158.92	16880.6	1.75317	12.2781	3337.1
K04712	ko00600,ko04071	0	0	1.23457	0	0	0	2.46914	0	1.23457	0	0	1.23457	0	0	0	0	0	0	0	0	0	0	0	0	0	0	0	0	0	0	0	0	0	0	0	0	19.5097	0	0	0	0	1.23457	0	28.6559	0	0	1.23457	1.23457
K19641	ko02020	0	0	1.57978	0	0	0	1.57978	0	0	0	0	1.57978	1.57978	0	0	0	0	0	0	0	0	0	0	0	0	0	0	0	0	0	0	0	0	0	0	0	2609.31	0	0	0	0	0	0	1330.27	0	0	3.15956	3.15956
K02906	ko03010	4.50557	15.2784	19375.3	490058	69254.7	0	175467	79821.6	160234	437906	290377	202412	152709	261845	68312.1	105366	67448.8	156360	69.4964	98707	26.3992	77942.4	96780.2	142820	68793.2	106532	24.7874	287097	42727.5	137025	9.87697	88184.6	248744	4.19853	332168	80435.4	103791	4.18874	599579	14.9441	846412	9.33863	307628	93495.9	24.7039	154806	108208	85217.1
K02400	ko02040	0.483793	88799.7	8.60561	7.76105	91674.5	3.87074	33998.7	0.471476	52433	3.85302	0	22759.2	22842.5	83685.9	38446.7	144035	87940.9	24839	4.26286	144649	20.4077	165508	105624	13374.3	115424	97602.7	48125.6	4.28465	80330	40755.1	0	0.471476	11355.1	2.84652	0	22450.9	199329	5.72961	0.483793	0	2.03805	8.89393	15410.7	186959	2.59231	3.71779	128904	191437
K03589	ko04112	2.28764	2.48179	11.2604	3.66505	12.0863	6.2399	61754.5	17.7399	67351	47.6052	0.992063	154249	89552.8	98348.9	62347.6	80168.9	50188.8	48906.1	78368.4	109388	48635.3	97667.5	77292.8	34966.3	6259.9	54396.5	68047.4	171439	10.5381	67071.5	2.97637	1.81911	112237	1.21212	62477.6	8.9462	126607	2.3799	1.02564	1.21212	0	11.4043	152920	125896	26477.6	6746.31	114548	118868
K07712	ko02020	2.45483	0.681663	60675.5	0.698812	120350	0	16875	0.698812	74387.7	3.49616	0	5.26939	15519.3	38775.6	52050.5	75694.5	44049.9	11973.3	1.39624	114760	31976.9	80672.7	79899.7	9646.42	68808.8	32774	15238.1	252.502	50915.9	43496.3	0	1.35834	4548.14	55334.7	0	0.703235	116173	52728.1	0.684463	0	0	6.99697	1.3615	119805	2.47962	0	56325.1	105142
K00641	ko00270	6.22856	3.47749	22.5394	0.893655	26615.9	7.07535	45178	41227.9	113903	110.852	1.7567	25896.6	119470	241142	78329.2	194043	14626.6	52540.3	59567.4	122746	31558.7	114062	112566	26919.5	100034	27784.5	33419.1	136560	51036	75416.4	0	144497	42308.9	0.821018	36998.4	59262.7	237114	103929	0	5.08515	0	139613	74697.7	214286	56263.4	55667.6	86371.1	229792
K05343	ko00500	2.80112	55553	0	13289.2	0	3.68214	6097.5	1.83383	102540	4.94771	0	1.63582	2565.84	940.901	17.7455	61200.6	33946.2	19079.4	1.17371	32601.4	11.0946	57268.4	58801.9	0.643501	45563.5	36785	9.61719	6604.11	43555	24547.7	0	69617.4	19106.1	1.48901	2.92661	3.2779	36851.5	3.44462	3.10721	0	0	2.80112	7709.11	21657	7.59897	5.31727	7.30198	40538.8
K00626	ko01200,ko01212,ko00620,ko00630,ko00640,ko00650,ko00720,ko00071,ko00072,ko00280,ko00310,ko00380,ko00900,ko00362,ko02020	31700.5	52133.2	118547	11.1083	160410	13.7341	39296.6	10.3766	423977	12042.7	1.62553	42609.3	177019	319953	219991	492685	491210	211539	31545	413284	113360	200704	528439	19.1389	352395	134287	237143	13597.7	287413	157764	0.848176	8.3463	137968	9.30909	12708.6	21.2843	954879	26.725	7.09413	0.829187	0.775194	286285	20847.4	937454	27929.6	3882.98	354419	885930
K02297	ko00190	0.863558	5.98637	9.63326	0	7.95085	0.908265	20861.4	0	30468.3	2.63538	0	5793.21	16.7653	67687.5	37278.9	106340	26231.6	15327.3	2.8711	8168.29	18.4462	6018.32	60621.1	0	26795.2	36451.7	48924.9	0.859107	142346	16196.4	0	0	18578.7	2.02494	0	1.77182	216027	3.49894	0	0	0.863558	9.6266	2.63538	248681	0	0	36614.5	225066
K10562	ko02010	0	315.672	0	0	1.36054	0	22413.6	0	0	0	0	4363.38	24021.6	1561.52	0	3877.72	23754.9	10.8492	53656.1	39483	1.32013	11911.5	7474.14	0.807103	11.2764	33359.6	0	407.344	10193.5	9405.96	0	4.87214	23926.3	0.660066	0.807103	36180.6	0	0	0	0	0	0	19745.5	4.87214	0	15640.5	6.23269	1.89643
K15669	ko00540	0	0	5.20833	0	1.73611	0	3.47222	0	12.1528	0	0	0	1.73611	19.0972	0	0	10.4712	0	0	0	0	0	0	0	0	0	1.73611	0	1.7452	0	0	0	0	0	0	0	18635.5	0	0	0	0	1.73611	0	8038.33	0	0	3.47222	19296.4
K03743	ko00760	5.95898	2.03252	118117	3.003	24.7922	3.78788	64699.2	4.1046	13792.2	0	0	28816.6	82314.7	151960	28202.2	86317.8	22454.8	28284	51983.7	91065	22383.5	100749	92404.9	90965.6	45752.9	31554.9	51573	95297.5	12.0602	75588.3	0	115385	47781.2	1.76367	45043.8	69324.2	207239	15.4287	2.03252	4.02823	1.89394	149974	78825.2	230685	72077	14.1881	90431.5	216816
K02409	ko02040	2.42424	0	52822.8	2.43309	5.45786	1.81818	7.83321	1.15072	60349.1	3.07264	0	6765.2	19698.7	48443.8	74801.3	103936	54126.9	22537.8	0.606061	80297.1	16.5423	52438.7	74813.9	3.87793	34270.8	66017.6	26.5073	2.99563	38387.7	67.8756	0	0	6501.19	2.92987	0	0.565931	131071	45730.8	1.06496	0	0	6.52282	10821.1	107750	1.19499	11706	15.8268	122083
K00337	ko00190	1.84672	4.98	36517.9	0.928505	67526.1	3.6396	74599.5	1.90088	70497.1	528461	0	179958	36373.8	79787.3	37211.5	99112.2	95026.2	44108.1	64709.4	124019	12.9231	80757.1	92786.3	8286.21	98505.5	88312.1	9.44796	46007.3	88187.7	30282	2.03962	311.975	68975.5	0.931099	10.8785	40082.6	116230	3.65018	227438	1.8596	0	35293.7	90856.2	92121.4	78224.9	46955	37238.4	76148.9
K02788	ko00052,ko02060	0	0	0	0	0	0	5.8851	0.587889	0	0	0	17587.4	15685.6	8771.92	0	3.64886	1.94383	8979.72	0.591017	1.44353	0.587889	0	3850.43	10.0815	0	5722.82	3.48385	45310.6	0	5565.16	0.768049	1.35594	30754.7	0	58860.5	0.768049	0	0	0	2.14552	0	0	8843.14	0	0	2689.32	5.52316	3.05384
K00505	ko00350,ko00740,ko00950,ko00965,ko04916	0	0	0.674764	0	2.02429	0.674764	4.78999	0	23493.2	0	0	1075.55	2.69906	6453.13	0	2.31481	2.04651	0	0	0	0	0.674764	0	11872.3	0	0	0	0.674764	0	0	0	0.674764	0	0	0	0	17065.3	0	0	0	0	0.674764	0	14526.8	0	0	13596.4	18967
K17215	ko02010	0.649773	0.649773	0	0	0	0	7.04399	0	1.32275	0	0	4.62963	1111.97	28002.4	1.94932	4293.71	26117.9	7.1475	0	39086.5	2.59909	11234.6	7960.29	0	6.49773	8.48185	0	36.3525	63.2292	18.8434	0	0	13303.3	0	0	0	0.00940683	0	0	0	0	0	6.61376	0	0	1.31115	1.32275	0
K02744	ko00052,ko02060	0	0	0	139058	0	0	11.5764	2.26757	5.7971	0	3.20513	4.47427	5.7971	13.2004	0	0	0	9516.42	0	2.26757	0	0	2.23714	2.26757	2.23714	3680.61	0	2337.28	0	11.2161	0	0	31874	0	2.23714	5.7971	2.89855	0	0	2.89855	0	2.89855	27481.4	7.6794	0	8.69565	2.26757	0
K01638	ko01200,ko00620,ko00630	0.927214	1.99523	6.79228	0.927214	80164.4	3.56264	12.4102	2.77652	7471.51	290966	0	8263.96	11366.5	12863.6	22.6008	64359.6	79931.3	40.28	5807.36	70856.7	9198.03	27085.8	72220	65532.5	14163.5	9836.34	2542.13	893.722	63685.4	42.5723	1.8622	1.10667	22842.5	0.45977	12744.9	8231.07	40313.3	3.59873	4.25876	0	0.927214	4.64933	11117.1	28671.4	1.38572	2.56873	12.8566	30459.6
K00643	ko00260,ko00860	31274	3.16976	2.43902	2.35076	6.50605	7.84218	7663.02	2.44101	33919.3	3.99864	0	9073.66	20735	28915.7	25.1348	91570.2	154708	6900.24	10144.8	111397	16357.9	55582.3	50317.2	0.813008	37301.3	68012	53395.7	0	105617	57632.1	0	0	9354.79	0	0	0.819001	118907	2.43902	0	0	0	1.62602	0.813008	122262	0.814996	0	65527.9	95292.3
K16165	ko00350	4.40347	89822.5	10.1477	1.46199	9.54033	0	13.1929	5.76638	51566.3	2.92398	1.41243	2334.17	39505.7	39942.1	120321	117598	46247.7	40770.8	1.43062	117729	24.1515	11212.4	144295	24850.8	93852.5	38573.5	15608.7	2.66679	8.73285	49573.2	0	0	6267.86	0	0	1.46199	150647	5.79839	0	0	0	7.16126	0	160652	1.46199	0	15.8896	156774
K01576	ko00627	0	0	5.20965	0.592066	1.30435	0.613874	5.24381	1.42787	1.33851	1.47493	0	3.20513	8.74772	6.41522	26020.3	54830.6	33.0476	5761.02	0	44.4318	2.42694	34.2304	29374	0	34.3131	38.1853	6.93224	0.703235	1.15942	16416.3	0	0	2588.09	1.7762	0	0	7790.41	0	3.20513	0	0	0	0	3261.94	0.724638	0	1.42787	8820.02
K16149	ko00500	0	0	0	0	0	0	1.221	0	1.221	0	0	3.10958	1.221	5115.73	0	6363.89	1.30976	0	1.88857	3.27439	0.654879	1.221	1.96464	0.944287	2.61952	0.654879	0	3.10958	0	2.90892	0.944287	0	3.84052	0	1.88857	0	0	0	0	0	0	0	5872.29	1.221	0	25963.8	0	0
K02773	ko00052,ko02060	0	0	0	0	3.43643	0	12.4902	0	2.09644	2.80112	0	16.5947	19704.2	3503.57	0	6742.66	35.5923	22.2337	5.61652	68535.3	0	0	10220.1	7.71296	10.7544	17.0846	0	71996.2	2.1645	58041.4	0	0	57833.1	0	77431.1	0	0	2.80112	0	0	0	0	12348.3	0	13.816	9.00202	2.09644	0
K02418	ko02040	2.08333	0	8.33333	0	2.08333	0	0	0	46747.7	2.08333	0	2.08333	0	9512.6	3.08642	28800.9	0	20241.4	0	3.08642	103182	17.9962	58798.8	2.08333	35429.5	11758.1	7.73386	0	0	24446.5	0	0	9886.97	0	0	0	17202.3	0	0	0	0	2.08333	0	20168.8	0	0	2.08333	24442.3
K03563	ko02020,ko05111,ko02025	0	0	0	0	4.97512	0	10.4167	0	9.95025	335584	0	10.4167	14.7457	47736.4	0	4.329	0	23890.5	0	0	0	0	0	5.46448	0	10.4167	0	20857	4.97512	0	0	0	5764.94	0	77000.7	0	194.03	0	0	0	0	0	11180.9	84.5771	0	0	4.97512	94.9938
K02170	ko00780	3.13017	0	6.54322	0	1.14548	0	21303.2	0	33429.9	1.14548	0	60807	9289.59	21520.4	9.00901	30055.8	6570.27	36303.2	1.14548	3.003	12.8015	36244.5	38682.7	6.23721	32002.3	26305.7	6.00601	47288.4	1.14548	17834.2	0	0	39083.6	0	39888.8	63742.8	15905.1	1.14548	0	3.13017	0	3.13017	27564.3	22863.7	64791.5	10.3729	11.1134	24531.4
K00322	ko00760	0	0	0	0	0	0	12577	0	0	70.9423	0	8306.32	0	21638.1	1.43678	8713.57	6.21745	7.9023	5.20833	33.4638	4.0556	16.2224	6769.92	0	9422.52	6614.54	0	0.906628	2.61881	20.5327	0	0	994.76	0	0	0	5.20833	0	0	0	0	0	1040.31	0	0	0	0.718391	0
K00657	ko00330	0	0	2.15054	70039.4	0	0	4.38596	1.65017	5.64038	2.20751	126455	6646.56	3746.25	11727.6	19.5632	71358.1	13.7373	67.9861	2.08333	140906	18.2126	57202.4	28180	4.04412	28798.9	38019.5	6.83761	37912.1	4.16927	54328.2	0	0	36833.1	0	15403.4	106850	0	0	0	0	0	2.08333	32791	13.0036	0	150255	1.91571	1884.58
K10556	ko02010	0	0	0	0	0	0	0.928505	0.928505	0.928505	0	0	0.928505	20644.1	2312.6	0	0	0	2.78552	0	0	0	0	0	0	0	1.85701	0	0.928505	0	0	0	0	3848.84	0	10.6568	0.928505	0	0	0	0	0	0	10500.1	0	0.928505	3.21369	0	0
K10960	ko00860,ko00900	0	0	2.31481	0	0	0	0	0.837521	18.703	0	0	2.78997	5.22239	7.57466	13384.3	23439.8	5.64731	5.31087	0	26519.6	0.837521	24140.2	6314.51	0	15109.1	19130.8	0	0	0.837521	10.0503	0	0	5.02513	0	0	0	3901.7	0	0	0	0	0	0	26.8287	0	0	1.5949	2069.24
K14682	ko01210,ko01230,ko00220	0	0	0	0	0	0	9595.87	3.63724	11824.3	51.0511	0	34907.8	6250.22	1586.11	8.09419	11216.5	5.51558	24687.3	24995.2	0.735835	5.4012	14.9512	1164.56	247.45	30.005	7857.13	13.1835	64876.6	0.773395	20611.6	0	0	9566.7	0.735835	0.761035	2.00019	0	0	0	107557	0	0	14988.4	2.98639	79739.4	19594.8	0	933.432
K02335	ko00230,ko00240,ko03030,ko03410,ko03420,ko03440	5.49525	348322	14701.9	245030	26.0303	2.10511	258464	20164.3	173619	327903	138513	197802	288763	240236	38229.6	146881	79394.6	193852	150545	97815.8	30.212	78479.3	121036	142689	59888.1	122683	3749.04	396785	85480.6	187704	8.52512	165695	237077	0.318066	263974	109926	144972	6.56397	2.99028	70452.5	3.31255	21294.8	336973	140423	200368	188041	155756	178439
K11070	ko02010	0	0	0	218165	0	0	15709.7	9.33875	12.5443	0	2.58398	40648.6	2221.77	37332.3	2.55942	57298.6	36.2499	29049.6	8.57436	313212	8359.37	35835.9	64291.5	9.04393	13593.7	10919	0	90633.1	5.03579	118036	0	1.32275	72314.8	0	104995	42820.5	3.78887	0	2.05761	0	13.3333	0	29967.2	1095.4	2.58402	48.5834	17374.1	4.22925
K02651	ko04112	6.06061	0	12.3499	0	17.8683	6.06061	35.6393	0	58.756	5.74713	0	5.55556	87.836	129607	67.025	63722.1	51342.6	12033.5	0	153079	40.5631	152.071	75890	0	112.208	7032.74	46.1922	5.05051	8.64459	26886.1	0	0	16704.5	5.64972	0	18.097	346028	0	0	0	0	17.5549	0	407848	8.47937	0	6.06061	197067
K13588	ko02020,ko04112	0	3.13769	4.24621	0	5.95238	0	5.99334	1.4881	25.3927	3.0754	0	8.83096	14.7424	49438.2	25231.4	3853.52	26160.7	25.4143	0	68.0976	6.60584	10225.8	4483.63	0	8715.51	28.2209	19.2296	0	9.5594	30.6717	0	0	31.0878	0	0	4.46429	142856	2.97619	0	0	0	8.96953	0	174937	0	0	11.9457	165537
K05297	ko00071	0	0	0	0	0.85034	0	0	0	1.70068	365302	0	0	0.85034	28601.5	5.24345	30572.9	6339.81	4094.06	0	27272.7	3.74532	26.2172	6117.81	0	28246.4	28511.5	4.49438	0	0	5932.4	0	0.749064	1411.38	0.749064	0	0	4634.05	0.85034	0	0	0	0.85034	0	4295.62	0	0	0	2625.37
K00931	ko01230,ko00330,ko00332	0.888889	4.2574	9.01279	6.2514	45974.8	2.66483	85254.4	7.82863	45641.6	5.00806	5.67279	163542	35049.3	111350	32.5781	120484	25588.6	87469.5	26.4891	127902	27.7928	119739	99905.6	59637.8	92106.4	123952	17.7918	117737	37251.9	52588.4	0.900901	5.67952	128645	0.94697	36761.7	6.90897	125436	2.68604	1.24378	9.36104	2.13267	220596	140358	131056	10.8581	37617.2	26.0228	128642
K12661	ko00051	0	0	2.39515	0	1.67504	0	0.837521	0	3.35008	0	0	4.66894	5.50646	2.51256	0	1.67504	17.9675	0	0	0	0	0	1.67504	0	0	0	0	0	0	0	0	0	0	0	0	0	6918.53	0	0	0	0	0	0	6195.57	0.837521	0	0	14.8443
K10007	ko02010	0	0	0	0	0	0	24156	0	1.36054	0	0	3866.27	29655.7	0	0	7319.69	1.23916	6.44208	1.36054	3.24719	0	6.49438	8.56798	1.36054	1.23916	17491.1	0	22.6002	1.23916	3.66466	0	0	16805.8	0	3.09315	0	0	0	0	0	0	0	26526.8	0	130489	1.4245	14311.3	1.4245
K01771	ko00562	0	0	0	6.48508	0	0	1.36612	0	1.36612	0	0	4.20401	4.53956	77.9631	0	0	0	2.01463	0	0	0	0	0	3.89105	0	0	0	0.648508	0	0	0	0	2.18938	0	0.648508	0	0	0	0	0	0	0	10.004	0	0.648508	1.19585	0	0
K00721	ko00510	7.22536	0.888889	4.48194	4.98308	4.43704	0	9868.45	2.71556	30.1288	5.36198	0	10477.4	75718.5	84656.8	18354.6	34150.7	42.7804	11085.9	11.3934	19139.2	4.55651	7072.74	22629.7	14.8551	4492.99	30522.7	11.2883	98686.7	8.46745	42828.5	0	3.98489	38387	0	11.0588	21086.4	42927.3	5.02112	0	5.34837	0	1.30719	44762.4	22473.5	7.94186	28362.3	18248.4	26616.4
K00997	ko00770	0	2.87356	2.50627	220539	12.5201	2.50627	88156.2	2.75482	40174.2	5.01253	7.79727	22187.5	103876	75343.9	47116	117711	11252.1	99764.8	39.5039	89733.8	15.2013	72807.1	123230	11.3199	122861	73275.4	19.3832	231308	6.79662	195294	0	5.42776	159156	2.25225	146866	120.635	120060	0	2.48756	2.25225	14.245	7.5188	113122	111740	11.1388	52814	53695.5	105673
K13584	ko02020,ko04112	1.4245	1.43678	83311.9	0	148434	0	10328.5	0	18474.9	4.29806	0	2.86128	27181.4	25638.4	12.7247	52586.6	95230.6	14025.8	0	83797.7	28581.3	52158.7	24220.2	2.849	39725.9	30771.1	54133.8	1.43678	109851	35362.4	0	0	3780.39	0	0	2.07039	89749.8	5.76727	0	0	0	5.73485	0	90287.5	0	0	86530.3	80709.4
K03154	ko04122	0	0	0	160360	0	0	71073.8	245825	94204	0	0	45544.9	14.3546	42697.7	19883.2	99027.1	20686.8	59665.9	5.12821	93698.7	31423.3	101530	127267	130977	40887.9	13577.6	14.4402	116403	4.69484	78580	0	0	34242.4	0	248503	0	34606.8	4.97512	0	0	0	4.97512	37462.4	31460.2	164297	64647.3	4.97512	38306.5
K03785	ko01230,ko00400	0	2.66667	35221.2	165852	3.83652	0	32232.2	2.94985	8553.57	0	179019	38456.2	79611.7	19444.8	0	7896.67	6250.55	23333.9	70646.9	1.5015	1.51515	0	1419.26	7.59664	4.21512	25766	0	101295	0	63890.4	0	0	56898.8	0	98079.2	88620.9	1.47493	0	0	5.64309	0	4.54475	66971.5	12.4908	49.3977	78082.4	9.80271	838.053
K02410	ko02030,ko02040	1.82908	0.821018	84944.1	0	3.89016	0.974659	11744.4	2.91271	37434.4	1.96672	0	9319.72	16755.1	45196.7	15447.7	106214	42468.5	40601.3	0.821018	118349	14.6173	111693	68307.2	0.992063	89381.2	40839.5	26.8759	2.89589	85938.8	49664.8	0	0.963391	13482.2	1.0101	0	3.13679	113965	36779.7	1.92678	0	0.974659	3.91604	12586.2	123948	0	5.83404	15.5904	105604
K02460	ko03070,ko05111	4.20875	1.98413	15.5807	1.02881	4.19473	1.02881	19879	0	29.5323	3.08642	1.02881	1618.35	24641.5	36737.9	88503.4	56031.8	9251.15	25308.8	0	8487.22	42458.3	56524.1	99919.8	1.12233	93201.2	14752.1	23059	0	1.12233	40649.8	0	1.12233	14757.8	1.0582	0	1.02881	151121	3.04968	0	0	0	5.58107	3.04968	165474	0	0	41468.4	162488
K02363	ko01053	0	0	0	0.587889	0	0	5.29101	1.76367	2.93945	0	0	0	28.2187	15.7406	0	3561.06	0.627746	3.87363	2.35156	5.01253	0	7.5188	51.0994	1.76367	11.584	15.8307	0	53439.9	0	33.9607	0	0.587889	26625.5	0	4.11523	0.587889	0	0	0	0	0	0	29625.4	0	1.17578	0.587889	5.29101	18.2246
K01515	ko00230	1.82149	3.41721	5.46448	113048	3.7372	0	40517.1	12.7192	11702.2	5.05902	3.73626	28365.6	138785	47016.2	21060.6	39806.4	15.2968	83794.2	46276.7	2727.57	20085.2	7178.15	77455.5	144916	36947	50739.7	32705.2	232999	3.00353	45281	68.0504	34.7016	118226	0	133116	3.32627	27222	2.52525	0	134427	0	3.63309	110268	17664	62764.8	81699.5	12.144	31853.2
K02372	ko01212,ko00061,ko00780	8.70426	0	63718.2	225291	36841.5	2.13675	106942	8.66128	90159.8	51.8391	2.36407	84904.9	47862.3	126231	60917.9	158398	125848	109500	23.9599	191770	74.5559	162668	159660	125040	41714.4	112716	87306.4	161395	4.40087	105541	2.36407	2.36407	108636	0	104815	26.1488	122288	2.13675	2.08333	2.71003	0	84619.5	95559.2	97400.4	112269	949.313	57428.2	84305.2
K16012	ko02010	1.19048	0	0.616143	1.5083	1.94697	0	21798.5	2.29833	3712.06	221017	1.8553	11415.5	80061.4	41197.8	15200.4	42236.5	13.6045	20525	14454.8	42107.3	11.9155	37420.5	49686.1	5100.82	81237.5	37508.2	11.3637	29312.8	9600.98	22765.6	0	2.9949	32141.7	0	2.79701	5.7075	9533.34	0	1.32275	0.853606	0	8.82736	50679	4736.25	19469.6	15442.2	11563.4	7093.8
K16047	ko00984	2.97619	0	0	0	3.81986	0	2.46914	0.739098	4.6429	0	0	0.823045	2.36909	9.55703	2.44499	20161	8318.63	12271.6	0	17.7227	2.44499	8.82163	9488.11	0	12870.7	7.30386	0.814996	0	0.814996	12.8058	0	0	2153.78	0	0	0	8004.98	0	0	0	0	0	0	13695.6	0	0	0	2988.97
K01845	ko00860	5.59901	6.03158	10.0545	3.7323	17135.6	0	70122.2	55674	10309.8	378014	1.443	43024.7	99245.8	104484	74797.9	84334	46265.7	81176.3	37333.3	85908.8	31114.6	23767	138311	100171	89141.2	54261.5	76274.9	228085	11.6345	75126.7	1.7554	119890	73441.5	0	51.3321	50051.6	28087.8	0	1.95252	10.1261	0	28617.1	106966	21429.4	75677.1	61810.9	22952.1	37576.2
K11753	ko00740	3.79513	2.06203	15302	68246.4	12.7878	2.13675	67023.7	5.0437	69819.4	290014	2.6762	37503.1	109463	196473	48026.2	120585	76.9197	81225.2	19.3392	68457.1	20.7755	87407.7	94796.5	9458.86	64294.5	134070	50121	242278	63368.7	132194	410729	56131.1	153407	91795.8	70230.6	117273	272461	4.27053	0	7.6355	2.06878e+06	25.6845	101240	309847	86007.1	57454.1	50267.2	294113
K02016	ko02010	6.81935	15.6655	67724.1	192881	182353	3.86136	191000	130875	217282	10.3529	65953.1	262944	180626	416123	212273	492346	55488.3	254579	211148	253040	200527	286298	403805	148144	415590	190495	160110	520644	47.9325	293859	7.0423	94847.9	384933	147899	175397	143363	149174	1.1655	3.0896	279363	0	10.3986	292211	153830	206437	211666	193576	151822
K00819	ko00330	0.983284	0.868056	0.983284	0	0	0	0	0.823045	1.80633	387769	0	1.80924	1229.97	24.2296	3.88059	27824.5	63558.1	16.2934	0	13.4082	4.39654	14.5329	25488	0.986193	18.9214	1119.71	0.713776	10238.9	2.30022	14.4328	0	0	3490.15	0	0	0	3681.57	0	0	0	0	0.713776	22.6824	9.25844	0	18.7377	0	1556.72
K00059	ko01212,ko00061,ko01040,ko00780	109484	9.36238	58845.1	501139	40.053	3.94968	157690	75004.4	174062	512189	4.05978	179908	97306.9	411503	268435	515960	241204	153312	102724	166266	301461	288631	506299	95471.9	352843	208072	94347.9	294278	83326.3	302528	312181	15.6539	325172	9.2383	133275	24677.8	529859	11.5491	2.60266	9.5821	1.34953	119792	222576	540570	116347	88505.7	128195	515585
K00240	ko01200,ko00020,ko00650,ko00190,ko00720	1.27226	155547	88.3118	27.5359	23.2264	2.58948	97731.1	5.10839	67141.3	44.3903	0	102165	117343	144116	27890.4	86836.6	172457	91260.3	91100.9	145220	29.5507	79112	86182.8	140201	89819	63606.1	28.157	207994	120286	67897.3	4.2735	12.2076	77337.6	0	29663	572.47	139542	478467	2.82486	18.7568	0	6.32342	100245	138598	24002.7	52067.9	160376	130306
K02231	ko00860	3.93344	0	5.89409	93270.3	3.89864	1.94932	9424.53	3.89864	17.9817	0	0	25975.3	29.7045	130242	38954.4	53682	24631.6	14926.3	10.0599	39924.9	4.65449	74886.7	25089.2	13.0004	15919.3	12450.1	24.9443	16.3264	7.80941	36629.8	0	2.41546	24373.9	0.755858	5.24678	1.85185	143258	3.89864	1.94932	0	0	5.84795	38798.2	157665	7.14875	38721.9	11.7307	149968
K01008	ko00450	0	0	3.34326	28.7345	1.44928	1.221	9918.41	2.87923	58107.5	1.23916	1.0101	11289.6	15.2167	40430.8	9.27291	26750.3	7.21069	58139.9	26439.7	12908.8	9.98206	20.8856	55056.2	9.80556	22.563	16381.4	7.53296	61530	2.14499	29.5865	1.03199	2.7917	45928.7	2.82486	8.21186	6.51903	1737.53	0	0.905797	0	1.93798	1.90476	56851.2	53.0975	4.87493	22640.9	8.74833	49.8633
K00175	ko01200,ko00010,ko00020,ko00620,ko00650,ko00720	0.94697	2.87934	3.93023	238373	5.68182	0	11412.6	1.91315	57408.8	0	0	1397.52	20576.4	108003	3461.23	15769	18269.5	28639.3	31849.5	5538.79	16121.8	3376.68	3642.17	23.7911	7077.77	5379.17	9385.2	23282.4	55849.7	4684.87	1.44928	23774.4	24704.5	0	16.7872	37976.3	99845.9	4.11616	2.29095	410.891	0	2.75527	29125.3	129190	7.00803	33766.2	31807.7	109437
K01843	ko00310	0.971817	0.971817	7.77454	0.971817	4.8236	0	20.753	0	52960.5	0.952381	0	8.67588	16.5209	33112.2	7616.25	46642.9	32.5096	12473.7	7.55688	22720.2	38214	29186.1	20735.4	0	3513.78	8684.63	16303.6	3.31397	3.75418	12153.6	0	0	2039.09	0.93633	0	3.52452	93118.4	0.971817	0	1.27226	0	96180.1	5438.22	110859	4.49633	8.08081	13.8148	93946.3
K00868	ko00750	2.38095	2.4809	121044	48644.8	4.7619	2.38095	59493.9	5.95277	79650.5	3.53435	6.95758	33461.8	29630.4	49951	22.9713	91742.8	20.3156	88659.7	14491.3	79702.6	13.0088	47161.6	64168.5	42400	64862.6	69565.9	50418.6	74605.8	3.48275	76005	100146	131832	85598.1	96258.1	72393.3	14.6117	131150	4.7619	0	6.17796	0	10.8757	47973.8	153841	78160.2	42275.7	22.4619	127509
K02914	ko03010	7.0922	14.6538	13.8889	29.6296	13.8889	13.8889	206308	12.4547	58.444	81.1663	7.0922	69916.8	139556	131964	22.2222	160548	97534.5	106851	43.6511	136315	41.6032	157.281	166449	49756.7	96.2963	52781.1	50.6107	143070	255021	147075	0	40.4578	183071	7.40741	381773	21.907	276040	0	0	7.0922	7.40741	5.20833	180482	249906	48.8545	63261.9	141008	316050
K02527	ko00540	2.39049	2.33193	92891.1	3.08238	7.02886	18.3199	25699.1	6.594	46148.4	79.7426	0	257153	13590.1	143887	34271.9	67539.1	16245.9	55548.4	31273.7	97517.4	10164	45917.8	72728.7	26995.5	49695.2	8182.63	56142.8	93404.7	9.08567	38656.6	11.2994	0.799361	95529.9	0.771605	18.0048	3.48735	100003	3.96373	0.766284	7.51167	0.799361	10.7864	109676	112018	11.6824	94632.7	79201.2	119297
K00282	ko01200,ko00630,ko00260	2.23214	2.21572	86342.5	94965.6	102615	3.71203	14.1369	0.735835	21474.1	2.97619	0.735835	11.8713	22912.1	32768.2	14698.7	4306.37	2.96798	8.00477	2.88555	8.83002	3.08979	1436.15	472.472	5.7711	5.15906	5.30551	7.43226	8.42661	4.48329	5.47813	0	0	199.92	0	3.23625	2.23214	107355	2.96798	0	0	0	5.20833	3542.84	107996	2.36217	3.56506	64967	109541
K02036	ko02010	87300.4	74937.1	34.5481	5.6661	61037.5	2.37097	43439.2	2.3576	95635.1	60.4468	9.46754	21940.1	53763.1	54758	29195.3	122567	73120.9	104.731	46396.1	123485	24246.2	87162.7	110738	59663.5	117357	54086.8	26.0613	82408.7	108974	127334	0	1.25786	88227.9	1.287	4.70902e+06	67534.1	143438	3.5787	0	3.04558	6.24932	9.53873	23647.2	135246	18.885	11102	81717.1	139103
K02018	ko02010	1.43062	0	7.15308	3.8054	6.43017	0	21065.1	8.62123	123502	243981	0.707714	3052.1	38570.6	108172	58320.2	91248.9	15247.1	55335.1	8824.19	45151.1	14.7229	70159.3	93886.4	16.9301	64376.3	47503.7	15590	106512	153683	72644	0	39035.1	44778.6	0	47920.1	62880.9	120019	1.43062	0	8.13516	0	7.15308	83419.2	146910	6.91112	94636.9	21667	149821
K07516	ko01200,ko01212,ko00650,ko00071,ko00362	3.75444	0.83911	48861	0.941772	8.31232	2.40154	3907.93	3.29303	62820.8	2.71555	0	781.419	19697.1	27713.4	38461.6	82417.7	105965	20890.3	1.77357	14997.3	26.6472	48622.8	120702	2.16381	57993.7	6684.57	31886.1	0.493827	65088.3	20245.4	0	0.493827	15207.5	1.86076	0	0	127900	3.89693	0	0	0	6.00627	0.480307	125196	2.72345	1.22534	39041.3	123445
K02420	ko02040	0	3.7037	14.8176	7.21248	22.5589	0	30.1347	0	48579.5	11.042	0	26.0714	30036.3	61195.6	88974.2	145494	55781.7	20306.8	0	177534	33.9062	21528.5	111274	3.7037	48664.3	57060.4	40389.2	0	7.5332	33487.4	0	0	17539	3.7037	7.25409	7.17178	179373	0	0	0	0	15.0673	16358.1	195385	0	0	49771.1	142136
K13503	ko01230,ko00400	0	0.464253	1.85186	0	1.85701	0.464253	1.85701	0.928505	7.42289	0.464253	0	2.32126	6.49438	15607.7	12948	22725.8	34.9963	13.7863	0	49969.9	2.30723	30858.5	23509.3	0	12898.9	6460.55	1.85572	0.455373	71362.4	17.8051	0	0.455373	2008.73	0	0	0	66922.4	1.39276	0	0	0.924643	1.85701	0.464253	65056.7	0.464253	0	8.8208	66073.3
K01627	ko00540	5.87331	6.65987	18.0774	9712.83	60501.9	1.18624	34869.8	61310.6	15678.7	40.5458	0	26999.3	10434.8	166018	97925.5	96759.5	62993.3	42637.8	12.0158	94965.7	15658.8	52107.9	32512.9	85656.6	36720.1	33551.6	16.4209	63703.6	35969.8	28231.5	0	6.2687	32709.9	0	27910.8	40517.4	108070	4.67427	1.56495	9.301	0	115757	48053.7	85757.1	42573.3	143722	21.5657	101137
K02500	ko01230,ko00340	2.51572	4.30223	110211	5.24967	108434	1.25786	39473.6	4.57508	230560	56.6205	0	13436.3	53202.2	80886.6	128268	126700	137968	48438.6	28579.4	69514.7	41335	62336.7	119238	15.9029	101707	42209.6	90030.9	27917.1	98619.7	72346.9	0	3.01523	70364.6	2.58901	32.2015	45147.7	160936	2.5702	2.60417	300858	1.30719	86.6888	69608.1	152844	65780.6	77839.4	68116.3	156937
K12541	ko02010	0	126807	1.65017	0	0	0.863558	26904.8	0.45106	12473.1	0	0	89123.8	9725.39	31554.5	59314.7	25502.5	2990.33	34948.2	33809.5	6.07488	24694.9	12.9544	42669.8	5279.19	36333.4	29817.2	9.90974	35573.1	2.26099	18.9062	0	13.0895	38236.8	0.47081	4.04912	7475.29	6057.59	0.45106	0	42420.9	0	0	46542.6	208.104	80602.9	20080.1	0	2828.81
K07407	ko00052,ko00561,ko00600,ko00603	0	0	1.98429	51548.3	19219.1	0.983284	12097.9	0	5.17946	1.91179	0.462321	9719.97	29835.2	4647	0	15.3811	6.75306	531.999	13911.9	0	0.924642	0	1974.63	5.24586	1.11083	3414.91	1.19474	11643.9	0	10993.5	0	3.41058	26022.5	0	6.02822	26376.8	4960.69	1.19474	0.983284	1.76422	0	0	18727	499.372	2.95485	4.83817	7468.03	37.4917
K05877	ko02020,ko02030	0	0	0	0	0	0	0	0	0	0	0	0	0	0	2.49688	0	0	0	0	0.62422	0	0	0	1.24844	0	0	0	0	0	0.62422	0	0	0	0	0	0	0	0	0	0	0	0	0	0	0	0	0	0
K03113	ko03013	2.89855	5.67633	0	0	0	0	22566.5	6.11827	3.11526	0	0	4976.81	6.20168	92925.3	44390.1	31312.5	0	39486.9	0	2.77778	5.55556	10673.5	56720.6	6.00601	33.3333	3533.44	136084	33515.2	0	49489.3	0	0	16215.1	0	9.12127	0	1207.14	0	0	0	0	0	42656.7	5.7971	3.11526	27.4519	3.11526	19.6362
K06672	ko04111	0	0	0	0	0	0	0	0	0	0	0	0	0	0	0	4049.04	1.73611	1.73611	0	0	0	0	0	0	0	0	0	0	0	6.94444	0	0	327.204	0	0	0	0	0	0	0	0	0	0	0	0	0	0	0
K11081	ko02010	0	0	0	0	0	0	0	0	0	0	0	0	0	0	0	7033.74	3.80952	0	0	4.7619	0	0	0	0	2.85714	0.952381	0	1.90476	0	0	0	0	0	0	0	0	0	0	0	0	0	0	0	0	0	0	0	0
K02393	ko02040	1.36612	1.32275	124389	1.43678	70703.6	1.43062	8.68462	0	39166.2	1.36612	0	13065.9	2634.19	31128.5	39070	109884	50520.1	11529	0	127654	47748.4	119453	99131.8	1.4881	82215	56036.6	61449.6	1.4245	20589	62329.6	0	1.4556	11181.9	4.60727	0	1.36612	113491	2.73224	0	0	0	81125.5	71.9824	105235	0	1.41243	27530.6	100564
K10241	ko02010	0	0	0	0	0	0	0	0	0	0	0	0	0	0	0	2.46914	2.46914	0	0	7.40741	0	0	0	0	2.46914	0	0	0	0	0	0	0	4.93827	0	0	0	0	0	0	0	0	0	0	0	0	0	0	0
K16048	ko00984	0	0	0	0	0	0	0	0	0	0	0	0	0	0	0	5315.76	0	0	0	10.2564	0	1.7094	0	0	1.7094	2171.84	0	0	0	5.12821	0	0	0	0	0	0	0	0	0	0	0	0	0	0	0	0	0	0
K02747	ko00052,ko02060	0	0.925926	1.18203	128870	0	0	6686.35	0	14752.2	0	0	5650.34	12.1835	2187.15	0	2.41205	0	4094.78	5.52354	0	0	0	9.81033	3.06151	0	14805.3	0	10.7363	0	7665.99	0	4.59761	19040.8	0	1.18203	0	0	0	0	0	0	0.925926	20621.2	1.18203	1.18203	12.2815	1.23001	0
K00131	ko01200,ko00010,ko00030	0	0	0	0	0	0	0	0	5905.61	0	0	1.00402	4.88801	42.9733	0	7.17949	0.732601	9.21474	1.02564	0	0	1.02564	1.83271	4.94721	0	7.4909	0	24.2157	1.02564	5.16502	0	0	9507.8	0	0	0	0	0	0	0	0	1.83271	1964.36	1.83271	0	63004.8	0	0
K02793	ko00051,ko00520,ko02060	0	0	8.47318	4.86618	9.56817	0	18574.4	7.40741	47504.3	2.45098	449539	23825.6	21159.9	44952.5	24.8756	25207.9	64492.1	10862	30672.8	160317	17.3579	19153.8	28428.3	0	61199.6	22126.9	24.7651	36718.7	191770	78338.7	4.93827	4.93827	19412.9	0	91532.4	0	127577	0	0	6.76991	0	2.46914	13270	156491	0	24.4667	66350.1	126402
K16840	ko00230	0	0	0	0	0	0	0	1.92678	0	0	0	0	0	0	0	7494.91	1.92678	2.66667	0	2.66667	0	0	2.66667	0	1.92678	4.59345	0	0	0	3.85356	0	0	3.85356	0	0	0	0	0	0	0	0	0	0	0	0	0	0	0
K01029	ko00650,ko00072,ko00280	3.09373	0	22351.1	0	10.8358	3.07278	7546.93	0	120671	316241	0	7369.55	34692.2	40516.5	36675.5	111640	52077.3	40482.4	3.00325	36436.8	27.7468	88902.6	142842	7.84859	87879.4	74010.4	67033.3	1.56495	71059.2	39451.1	0	0	15906.5	1.56495	0	3.95156	119045	7.57707	0	0	0	93106.9	0	147035	8.7851	1.55763	21335	126387
K00108	ko00260	3.08878	1.86789	35024.9	0	10762	2.48601	18.391	3.00374	50375.2	4.29983	0	5.57698	20408	57096.5	30827.9	150599	59359.2	6823.42	2.38788	169022	4178.89	83846.9	101887	0.58072	20136.2	43895.4	9880.14	1.842	145294	54796.4	0	2.41668	20723.7	2.42315	0	3.57746	175556	2.98427	0.676133	0.676133	0.602773	11.0497	4.34272	189092	1.83329	0.676133	42172	168505
K18223	ko00640	0	0	0	0	0	0	0	0	0	0	0	0	0	0	0	11.8343	0.986193	0	0	0.986193	0	0	2.95858	0	0.986193	0	0	0	1.97239	0	0	0	1.97239	0	0	0	0	0	0	0	0	0	0	0	0	0	0	0
K02414	ko02040	0.896057	0	0.896057	0	1.79211	0	0.896057	0.896057	17234	0.896057	0	0.896057	7.16846	8182.82	7.29395	22685.1	7.28079	14353.3	0	1.45879	4.37637	16.9923	39201.4	0.896057	41862.8	12031.9	31767.8	0	0	20.1262	0	1.45879	6737.45	0.729395	0	0	12577.8	0.896057	0	0	0	0	0	17726.5	1.79211	0	3.58423	24345.5
K10628	ko04068,ko05340	0	0	0	0	0	0	0	0	0	0	0	0	0	0	0	10.101	0	20.202	0	0	0	0	4759.49	0	0	5.05051	5.05051	0	0	5.05051	0	0	15.1515	0	0	0	0	0	0	0	0	0	0	0	0	0	0	0
K07708	ko02020	0	3.84892	5.90831	0	25891.4	1.78253	14395.9	1.74597	71620.4	10586	0	4793.5	9153.25	31096.7	41488	66470	75098.6	11494.9	0	92107.8	17342.7	67090.3	82390.7	1.92137	67576.1	26471.7	17696.5	0	7.63507	51461.4	0	1.81157	2175.37	2.71127	0	0.8726	108447	2.39277	0	0	0	29748.3	4.4011	97426.6	1.78253	0	35924.2	89052.7
K01714	ko01230,ko00300,ko00261	18.4291	3.0738	45.0965	187059	102917	1.10375	172625	25.4967	120697	272260	1051.64	141995	173065	247635	279917	398177	270701	159911	86216.9	265433	93999.1	241555	543814	20118.9	342460	166211	48428.9	235126	48887.4	190258	4.74144	31304.5	261982	7.67009	58.2785	54390.9	258550	11.2195	3.16137	6.91014	0	199955	180474	299606	94313.1	79873.4	97445.5	301681
K21008	ko02025	0	0	0	0	0	0	0	0	0	0	0	0	0	0	0	1963.16	0	0	0	0	0	1.6835	5817.18	0	1.6835	1.6835	0	0	0	1666.28	0	0	3.367	0	0	0	0	0	0	0	0	0	0	0	0	0	0	0
K09457	ko00790	0	2.1097	15.271	0	4.43012	2.19298	226567	6.86677	125196	0	0	424012	7236.09	196595	8336.09	42461.5	55282.2	89984	232530	103278	4.19287	58480	46082.2	216787	49.1224	180872	13.6243	164851	4.16667	22183	0	0	215175	2.1645	210834	19.8397	103167	0	10.8566	4.19304	0	10.5665	153556	116255	19.6877	27714.3	8.58299	77249.5
K19813	ko00030	0	0	0	0	0	0	0	0	0	0	0	0	0	0	0	1930.35	0	0	0	0	0	4770.22	3899.74	0	5088.66	1.24146	0	0	0	1843.15	0	0	584.798	0	0	0	0	0	0	0	0	0	0	0	0	0	0	0
K01083	ko00562	1.88591	0	5.60332	0	4.71343	0	25083.1	0.944287	48445.3	1.88591	0	13.9362	17770.2	31390.2	1.96078	1145.17	1.88324	3.85693	0	2.94118	0.980392	4.82975	8.82353	0	0.980392	0	35988.7	0	0	0	0	0	1.92468	0	0	0.94162	101226	7.46602	0	0.944287	0	3.15862	0	99033.3	0.944287	0	4.72144	111442
K10857	ko03430	0	0	0	0	0	0	2.69906	0	0	0	0	1.34953	0	5.37133	5.22876	3048.72	1.32275	2.61438	0	2.61438	0	2.61438	2463.73	0	5.22876	1.30719	2.61438	0	0	0	0	0	1.30719	0	0	1.32275	4169.11	2.69906	0	0	0	0	0	7801.41	0	0	1.32275	7.9166
K00674	ko01230,ko00300	1.04493	4.82299	24.4337	6.30906	20437.6	1.19048	101016	31890.7	146198	24786.8	2.43309	170077	57802.7	80707.9	112596	143638	57234.3	45324.9	64861.2	109456	38.0737	115214	147992	10412.1	103975	107043	82864.2	114706	54083.8	58464.3	0	144309	93839.9	2.52888	59542.6	1501.34	127468	2.38095	0	7.30945	0	11.4306	70845.8	122228	73719	76862.8	52645.7	116324
K06985	ko04112	4.01606	0	87531.7	1.62602	16.1235	6.88608	25.5218	0	25.8463	4.38323	0	13.9593	24049.8	47841.1	48237.3	53740.2	6203.22	36.4637	0	93783.5	14.9614	74094.2	61427.9	5.16796	49946.4	20270.7	23698.4	1.41844	57102.9	49871.3	0	2.58398	9979.27	0	0	2.00803	231316	151494	0	0	0	198741	2.58398	139007	0	0	80937.9	111952
K03274	ko00540	1.001	2.99105	4.9844	2.69305	69044.1	1.001	28742	7.33195	55453.8	4.284	0.95511	32246.2	108.18	54340.1	14.1893	53759.7	27681.2	33595.9	4.0906	67502	14184.3	43123.7	67525.3	46947.2	7525.62	25317.5	18.2838	79020.7	109317	25031.6	0	0	45360.2	2.06495	51452.2	2.002	97687.5	7.00701	1.0352	107515	0	6.00601	34846.2	80097	7.09182	51500.9	47069.6	76241.8
K02775	ko00052,ko02060	1.14548	2.29095	0	23.1689	0	0	4.38924	2.34022	1.38735	0	0	0	21836.4	3.87597	1.52207	5283.6	15.8818	18.8187	0	37.9162	0.715308	5.91322	23.3249	0.761035	6.43777	3.2974	0	9.09602	0	26.126	0	0	81.2028	0	1.94213	0	0.747384	0	0	0	0	0	72.9236	0	0.672043	0	3.08346	0
K02690	ko00195	0	0	0	0	0	0	0	0	0	0	0	0	0	1.1655	0	0	7.26617	37.9698	0	0	1.1655	3.76967	6.37383	0	0	0	0	0	0	10.7627	0	0	0	216735	0	0	0	0	0	0	0	0	0	0	0	0	0	0
K01814	ko01230,ko00340	2.73224	2.71003	99218.3	7.05593	12.2953	1.36612	62007.5	10.8429	43761	300918	0	21153	11547.4	85839.7	89856.8	109779	50802.1	44287.7	4.09436	143689	100210	89072.9	91655.4	11965.1	125694	51208.7	59055.2	56419.3	10.7984	52072.5	0	1.36612	39816	2.78014	40038.6	9.33386	143764	2.72113	0	0	1.35501	27348.2	38956.9	148821	4.07615	50245.7	20.9666	148291
K15581	ko02010,ko02024,ko01501	1.08578	4.66776	9.9473	103974	6.81774	0	78860.6	18.1476	16009.5	31.5752	3.1008	147288	83941.1	37540.8	5.41126	42064.3	16420.5	96394.9	45488.3	68536.4	36188.1	31206.5	21326.8	35400.4	26619.5	68654.8	3.91828	131615	3.91476	121322	84709.9	73052.4	149015	0	130803	82340.6	756.565	1.08578	0	1.06838	0	11.8731	90010.8	80.0977	54545.1	103140	30991.8	90.6389
K07664	ko02020	0	0	0	0	0	0	0	0	0	0	0	0	1.51515	0	0	2355.86	0	1.51515	0	0	0	5821.98	5711.35	0	7.57576	0	0	0	0	7498.42	0	0	3.0303	0	0	0	0	0	0	0	0	0	1.51515	0	0	0	0	0
K01283	ko04924,ko04614,ko05410,ko05142	1.61312	2.70244	7.50069	0.555556	4.91501	1.11111	9.28253	0	12.8626	1.11111	0	9.23366	19.4752	86.284	4.33675	1409.29	9.366	1.64488	1.16338	4.85931	0	2.70276	5.94863	1.00402	1.61343	0.502008	5.59693	0	0	0.555556	0	1.20604	3.20477	0	0	1.05756	141196	2.32804	0.555556	0	0.555556	4.3909	0	130088	0.502008	0	14.913	131783
K00569	ko00983	1.52207	0	1.52207	0	1.52207	0	0	0	6.08828	1.52207	0	0	4.56621	28.9193	12.1212	78.7879	1.51515	13.6364	0	0	1.51515	10.6061	157.576	3.04414	25.7576	9.09091	6.06061	0	0	15.1515	0	1.51515	43.9394	1.51515	0	0	167.428	0	0	0	0	3.04414	1.52207	41.0959	0	0	3.04414	91.3242
K02911	ko03010	10.5927	0	5.46448	143726	16.0572	5.12821	212088	29.4276	138965	54.3085	0	132605	134188	57600	131383	175367	147385	175157	84541.5	209590	65.6554	23447.6	94875.7	48914.5	90100.8	105131	32.878	323599	12.8516	194820	0	46.458	181458	0	230659	25.4951	121935	0	0	28.0893	0	10.5927	198936	139275	7.40741	102.809	47.3126	6537.45
K10118	ko02010	0	0	0	146577	0	0	21.4647	1.1534	2.1575	0	1.1534	15489.6	18490.8	2419.76	4323.71	6748.62	16.3049	10086.4	5.60185	56536.3	1.08225	8.1441	8170.92	3.28407	10647.7	14.3766	0	18484.7	4.74152	33058	0	0	30711.5	0	11.5132	4.98735	0	0	0	0	0	2.30681	21690.4	1.1534	1.1534	10283.9	4.78561	4.33941
K07798	ko02020	2.03666	2.03117	3.36154	0	117037	1.32488	16394.8	1.32488	42896.5	5.51059	0	7.90427	39.3243	38255	57405.7	64807.6	72507	13111.3	0	79513.3	26080.9	50054.3	49430.8	4.62616	51918.1	28246.5	11097	0.81103	15.3565	10271.4	0	0.707714	1915.51	1.32026	0	1.35777	115436	1.97088	0	0	0	7.12748	10.7527	146497	0	0	45601.2	144012
K01866	ko00970	8.0764	10.299	83575.8	283270	8.56384	0.813008	151897	120788	104306	70283.3	227226	64304.1	129160	138740	34820	111375	112939	111670	60155.8	73747.7	48948.6	42443.9	78808.4	29266.3	73303.4	63488.2	56522.3	265652	41001.7	133604	5.21069	139061	137501	0	107383	315412	94267.9	4.88284	3.09119	135029	19.1667	16.5504	140204	83762.5	47441.9	107383	193424	86369
K10804	ko01040	0	0	90504.6	1.46843	80562.8	1.55763	19.684	0	38.9069	1.38889	0	10.6509	18.5587	37223	40546.8	62199.1	25846.7	54112	0	115065	64254.9	12076.7	88278.2	1.51515	25734.7	42460.7	25447.8	1.56495	6.67373	34590.8	0	1.43678	5475.98	2.90404	0	0	123642	7.637	1.46843	0	1.55763	6.23053	0	115626	0	0	27.5113	126267
K02437	ko00630,ko00260	2.73224	0	10.2669	18.7957	8.02858	2.68817	32758.2	5.27017	50475.7	34.3969	4.80238	20347.6	82574.3	114829	11030.6	104527	66451.2	18646.1	10.8801	125238	36567.8	112639	36754.3	42286.6	12201.5	80549.6	34.5804	139143	2.5641	78456.2	0	0	61156.3	2.68817	5.35691	2.89855	145738	2.6455	0	0	0	2.73224	23602.2	176755	81009.2	21438.8	10.7963	111699
K09471	ko00330	0.757576	1.52918	0.757576	0.757576	0	0.757576	8381.19	29708.2	2520.3	0	0	154853	6.13075	40201.9	1.5504	7583.85	34532.9	8869.26	2.31481	81520.9	5197.76	20.9321	16187.4	33531.2	3825.65	10333	0.757576	37316.2	6.96419	19534.8	0	0	64593.1	0	0	1.54321	15763.8	0.757576	0	1.54321	0	3.0303	55103	16265.8	3.09182	8530.75	4.17812	18483.3
K02304	ko00860	0	0	0	14.3369	0	0	3.92901	0	7.51324	0	0	21328.3	5.47222	22.6228	0	0	0	7852.81	0	0	0	0	0	0	0	8.58038	0	3.08642	0	6.27134	0	0	4110.02	0	0	3.10816	0	0	0	0	0	0	13107.1	1.54321	0	12.8435	0	0
K01595	ko01200,ko00620,ko00710,ko00720,ko00680	2.63103	3.42267	17.092	2216.02	12.7635	1.87901	132814	108977	25339	5.5768	4.06414	224229	48678.3	67540.7	35.3468	132199	95301.7	44419.2	38758.9	99044.9	22.2578	49113.9	48290.6	39386.3	75272.2	93045.4	4642.12	546859	28347.6	82219.5	5.68033	5.52825	147590	0.842815	122795	46577.6	194643	2.63528	1.43841	7.68025	1.52735	89070.2	105694	144413	103028	45316.8	51928	118484
K01695	ko01230,ko00260,ko00400	0	0	14.5435	1.71821	104516	6.18596	74617.4	7.32191	39090.1	275878	3.7037	41272.1	92047.3	53232.8	23527.9	84551.8	33238.1	74373.9	47350.2	71216	13.1436	59892	129697	44788.7	71106.1	40736.1	20647.9	153374	176623	124353	1.287	267709	80393.5	1.07181	171081	21.0441	109899	3.20707	6.56063	11.7762	0	94945.4	111173	118923	17.6019	124013	102374	116523
K02226	ko00860	0	0	3.50877	164501	1.75439	0	14.3422	0	3.50877	0	0	7512.36	11.902	93260.8	28044.2	1999.18	0	17894.7	8.35047	7.01754	10132.2	8.61081	6600.8	3.60402	2794.1	2118.1	3.50877	1252.22	1.82149	8.80501	1.56495	1.70068	20182.7	0	5.5079	0	9566.37	1.75439	0	1.78253	0	0	25783.7	7386.21	4.8518	7954.44	0	2170.16
K02073	ko02010	4.97535	133736	100.632	61044.4	11.0703	0	126112	96189.8	22733.3	49.8168	430312	70240.3	78769.8	74008.6	119195	199616	10674.4	149210	14935.8	42621.5	58052	94235.3	323347	70074.2	267791	98546.8	73615.4	310312	19337.7	218743	181734	99903.1	192921	7.43064	48823.5	22.4937	107110	2.47831	1.16144	131925	1.25313	32.2891	125330	124568	120108	146397	63565.4	120151
K00262	ko00910,ko00250,ko00220	3.4671	8.42638	6.75218	8088.44	3.07584	0	89481.1	19809.5	22791.6	35.9183	6.82826	85876.4	81608.5	174428	10.4296	8894.42	23.8635	124342	118245	7.50993	24163.6	17.767	2876.51	211542	20.2904	41970.7	13.1296	199574	30307.4	94763.2	10.5922	127194	83695.4	0.74239	217471	114368	172.397	0	0	177744	0	38965.5	92076.2	1546.39	83172.8	86371.1	30454.9	3035.08
K03557	ko05111	0	4.16667	0	0	0	0	70433.1	3.33333	18.1481	0	0	270872	12.037	33624.9	8.55263	48638.8	7.87037	25540.4	3.33333	4.16667	4.16667	24013.7	74810.4	12.037	54654.3	29.1667	8.33333	185339	0	46.047	0	0	110477	0	12.2537	0	285.185	0	0	3.33333	0	7.87037	59914.2	77.7778	0	18582.7	7.87037	166.296
K01159	ko03440	0	1.8315	6.3894	82623.3	9.5676	9.76926	96495.1	10.8806	88178.4	38.805	0	30487.4	74741.4	169366	36182.5	105721	24658.4	137904	105083	108715	28.6604	68133.7	85083	104795	64934.1	70814.8	57500.6	80109.7	14.0374	44077.3	0	11.6734	94352.9	1.82149	46782.3	8.4385	167576	3.82047	3.663	131935	1.90476	10.8354	156739	139829	1931.73	63732.4	45681.4	164468
K05774	ko00030	0	0	5.07614	0	1.69205	1.69205	16341.2	1.69205	48817.8	1.69205	0	5395.89	10.162	37233.4	75485.5	48041	13.6777	28358.2	0	35632.1	34651.4	43276.9	86678.9	0	58876.4	20.7794	18.8931	0	5.13827	47964.3	0	0	7498.51	0	0	0	114789	0	0	0	0	133982	3.38409	147443	0	0	113645	125400
K01817	ko01230,ko00400	1.55039	3.22061	4.60228	4.47769	26736.7	14.8348	64890.8	66437.2	10447.1	58.1179	1.66667	30961.9	68725.5	75307.3	61035.6	69331.9	88275.6	15749.2	113330	28600.7	30985.7	2527.95	31546.8	42559.6	4442.36	41715.2	25313.6	2.42361e+06	7.72061	85336.5	0	69929.9	78891.9	3.0581	118612	28471.1	142778	4.65116	2.50627	4.35385	0	9.08046	109371	151438	4.7349	31235	18636.9	151698
K01444	ko00511,ko04142	0	0	0	0	1.23001	0	3.19658	0	2.46002	0	0	1.23001	0	2.2133	4.15369	5.19211	2.46002	4.15369	0	7.26895	0	1.03842	8.30737	0	2.07684	3.11526	2.07684	0	0	0	0	0	3.11526	0	0	0	26.4746	2.2133	0	0	0	1.23001	0	25.6314	0	0	0.983284	9.45329
K00992	ko00520	0	1.40647	102149	0	83.7843	2.71881	8839.49	112953	22767.4	166397	0	27713.6	21761	32727.9	68867.5	79691.5	51.8675	49965.4	53640.3	30212.6	67969.9	78269.4	68909.3	12662.6	51.6559	15903.8	70790	45828.2	6.83179	40295.3	0	0	35624.8	1.4556	31834.9	1.31234	108771	8.36662	0	0	0	5.53175	24779.4	114392	48479.9	2.91847	66135	99932.3
K02501	ko01230,ko00340	0	3.11533	91785.5	5.13462	8.05036	1.57978	68276.9	12.1852	76000	438347	1.5083	24942.2	61269.7	81331.5	115559	121009	132311	66516.4	10.5974	106381	21.8095	21326.3	114799	61508.7	37104.4	42650.3	123129	109420	12.1555	111247	0	6.24304	64744.5	1.5083	5.42198	6.04023	139682	6.65592	1.5361	0	0	4.9302	67773	160373	13.1421	13.114	17323.4	146815
K11076	ko02010	3.43202	2.43949	74883.8	0	148100	0.859107	45737.7	2.43949	38573	2.57732	14.6129	27283.8	18828.6	37851.4	28218.2	82492.5	78059.3	20469.1	16.7342	109047	17798.3	60376	69984.6	50641.2	46517	69322.9	28965	57027.3	8.82064	34098.3	0	1.77305	21617.8	2.69898	6127.06	8.72253	88504.9	0	0	0.893655	4.6559	5.1753	15217.9	86088.9	36644.3	2.15194	51932.7	76891.1
K04566	ko00970	4.13683	0	54848.6	0.585823	4.72265	1.80459	18.0719	0	75114.3	7.92225	0	13348.3	4195.19	34858.7	42.5153	81875.4	78676.7	13355.8	3.39948	169614	32.4085	171616	36555.6	0	56391.6	114777	19.7008	0	139732	18055.9	0	0	3194.09	0	0	1.19188	138442	3.21702	0	2.78371	0	2.34329	27417	130240	2.99535	6.43732	16.4266	124411
K05572	ko00190	0	0	0	0	0	0	0	0	0	0	0	0	0	3.23625	0	0	6.96064	28332.6	0	0	3.72439	1.8622	1.8622	0	0	0	0	0	0	3.72439	0	0	4.85437	0	0	0	0	0	0	0	0	1.8622	0	0	0	0	0	0
K03415	ko02020,ko02030	1.97239	0	28652.2	1.91571	34004.3	0	14288.7	0.986193	41106.7	0.986193	0	1.97239	8436.21	26467.3	0	8.08097	1.97239	3441.23	5.06428	0.986193	0	4.19287	24.047	122.22	5156.2	1.04822	21474.9	0	0.986193	3.14465	0	0.986193	1752.92	0	0	0	30959.9	2.95858	0	0	0	19539.9	11521.1	28655.6	0	0	26510.9	39290.7
K15861	ko02020	3.23625	0	4.85437	0	4.69185	3.23625	16.1063	0	41501	0	0	3.23625	9.54622	35607.4	5.6648	57016.2	28.0795	25.2142	0	66336.3	6.48517	36208	21554.1	0	37.8645	1999.36	13.7353	1.55039	4.98311	28520.4	0	0	43.9631	0	0	0	102884	3.23625	0	0	0	9.70874	0	119207	0	0	16.0314	113913
K20276	ko02024	0	0.621891	0	26.8182	0	0	6786.51	0	3.00858	0	0	8907.68	12888.9	10118	8.97183	7293.07	1.7608	3824.84	3.99357	26948.3	1.06411	5.08281	3993.89	0.395413	15279.1	10434.1	2.55888	10.3457	1.07181	8995.73	0	3.80389	16849.2	0	15484.4	0	996.292	0	0.407498	0.407498	0	13851.6	28727.1	1180.52	13319.2	8151.07	2.50393	1.87633
K00373	ko00910,ko02020	0	0	3.0216	0	0	0	29749.5	79191.9	9702.59	334330	0	18216.3	60394.4	45181.5	49322.3	28131	2864.31	52637.3	50847.2	61.669	9536.34	26698.5	75470.6	1.34953	46152.2	52478.5	33610.8	107467	0	105961	0	37222	54483.3	183.992	30248	50272.8	2884.59	0	0	3.80952	0	3.80952	69486.1	3071.76	1.34953	17671.1	27211.2	4691.76
K02301	ko00190,ko00860	1.79211	72010.4	9.41871	1.23916	32.9852	0	27694.5	0	143198	13.2038	0	7688.96	47068.3	52525.4	57258.2	94736.9	61282.6	26363.3	1.25313	104775	42202.1	63556.3	86978.5	0	50232.3	42166.8	170159	1.04822	32857.3	15553.3	0	2.17677	16930.1	3.41085	0	5.1275	169054	9.59657	2.39083	0	0	4.6568	6.58491	141456	5.6119	1.17371	233096	163504
K20370	ko00620	0	0.719942	0	0	0.719942	0	7.08734	0.719942	0	0	0	4.80267	14366.1	2.04816	0	10.6445	3.61403	4.80101	1.05063	1.43988	0	6.05577	9.4005	0	0	0.661376	1.73611	1154.99	0	3.39501	0	1.43062	8.65977	0	0.93896	0.330688	0	0	1.73611	0	0	0	13240.8	3.89594	5.85107	1.73611	7.96716	1.43062
K02062	ko02010	0	0	0	0	4.03947	0	13.9953	3.1746	0	0	0	9.52381	17.6404	38898.5	1.69205	17.4731	4.72818	17.902	1.5873	51064.6	0	5.37634	7599.86	0	4.03226	8.07172	0	38408.3	0	11975.3	0	0	19279.5	0	0	0	1.5873	0	0	0	0	0	16744.9	0.163922	0	5.05573	0	0
K11335	ko00860	0	0	2.58262	0	1.19474	0	0.706215	0	12980.3	2.63632	0	0.706215	2141.53	1330.99	24511	32878.3	8.8172	6705.46	0	21.0412	2.04499	55000.4	9001.2	0	24628.5	20756.8	4.77164	0	0	17.7232	0	0	903.741	0	0	0	8771.4	0	0	0	0	0	0	7055.55	0	0	0	6635.42
K02954	ko03010	0	10.2397	13.1043	29.6296	22.2469	9.80392	155770	10.2397	52501.7	536414	396659	78450	247997	320041	78368.7	109717	131388	271379	81239.9	72481.1	109282	87949.5	104413	412442	112530	48077.1	53395.6	382699	16.3399	190603	283161	34.3724	236723	3.26797	143476	356188	121474	13.0719	0	12.7838	0	45.9243	238964	134853	23.7473	229759	44170.9	115050
K02045	ko00920,ko02010	1.94363	0.896057	3.88727	0.971817	33512.7	1.90476	23255.5	48827.2	64839.9	264275	0	30511.8	11641	36344.4	13.9982	81631	48294.8	42709	7.39003	84279.2	6391.26	76297.1	70117.7	24580.4	38490	54087.4	112357	35112.2	101.132	55752.9	0	0	34215.1	0.938967	20651.5	61246.8	81093.7	1.94363	0.971817	0.933707	0	15.5142	44260.7	102999	5.3219	131.916	9.88284	78257.4
K05362	ko00550	0	0	0	7.75194	0	0	7.85324	0	0.94697	0	0	1.89394	13356	1612.11	0	0	0	0.94697	0.94697	0	0	0	5.91526	0	0	0	0	6200.85	0	5.68182	0	0	5165.36	0	0.94697	0	1.93798	0	0	0	0	0	3.97727	0	0	3.97727	0.94697	2.88495
K02704	ko00195	0	0	0	0	0	0	0	0	0	0	0	1.57233	0	1.57233	0	0	4.71698	22.0126	1.57233	0	0	1.57233	1.57233	0	0	0	0	1.57233	0	4.71698	0	0	3.14465	3.14465	0	0	0	0	0	0	0	1.57233	0	0	0	0	0	0
K00023	ko01200,ko00630,ko00650	53366.3	2.75482	39222.2	1.40056	13.7422	7.12684	23689.6	2.80112	62006.2	1.37741	0	13.9134	28682.2	62255.9	53787.3	106230	116592	16168	4.13228	95732.9	17926	87.6615	208092	11934.3	143180	42128.7	52017.8	1.84162	13.7094	52295.8	0	0	16402.4	4.21429	1.33869	0	272176	8.23185	2.75009	0	0	15.1993	5.51155	347511	1.34953	2.72127	26.2963	310710
K01652	ko01210,ko01230,ko00650,ko00660,ko00290,ko00770	9.86108	11.7852	46409.7	2540.51	12.7386	1.80236	179795	32178.1	245758	322635	282766	176848	75012.4	163908	228658	315295	120831	201777	75755.8	206407	61.0992	187381	448362	50964.5	168051	155580	106545	252529	170639	236126	3.54202	153318	249280	4.6208	97211.6	55989.5	239403	9.71587	10.3269	10.0715	1.82637	22.4694	178980	249858	171099	88819	109181	221224
K10563	ko03410	2.27269	1.17371	11.8638	96279.3	6.75941	0	58180	1.15741	48099.8	348879	1.1534	33784.6	64158.9	75704.6	17.6452	68860.2	48784.2	68988.2	14343.2	78480.8	7779.82	25463	80134.8	42432	3443	15182.7	46036.6	169307	18.8788	114665	1.13766	7.21821	84899.8	3.367	117939	7.02375	112598	5.93225	1.06496	2.33112	18.0845	5.74754	60124.6	128978	33767.7	10850.6	68502.2	134703
K07122	ko02010	0	0	0	0	0	0	2.97619	0	0	0	0	9486.18	2.97619	24709.5	0	12.6984	0	11.8005	0	0	6.34921	0	22.2222	2.97619	3.1746	6.15079	3.1746	36643.4	0	3.1746	0	0	21882.6	0	5.64972	0	0	0	0	0	0	0	4633.71	0	0	0	0	2.97619
K00008	ko00040,ko00051	0	2.52525	0	0	2.52525	0	2.35004	0	0	17798.8	0	0	0	1.99005	0	10529.7	6.61523	1.92678	0	14.39	1.92678	8.37321	7.62405	0	1.92678	2.04499	0	24.3494	0	8.48924	0	0	24.8554	0	1.35501	0	0	0	0	0	0	0	25.9714	2.92398	0	6.33014	5.05051	0
K04835	ko01200,ko00630,ko00660	0	0	0	0	0	0	1.27714	0.805153	1.60644	0	0	12.7714	2.07842	37.3374	0	4310.07	0.791766	8.91518	0	32587.6	0.791766	7.12589	5721.21	6.43348	3.16706	8.58201	0	3.19384	0	7841.82	0	0.801282	3150.76	0	4.02189	2.08229	0	0	0	0	0	0	25546.4	0	2.55428	5.28355	0	0
K08678	ko00520	1.99005	0.995025	15236.2	0	7.04898	0.995025	14420.9	1.99005	29.8499	0.995025	0	3.01569	22123.2	46036.6	17779.6	97458.4	20.1463	34.0932	2.04622	122204	9.85733	29072.3	75185.5	0.888889	101989	45445.4	37365.7	1.55763	1.99005	44858	0	0	14669	0	0	0	123428	1.04822	0.995025	0	0	7.99082	7.68086	130458	0	1.28205	17.0218	125287
K00163	ko01200,ko00010,ko00020,ko00620	14108.2	486.513	16543	2.5041	10.2625	0.773147	130594	20039.1	108796	56.425	4.0145	49748	220642	72477.8	23626.3	49733.1	79837.9	70087.5	54524.8	36726.2	47496.9	23714	181087	83140.3	124675	108650	42325.9	184780	66811.8	47605.3	2.29155	123756	110752	2.61227	80580.2	81626.4	25980.7	0.375375	2.12938	75156.4	5.44401	4.02996	118491	17972.9	61888.5	94975.5	87207.9	41980.8
K00145	ko01210,ko01230,ko00220	1.02881	0	59784.8	11.9048	8.25317	1.02881	10845.8	53914.4	69350	3.10914	0	82282.9	12473.5	93004.6	36817	136128	92.124	50380.1	27862.3	10534	43965.9	70.6818	125294	16.6559	32383.3	12551	51140.9	59286.2	10.0435	67589.6	0	1.02881	58138.5	0.938967	10.7307	23.1967	115143	3.08465	0	2.24211	0	81457.7	39959.5	103838	37770.1	15613.3	70833.1	90671.6
K00560	ko00240,ko00670,ko01523	1.19474	153479	54831.4	149731	11.171	3.69639	108849	62434.1	53650.9	200643	237900	129570	141081	106655	40226.8	114953	92557.9	70192.7	77466.7	97610.3	60095	74493.1	93786.5	100616	32637.3	94799.4	44819.1	219042	19404.1	56119.9	1.06496	116340	135320	4.57334	95615.8	158061	137918	4.90521	1.26263	9.00896	61.0582	15.2827	172836	111503	135895	69077.8	23085.9	117952
K03078	ko00053	0	0	0	0	0	0	0	0	0	0	0	0	0	2.58398	1.52207	0	4.10605	0	0	0	0	2.58398	0	0	0	1.52207	0	13.6986	0	2.58398	0	1.52207	4.56621	0	0	3.04414	2.58398	0	0	0	1.52802e+06	0	4136.38	0	2.58398	0	0	0
K01955	ko00240,ko00250	60252.1	403406	133026	176340	132530	2.11518	172440	31864.3	124262	32179.1	318885	234415	142954	196530	59895	115346	121011	232461	245760	88430.8	21251.9	85890.5	72833.8	140359	73598.8	93536.9	47714.5	274105	110901	155740	142393	121260	210349	0.925069	125684	331129	107924	45760.6	54205.5	174683	1.57403	102887	282206	102953	157257	273499	110277	108525
K01940	ko01230,ko00250,ko00220	340.423	13.1286	48957.5	172060	12.2251	0.81103	71127.1	1.13379	124238	53.0925	0	65441	51137.5	100263	33.2966	115561	79191	96758.1	175012	106510	17.9534	87396.8	69968.5	55894.6	54619.1	65053.6	87597	142278	54713.1	9506.08	0.833333	125598	60545.4	3.04396	42378	145417	121149	132976	4.15634	4.02196	1.638	139065	46628.5	114539	52481.5	43581.9	103824	128172
K02567	ko00910	0	0	7.03903	1.56131	2.06827	0	8202.96	8.00599	13104.5	4.38596	0	9186.19	6448.82	94104.3	30485.5	21082.1	6.33002	29621.7	16.4404	2.94989	4.95792	21604.3	39189.2	0.986402	28971.2	19271.1	7.02619	609107	0	14712	0	1.4368	43782.4	0.401606	14839.7	4.38596	5276.49	0	0	1.61309	0	0.540249	23435.9	3142.1	0.387597	20815.6	30491.6	4157.7
K03635	ko00790,ko04122	4.41501	0	96198.3	2.28311	6.62252	2.20751	54156.7	5.57451	112421	59.7426	0	19467.9	90358.5	67348.7	33090.2	93734.8	71.1704	64524.6	15.2346	33868.1	2.32562	4200.55	79276.3	55687.8	68823.8	17089.2	140918	81180.6	18.4509	73498.7	0	593.106	45237.1	4.14079	28685.2	262.612	155642	4.45976	2.36407	7.01416	0	15.3259	71204.6	163849	9.04049	42463.1	89401.2	157176
K07536	ko01220,ko00362	0	0	1.26263	0	0	0	0	0	2.52525	0	0	0	1.26263	3.78788	0	5380.21	10.0724	2.51572	0	3.77358	8416.93	0	6717.12	0	2.51572	5.03145	0	1.25786	0	3.77358	0	0	1659.04	0	0	0	3544.7	0	0	0	0	1.26263	0	7440.47	0	0	0	10.101
K04073	ko01220,ko00620,ko00650,ko00360,ko00362,ko00622,ko00621	0	0	0	0	0	0	7.49983	0	1.04822	0	0	0	1.07527	448.63	0	2073.61	4768.29	0	0	3.1746	0	8.75438	1.04822	0	5.42686	3.31045	1.07527	0	1.07527	8.73731	0	0	1.0582	0	0	1.07527	10187.3	0	0	0	0	0	1.07527	10273	0	0	1.07527	17.0961
K06167	ko00440	46690.5	0	8.48619	1.22549	2.53268	1.22549	23672.1	0	27504.2	4.90196	0	11.5141	16.0162	30748.2	19961.9	55214.3	30.7649	5146.31	0	60451.7	12.4182	42911	26467.4	8.01468	28467.3	29933.7	40169.4	101.686	1.24844	12107.5	0	1.22549	1702.34	0	32612.7	1.22549	109481	1.23916	0	0	0	11.0431	28.2921	119391	2.23254	14.7203	49391.6	95465.6
K05879	ko00561	0	1.7094	0	0	0	0	30711.8	0	3.47222	3.90238	0	6.23053	32501.5	4300.69	0	17120.7	10179.3	6821.82	6.3823	47494.2	1.66667	8.26923	15489.7	2.19298	21862.1	9914.91	0	3405.98	1.66667	3110.18	0	0	25657.5	0	9.05886	51612.4	0	0	1.73611	0	0	6.23053	26802.9	0	78692.4	21222.1	4.6729	0
K04771	ko02020,ko01503	10.8295	8.30954	21.5025	148844	43649.8	4.93017	108414	12.0712	42282.6	13.5453	2.47839	67035.3	90132.5	174258	25638.1	178939	57896.5	81805	27168	180190	55505.5	132485	135256	16.7599	61361.1	110169	189811	104714	49982.9	54856.2	4.51128	7.5831	141856	1.98759	28.352	14.2107	526201	95450.3	0	5.48525	1.54078	319347	65375.5	615164	11579.5	42154	190659	603255
K00697	ko00500	70240.7	2.12559	53501.7	1.91645	9.65189	0	8914.5	1.34327	119494	14613.2	0	12906.3	11168.5	28786.3	10.4044	58213.9	33246.2	17.2671	0	40.1827	12.7807	1376.48	27816	2.76052	32.4237	44.5247	3771.07	1.35777	7.0452	3360.05	0	0.703235	11923	0.651042	0	2.86551	205819	3.46455	0	0.613874	0	36459.2	3.38297	190762	2.29628	1.62206	49490.7	182742
K13582	ko04112	2.99663	0	57196.4	1.31234	113353	1.29889	40750.7	0.987654	77085.8	2209.12	0.493827	9.90265	32080.4	52123.2	11.6057	40514.4	38.2864	24.0973	0.493827	62.0757	5.34454	45675.2	16871.4	0.304692	31.2339	17791.9	12.5338	0.304692	6.90067	30.2627	0	0	25.8824	0	0	0.493827	203934	4.59998	0	1.31234	0.493827	175676	3.17228	241788	2.29999	0	25.7354	213902
K02535	ko00540	10.1615	2.15447	3.26797	1.29702	6.05292	1.09649	48181.9	16.2711	25.9775	45.2177	2.5944	95056.4	6013.58	43237.9	16.0898	14346.5	30905.4	51983.6	14405	46133.8	17.5514	69.5192	19110.5	10500.3	66.4466	21538.5	19.3631	130819	14.7142	22036.2	0	1.11111	58812.5	2.1645	15622.4	6.00588	103361	2.17158	0	7.31907	0	6.57207	48854.7	104212	167779	14124.6	13.4259	98966.3
K03821	ko00650	65908.4	2.24194	33522.6	1.67505	10.4461	3.87175	23876.2	6.74684	73016.9	10458.6	0	20.398	39386.9	60566.9	60174.6	113371	196311	34040.7	2.26299	93110.9	21.054	55663.6	103486	3.74532	78825.5	49621.1	99493.1	3.41523	86336.5	46892	0	0.632511	13792.3	52607.3	0	1.0433	215151	6.66032	0.576701	0	1.1534	13.8628	3.61775	231217	2.82281	0	101732	225902
K07667	ko02020,ko02024	4.34783	0	104798	0	7.24027	2.89228	13955.6	2.886	50892.7	0	0	8.68938	51925.6	66213.9	34614	108216	120961	3235.22	0	112270	19354.9	55726.7	98815.5	0	7202.09	49642.8	63274.7	2.89228	7.2401	37282.5	0	4.33528	8743.92	4.28034	0	0	223109	2.89228	1.47493	1.44928	0	86062.8	292.793	265669	2.91143	0	17.3411	226784
K00019	ko00650,ko00072	2.41863	0	109213	1.25313	12.5169	2.56032	33343.3	0	25159.4	0	1.25313	18050.5	4371.3	43373	25439.7	130314	29541.7	15412.8	2.64401	34676.1	22.9252	70802.5	74082.2	3.85659	35611.8	66.1581	25.4484	3.79282	19664.3	34219.6	0	1.27226	9940.58	2.5494	0	2.5254	132018	4.97896	2.54453	0	0	49617.9	1.25313	114131	1.1655	2.65379	92586.3	119775
K08281	ko00760	0	6.14766	1.62602	1.67504	1.98413	0	62435.4	0	65669.7	0	0	99615.4	50482.1	28563.8	11.3232	59379.1	13656.5	39791.5	407.506	38769.5	11.2478	21525.4	29584.9	16133.8	20952.9	53688.4	7.01423	153043	4.82651	41068.1	1.62602	2032.02	89945.4	0	46468	2.28311	15.6164	0	0	0	0	1.62602	112477	2568.43	15.3916	26318.8	93005.6	6550.57
K04117	ko00362	0	0	0	0	0	0	0	0	2.73973	0	0	0	0	0	0	3.25203	21.8398	0.813008	0	2.43902	0	0	3.25203	0	0.813008	0.813008	0	0	4.06504	0.813008	0	0	0	0	0	0	21.0046	0	0	0	0	0	0.913242	1.82648	0	0	0	4.56621
K00878	ko00730	0	1.28205	0	153436	0.799361	0	9214.32	98881.3	32.5325	1.65837	2.52092	2087.71	14.3724	15250.7	29162.8	30226.3	4.38596	15468.4	2.5641	8.11143	56941.3	24.7242	48222.4	6.4298	1832.66	6398.26	8.51582	38803.1	0	21726.3	1.24378	0	34698	1.21655	13.729	1.28205	2.48487	0	0	3.88184	0	2.45774	19964.4	2.19593	1.31234	6091.37	2.51572	8.35617
K12369	ko02010	0	0	3.20962	1.99005	1.99005	0	7213.47	2.98211	1.99005	0	0	3192.96	3404.95	2854.06	0	8869.28	20987.4	5441.51	24718.7	69099.7	3.96825	2.97619	649.246	0	4.96032	2539.21	0	20545.7	14.752	11.9048	0	0	1825.51	0	2.22052	0	1.99005	0	0	0	0	0	3315.33	0	0	1.99005	0	614.719
K03043	ko00230,ko00240,ko03020	55478.5	388135	83628.3	414518	139833	6.21491	239348	124742	244737	17890.4	215045	200220	246701	418910	106412	116053	150450	301450	247077	68035	73108.5	67145	66703.2	386627	71355.2	122374	97806.7	560421	120333	283273	69763.1	435514	214864	1.48697	709397	185950	117604	114875	96165.9	187389	2.1355e+06	149664	298428	99314	277945	395375	162957	108519
K01920	ko00270,ko00480	5.24789	6.68472	16.5641	0	9.20441	4.09057	22074.9	4.07219	9581.13	496619	1.05485	66223.8	3472.82	38292.7	30.9707	85303	104128	16805.8	8.11289	64877.1	8.30256	65425.1	64641.6	13.372	63830	37391	21.6136	52322.9	81944.2	42234.6	0	1.05152	35268.5	2.08746	4.0404	5.75965	16100.4	3.15464	0	0	0	18.0066	39174.6	18478.4	33060.1	3.0303	9.45411	6874.53
K01698	ko00860	7.06169	9.00442	15.4342	299449	7.97733	0.992063	38044.4	103728	53730.7	37.4801	5.14311	40673.8	61306.8	154713	80258	95806.6	139164	60216.8	48570.5	109544	11.8651	127797	94394.8	54786.8	64666.2	54295.2	33377	146698	103529	77742	2.09402	80438.8	49928.3	0	30339.7	48256.8	117805	0	2.14909	6.60342	0	10.9656	56636.2	90088.3	50478.1	38566.3	73613.5	111152
K01095	ko00564	0	0	29170.1	0	0	0	29105.4	6.66508	25848.5	46.3918	0	64078	6.1747	13570	39406.8	36844.2	1.97239	21685.2	1.97239	43.9394	13435.9	26531	58193.7	40881.3	22249.7	7651.43	5.91716	45293.7	0	13.8067	0	0	46214.9	1.73611	44630.5	0	2939.97	0	0	0	0	0	37646.5	865.047	2.00803	18007.3	2.13675	694.414
K11473	ko00630	0.769823	0	55913.2	1.5949	112209	0.769823	22309.3	0.769823	59239.9	2.2191	0	8.87559	27664	37621.3	68219	55731.4	133822	30846.6	4.401	71783.3	8.50943	39246.8	78835	8.06263	54875.9	48.1838	33.277	33.2465	14.8943	58000.9	0	0	6642.66	2.39407	0.797448	4.02265	125516	2.30068	3.84468	0	0.886525	6.15858	75.942	135898	0.715308	0	14728	146513
K01937	ko00240	3.31803	9.05877	9.26488	84775.5	61391.8	1.2419	130367	69531.4	88590.6	37.2056	107666	160877	116512	147583	31760.9	103871	145167	129128	141825	95797.8	54728.9	48562.8	93149.5	82368.9	42444	119276	93549.5	252259	192647	88874	433344	89708	146489	1.20992	82999.4	50322.5	114539	3.27717	4.2035	215049	1.20676	11.942	143055	92016.5	133104	72763.6	90084.1	94217.4
K14949	ko05152	0	1.34953	0	0	0	0	0	0	30.0663	0	0	0	2.69906	0	0	5676.99	3634.91	1.28866	0	3.00687	0.859107	1.24357	0	0	1.28866	4391.8	0	0	0	1.28866	0	0	11085.2	0	0	0.384468	0	0	0	0	0	0	1.34953	0	0	0	0	8.66998
K00928	ko01210,ko01230,ko00260,ko00270,ko00300,ko00261	1.61812	4.23901	18.2143	217930	108618	2.43712	160455	118044	75541	11451.5	439898	148512	119927	197782	12657.4	73282.9	70921.4	113148	57145.5	22626.5	19880.9	64738.8	46137.3	35352.6	53536.9	81539.3	5248.37	306320	109981	62957.5	58955.4	232415	188913	0.78064	124279	25.9051	131178	2.4663	0	14.3881	0	15.9344	175324	128514	146347	189075	127881	121115
K00096	ko00564	1.96078	3.96882	0	0	2.00803	0	7.68401	0	1.96078	1.46199	0	3.14465	14.227	3.05625	1.46199	11779.3	17011.9	4106.23	2.51021	6994.18	2.2125	1405.35	5325.17	0	6048.68	6.25585	0	4.18849	0	1.46199	0	0	844.38	0	0	2.09644	0	0	0	0	0	2.00803	6640.92	5.9296	9.89842	1.74557	3.05625	0.69735
K18344	ko02020,ko01502	0	0	0	9.80392	0	0	0	0	1.40056	0	0	1.40056	0	9.80392	0	0	0	1.40056	0	0	0	0	0	0	0	0	0	0	0	0	0	0	16.8067	0	2.80112	0	0	0	0	0	0	0	0	0	0	2.80112	0	0
K03205	ko03070	102328	123106	118758	619654	184043	5.32128	77931.7	5.10135	171543	12.9293	10.9874	9605.25	62272.7	208875	28274	111782	167121	50080.5	6.95041	278427	13591.7	77999.7	91028.1	8.18932	93483.2	51851.5	23851.7	19890.4	109908	54447.7	0.532481	2.07015	69750.1	0.970273	7.99845	97605.7	599182	10.8393	132536	1.62877	0.726216	57528.2	31517.7	672309	8378.97	31212.6	89515	619432
K02804	ko00520,ko02060	1.34083	0.475511	2.39378	2.74898	6.35555	0.598444	21.4168	1.87855	135923	2.83054	0	17.3518	12288.7	47921.8	16285.8	12718.3	10.81	20704.2	2.4119	7974.65	3.35645	5.18812	6184.41	2.72665	7.92036	10.4675	10.8893	29896.1	2.1681	2830.17	0	1.48644	2600.2	48429.9	32400.4	3.91167	85297.3	2.39378	0	0	0.598444	59232.5	20166.8	111845	2.52901	22.8261	28139.6	96645.1
K06920	ko00790	0	0	36276.4	4.40963	4.01097	0	35455.7	4.19829	80573.8	272212	0	32486	15683.9	137036	9963.9	72098.1	60972.8	52020.9	17.8013	40226.8	17.4249	118070	34088.4	114836	97065.6	61211.4	25346.8	130199	7.63309	14489.6	0	5.75097	64073.7	1.40056	189943	16.0699	116362	1.24844	0	3.0442	0	12.7098	51764.4	116307	76547.9	20327.7	14032.4	104581
K19230	ko02010,ko01503	0	0	0	0	3.73134	0	6010.77	130361	3.40874	0	0	2.48756	2.48756	5111.89	0	0	0	5445.71	3.73134	0	0	0	0	21898.6	0	3163.63	0	32666.2	0	0	0	0	9794.72	0	18386.4	0	0	0	0	0	0	0	4996.6	0	0	3.73134	1.24378	0
K02871	ko03010	9.88999	11.4931	21.7623	489684	36434.7	0	183030	159031	160733	195770	336072	193371	175863	253208	69208.9	128454	143033	162434	116470	120631	15171.2	41635.3	108899	230312	78434	114453	20.4779	390483	32576.7	233521	4.62963	20.9598	286906	4.4955	343194	171578	126748	0	2.31481	25.0886	2.331	18.0204	328914	119021	78104.3	160305	30098.5	122593
K11073	ko02010	4.49236	5.10156	65253.4	1.78546	92933	0	43252.4	6.78263	9365.37	2.69542	0	140165	18124.9	54414	40479.3	92946.7	97438.8	56366.7	4.19739	38756.8	67333.5	8684.35	72607.6	45465.5	8881.19	45276.5	40106.3	174534	8.6208	37120.2	0	1.77567	64303.6	0.905797	10.2994	22942	86662.7	1.79695	0	86877.8	0	3.59389	63362.1	87573.7	70270.7	15983.5	60280.2	71053.3
K02899	ko03010	3.7037	17.9916	11.4122	63544.7	22.647	3.74532	142475	18.9917	36049.8	56.1982	14.2517	140570	139265	254344	30303	97791.3	63.0158	224504	48167.5	41667	36.8131	71.2624	97528.1	32260	30425.7	75706.6	15.2425	286963	114881	103270	282955	106907	222783	0	101608	35.3606	134481	0	3.50877	14.6384	0	14.0706	211339	190919	244847	137048	45.2861	152529
K01881	ko00970	4.50496	18.1138	21.0298	382886	16.7076	3.18192	108966	28920.2	16808.6	34624.8	207259	49538.5	95091.5	172947	60755.6	71125.3	77562.4	98081	153333	105254	18099.4	68302.7	92567.5	192907	42732.3	74384	24651.9	216142	55593.4	131899	356171	193164	158614	0	194765	87487.5	118755	49229.3	3.8539	8.72514	0	53907.3	162262	116376	127698	128697	81078.5	99006.5
K01803	ko01200,ko01230,ko00010,ko00051,ko00562,ko00710	14.3389	304735	16.6799	501343	16.5123	1.34409	115005	30.2192	65314.3	383729	303802	126150	211472	258991	22791.7	108432	31101.7	186581	61988.9	59716.5	21.439	35644.1	111185	119542	82292.4	62170.5	30795.8	269979	19.5312	185584	4.82458	57.8551	190631	9.3429	130111	66601.5	142279	8.59957	0	12.4149	5.10204	16.2718	234807	115149	30.6782	140113	17759.5	121103
K01091	ko00630	15.1166	1.52905	85717	26.9223	23.6464	6.00538	85508.9	13.3689	42040	148.184	383450	217617	141247	172144	96224.6	178584	112.201	166520	19026.6	151397	48822.9	151732	270264	185138	157739	105892	87661	245684	13.1876	257923	1.51515	80781.8	181962	10.264	215946	94871.7	238793	13.0156	2.94377	110730	0	20.8766	218692	251994	477.683	72461.2	111415	214473
K03432	ko03050	1.46843	2.93686	0	0	0	0	0	1.46843	0	1.46843	0	0	0	1.46843	1.46843	4113.45	1.46843	2.79118	0	4.11393	4.40529	4.25961	0	0	0	1.46843	0	0	0	1.46843	0	0	249.276	1.32275	0	0	0	0	0	0	0	0	0	1.46843	2.93686	1.46843	0	0
K03270	ko00540	1.77305	1.93798	3.71103	1.90476	0	0	72069.7	49.3988	18.1684	1.77305	0	151729	10504.9	151637	59797.9	46318.1	2.0202	61165.9	92514.5	3.52057	8.75303	31861.1	53157.4	22.9906	27192.6	41023.4	72219.2	104574	0	21353	0	0	74955.1	0	9.47152	11.57	27548.4	0	0	3.72439	1.77305	0	84839.6	26147.5	94084.7	9141.65	7.25713	25740.1
K02774	ko00052,ko02060	0	0	0	0	0	0	6.06061	0	0	0	0	3.0303	36385.9	0	0	9447.75	24.3056	17.435	0	71455.2	0	0	12001.1	0	3.47222	6.94444	0	9.09091	0	3.47222	0	0	2312.16	0	0	0	0	0	0	0	0	0	95.2289	0	3.5461	0	0	0
K01476	ko01230,ko00220,ko00330,ko05146	2.20838	1.12613	6.02388	1.12613	7.79513	1.12613	7551.3	3.14633	50266.3	415437	0	6.43696	9116.91	35107.3	72119.8	104117	49366.5	26876.4	1.12613	153469	43601.9	68964.2	92442.2	3.93755	76015	57071.3	11726.9	1.08578	3.14357	42659.6	0	2.15074	8955.98	0	1.77305	3.98143	107188	5.51461	0	0	1.12613	4.41675	1066.99	102445	0	15.873	52947.3	100357
K03652	ko03410	3.5461	0	8.50541	0	30590.6	0	29967.8	0	144883	1.64204	0	6.74886	24271	28717	55031.1	71933	46.129	26507.8	1.67504	26553.5	11.2863	68528.6	42916.4	1.66667	47373.1	51.7629	9.30744	5.06882	8.6249	20465.7	0	0	25114.8	0	1.66667	0	108382	1.77305	0	1.66667	0	7.67256	63.3333	106000	1.66667	10	7.19181	104066
K00338	ko00190	155214	1.49477	29821.8	3.0722	20.2532	4.07751	52318.5	4.69484	6600.7	174404	0	81668.5	53355.2	90940	94996.3	102085	1.54215e+06	42949.6	57253.3	87260.5	95719.8	70589.1	87832.6	67878.5	66902.7	40747.3	11157.8	5.76678e+06	20.9881	32115.8	0	92.5941	39398.6	0	72363.5	51014.5	165652	4.69484	4.88379	0	0	12.341	50494.3	141763	129927	20628.5	122771	126543
K03354	ko04120,ko04110,ko04111,ko04113,ko04114,ko04914,ko05166	0	0	0	28906.4	0	0	15197.1	6.28931	6.28931	0	0	0	0	23.4958	0	0	0	6.87408	0	0	0	0	0	55326.6	0	7980.1	0	0	0	0	0	6.28931	1735.5	0	0	0	0	0	0	0	0	0	2503.79	0	0	0	0	0
K00208	ko01212,ko00061,ko00780	7.19236	8.12857	74862.7	5.51368	59844	2.54453	73522.9	7.86334	16501.2	40.5375	0	232961	35516.1	142599	201311	120049	115681	54769.4	45335.9	99451.4	37.1985	22418.9	103613	149736	51631.7	32707.9	49258.6	107475	23.0853	62847.5	1.96078	2.36454	80122.6	2.54453	140736	8.8031	177835	16.9873	3.55561	1.23916	1.29199	7.41269	75947.5	183573	111127	97212.6	43330.5	167947
K17320	ko02010	0	0	0	2.07684	0	0	12702.1	1.03842	4.51215	0	4.04858	17678.4	16204.9	8197.45	0	8.03213	5.60851	19771.2	13882.9	0	1.03842	0	2054.37	4.24808	2.07684	14.3072	1.03842	52086.1	0	40291.9	4.60686	4.5595	33006.5	0	119160	135740	0	0	0	0	0	1.03842	18722.9	916.559	1.03842	4.23009	14603.7	3.30781
K00261	ko01200,ko00910,ko00250,ko00220,ko00471,ko04964	1.49689	1.45568	8.43882	0	9.25608	2.81294	4919.82	0	47343.3	2.1097	0	6474.99	2591.98	36252.8	11.4159	1430.87	41139.3	35520.7	3.99875	18.3651	7.05045	11649.5	61024.3	8.93731	27184.2	14086.2	28679.9	5875.94	8.49054	33.6515	0	0	15260.6	0.752445	3.04262	6.40807	111315	0	0	0.703235	0	5.01495	14542.6	120579	3.99875	14599.8	37787.5	118581
K10555	ko02010	0	0	0	0	0	0	1.78253	0	1.78253	0	0	1.78253	7.13012	5179.42	0	0	0	3.56506	0.891266	0	0	0	0	0	0	1.78253	0	0	0	0.891266	0	0	5037.9	0	0	2.6738	0.891266	0	0	0	0	0	10786.3	0	0.891266	0	0	0.891266
K01939	ko00230,ko00250	13.4641	50793.7	22.4072	370402	146990	0	144927	114263	170018	425954	4.86769	185828	135448	135588	86416.5	96502.5	127181	112177	160719	120012	21092.2	67254.9	90350.3	63088.1	51201.6	115793	10762	311496	47832.3	207183	10.6306	122268	184478	1.54321	180339	186252	144796	7.07191	3.83907	70993.4	0	71223.8	171240	145712	231843	94834.8	120688	148520
K10242	ko02010	0	0	0	0	0	0	0	0	0	3.72439	0	0	0	0	0	0	3.72439	3.72439	0	3.72439	0	0	0	1.8622	0	0	0	0	1.8622	0	0	0	0	0	0	0	0	0	0	0	0	0	0	0	0	3.72439	5.58659	0
K00882	ko00051	0	6.69349	2.61526	209850	6.69349	0	57950.6	7.19534	116005	0	6.11772	44877.9	66098	19087	20493.4	43148.4	8.02309	55938.8	130317	41764.9	30361	52577.1	27527.8	20.9281	6941.61	63057	5.24505	206034	4.26532	102204	6.0555	4.57665	111804	0	67613.4	20131	1.11111	4.5045	1.15741	3.29324	22.7273	8.51394	110498	2219.68	124413	94894.4	35470.6	2018.11
K01491	ko01200,ko00720,ko00670	4.96839	9.51861	49267.2	355613	14.0624	1.11483	129721	58728.5	323829	52.8305	194671	204742	137480	152708	16671.2	62962.6	40636.6	124530	74154	39531.1	12.4085	46206.4	106233	68820.7	20286.7	95553.4	27.863	216226	12.8871	90094.6	7.0495	1035.26	240546	2.00704	51772.7	92.8311	142706	0.833333	0	18.0442	0	38170.2	190819	131996	99637.5	165289	77771.1	143692
K02013	ko02010	9.37838	179691	56092.9	243165	15.1509	1.27226	244102	111892	444974	22.3614	170.895	471985	293280	417032	346920	355110	169010	313125	105242	220018	118510	233137	489786	220711	435941	258608	186309	592010	18164.1	385695	103304	141702	475126	231.519	373117	342245	121458	3.61373	10.0058	209208	2.94118	1141.9	412766	140572	246497	222738	96186.5	136831
K03588	ko04112	1.31752	2.53139	18.1459	63333.3	8.4743	0.777001	71653.4	38717.4	44820.2	47.8589	4.16133	61602.7	63087.6	122815	64562.8	44929.1	34819.1	124431	89130	62188.2	28021.5	29292.5	83932.9	23.5842	57276.3	74917	15.9846	202819	53545.6	93005.2	6.36475	44861.8	143034	1.67504	56276.2	16.7764	126435	5.19107	2.93841	12.9697	1.51515	83527	183037	113597	74160.2	75743	28959.3	103675
K08218	ko01501	2.14741	3.15571	9.9706	0	13.3001	2.3949	36887	6.17896	14668.6	218282	1.52207	91280	20127	121421	61114.7	81525.7	36.9914	29966.5	12328.7	24663.4	10.8277	55713.4	74058.5	49177.5	8437.46	60735.2	22.2774	124830	90074.8	23326.3	0	0.78064	69789.6	1.42915	37612.5	3.55286	144369	3.95232	1.04493	4.33223	6.72564	4.37866	29541.3	142820	61643	31005.8	13313.8	150617
K01465	ko00240	13.2718	6.79104	35490	115.692	18.8744	3.01524	57570	50755.7	230309	277196	6.91802	52985.7	119618	213997	91130.1	157524	183014	116403	9579.06	216967	41023.8	161613	198682	17037.5	189128	86758.2	62846.3	140738	107383	158360	14.9669	12.4258	164609	2.24482	105051	88815.1	217885	1.6309	3.98113	7.80275	1.5181	19.1633	123267	207648	83520.6	145371	47771.3	214363
K01962	ko01200,ko01212,ko00620,ko00640,ko00720,ko00061,ko00253	3.11526	1.04167	9.36872	218489	8.77346	2.07684	52206	55509.6	60190.6	40.5306	7.98867	52940.5	27398.1	93471.7	66353	73598	46185.7	69507.3	13.2672	29780.9	27.6518	38109.4	77380.4	119163	59659.6	49468.7	11806.3	130779	16025.3	104793	5.45157	1.29702	71546.2	1.05152	66876.2	34522.5	127750	6.96676	3.2578	2.08333	0	4.78013	67703.6	121474	35205.6	67542.2	69118.4	131608
K00067	ko00523,ko00521	2.22599	0	61615.4	1.0582	114553	1.10742	55840.2	435.906	49650.8	0	5.78792	34229.7	45406.3	60660	63521.2	77934.2	7140.91	52051	28807.4	80238.9	23150.3	7541.41	27130.2	141462	7506.34	36444.3	14428.9	86376.9	0	70591.9	1.13379	5.42386	50955.3	2.18579	25660.9	5.16114	120000	2.22599	0	11.6224	0	87853.4	40274.9	122162	43287.1	175.914	135128	113935
K17195	ko00051	0	89.2874	0	0	0	0	0	1.55039	0	0	0	5.25434	1.55039	1.55039	0	0	0	1.55039	0	0	0	0	0.229871	0	0	0	0	0	0	0	0	0	2044.86	0	0	0	0	0	0	0	0	0	615.926	0	0	0	0	0.00378384
K13598	ko02020	2.9172	106279	7.43415	0	5.58407	0.893655	1664.29	0.893655	42981.3	0.446828	0	7.62963	1181.23	23722.1	17040.6	57402.4	58977.9	7513.77	3.36916	72567.5	15321.2	40417.7	28454.2	0	40706.7	26244.3	13062.4	1.30726	74445	11356.2	0	0.440335	4275.97	60350.1	0	2.04918	95182.4	3.12779	0	0	0	88448.6	0.920986	83678.2	1.12989	1.56262	11.4665	76257.3
K02888	ko03010	13.7823	5.89971	11.5518	319974	5.70652	3.14465	152652	22.9703	59086.2	14.3383	11.3965	76820.7	222724	228312	47551.1	162468	59117	116368	79655.2	144727	79845.5	41793.8	132698	166608	45103.9	74711.1	28.4762	413612	38.1882	135144	12.7319	10.7119	223930	3.20513	183665	257992	149198	3.14465	0	15.4604	0	123350	210361	154596	104953	136421	55.8972	152050
K01696	ko01230,ko00260,ko00400	0.795545	96378.6	10.278	6871.62	41552.4	0.816993	155325	39372.2	64968.1	304009	99397.3	78757.8	132567	107216	98020.9	101532	128223	91753	157736	99873.4	33.3083	101975	145979	112693	108574	90000	35661.9	234940	142336	202182	2.38194	35690.7	130213	1.65839	319851	232083	130032	4.95812	7.51124	27955.9	0	16.0843	113430	133177	124308	142494	70903.3	121457
K06118	ko00520,ko00561	0.94162	1.88324	0.94162	0	0.94162	0	0.94162	0	2.82486	0.94162	0	0.94162	0.94162	11.244	0.94162	3.76648	3.76648	0	1.88324	0.94162	0	0	0	0	0	0	0.94162	0	0	0.94162	0	0	0	0	0	0	41.2097	0	0	0	0	0	0	42.2067	0	0	0	7.47757
K01969	ko00280	71639.9	113906	55769.6	0.620732	86631.3	1.25549	27286.1	3.12935	57270.1	3.44509	0	7009.44	8518.56	33791.1	59684	93981.3	142454	19077.4	16074.5	73528.2	70732.4	44115.6	110391	5508.48	71905.6	37321.8	36337.8	2.06489	127437	46821.7	0.623053	0.620732	20671.5	1.868	0	6.90059	122547	10.9418	59840.9	1.24611	0	80884.4	2.49459	123658	4.24776	5.84789	71074	111259
K02563	ko00550,ko04112,ko01502	6.35061	109576	13.3329	65501.4	31417.6	2.72507	112458	104487	118936	270772	0	63213.7	133166	125096	65384.5	47974.6	17538.8	126585	22597	104984	19.2214	41493	80166.3	36123	72501.5	76763.7	35289.6	214487	13.8342	97932.7	5.23889	9.89466	124123	0.925926	59231.2	37770.1	125677	1.90577	0.910747	6.50468	0	108254	149493	137041	15219.7	114298	29919.3	122472
K01178	ko00500	0	0	0	0	1.41844	0	1.98281	0	9.40529	1.41844	0	1.57581	2.2385	2156.96	0.863558	1.72712	4.37525	0	0.407	0.712251	0.863558	0	0	0	0	0.712251	0	0	0.407	0	0	0	0	0	0	0	4105.89	0.712251	0	0	0	0.407	0	30.5057	0.712251	0	4.49848	25.6567
K02496	ko00860	0.47081	28966.5	0	4.06504	1.98596	0	20074.3	12347.5	1516.33	0	0	18001.9	807.476	39634.8	46844.4	25829.3	2.63828	28406.9	6074.05	2.51256	6.70017	12871.5	53672.7	4.22812	41193.7	3847.32	10.0503	50021.4	1.30833	15751.8	0	0	33041.4	0	51183.2	2.11285	0	0	0	0.47081	0	0	17700.2	199.537	8802.08	2256.14	0.793651	153.468
K18012	ko00310	0	0	0	1.08578	0.94162	0	4.24128	0	1.88324	0	0	7.67711	1.08578	31.809	0	2.35804	0	3.1555	1.88324	0	0	0	0	0	0	0.94162	0	0	0	1.88324	0	0	1479.55	0	3.63031	1.88324	0	0	0	0	0	1.27226	63.9511	1.27226	1.88324	11.1197	0	1.27226
K03648	ko03410,ko05340	2.73499	9.8298	37545.7	81265.5	0	1.49477	43703.8	55.0535	28.5935	23.6559	4.38272	58311	115579	120837	62928.8	71280.8	39.2298	47241.7	41379	55.4612	11.4607	36.5849	81958.5	39168.1	10020.5	51774.8	28580.1	201578	4.72842	70909.5	114226	8.49347	128636	0	122909	7.1059	26178	0	1.4881	8.83156	0	2.94749	129899	18542.6	76055.2	26807	22381.6	22527.7
K00245	ko01200,ko00020,ko00620,ko00650,ko00190,ko00720,ko02020	0	0	0	4.27255	0	0	20174.8	2.59403	8323.43	0	0	10426.5	0	49885.3	1.38889	0	1.29702	13.3275	0	0	0	0	3.14887	1.29702	0	6.48508	0	35427.4	0	0	0	0	28095.3	0	8.33694	0	0	0	0	1.49477	0	0	20199.2	0	0	10.0154	0	1.62029
K21029	ko04122	3.57283	0	8.45142	5.4764	0	0	41495	26215.3	232438	204345	0	5715.69	31956.7	93577.7	61395.2	89228.6	67731.4	31752.1	59076.5	15247.6	8856.54	57433.3	70778.3	46015.4	96082.5	24840.8	18.6365	117117	6.95288	59215	0	72019	48302.3	1.06838	5.56502	21460.9	15841.6	1.06838	0	2.42424	1.32275	1.21212	40846.1	14109.4	10.9678	79527.9	78973.2	6257.01
K03841	ko01200,ko00010,ko00030,ko00051,ko00710,ko00680,ko04152,ko04910	2.94903	0.995025	15.4663	8.10694	1.96864	1.01626	57436.3	26083.9	27.7901	49.0796	0	240428	2016.25	120712	50520.1	72235.9	12238	48431.5	2.83665	31.6199	6588.76	9451.63	42874.7	50284.2	37014.1	45756.8	69291.4	106288	8.39924	23020.4	0	0	150031	2.91589	169004	0.983284	142274	1.90476	0	5.22179	0	40238.1	112985	159342	92010.5	19.635	95563.6	148041
K03336	ko00562	0	1.02564	0.524109	0	1.16144	0	29636.3	1.79075	3.44229	0	0.587889	6634.75	37085.3	15202.4	1.57867	11277.7	29.585	9371.98	0.524109	35066.4	6.14505	14.3998	8264.5	0.513611	10632.6	1937.25	1.05307	38704.5	9.18394	12311.8	0	42574.5	9579.53	0	5.72755	65920.1	1861.32	0	1.16144	54656.6	0	0	16417.6	7.24712	4.70556	18295.3	5.62811	14.4973
K00383	ko00480,ko04918	1.46531	1.23001	4.35233	10388.8	162756	2.19343	37294.9	76223.9	16114.5	46.8392	1.554	30100.8	45210.3	68040.3	54.3682	66660.1	68.9527	85.5754	29537.9	101289	14497.5	119754	111895	12850.3	67149.9	133533	35604.5	90180.2	123778	44380.7	4.75209	2.19497	36692.9	0	61479.7	16058.6	100205	0.726216	0	1.554	0	8.00788	24629.7	105674	6.41117	25053.1	81944.4	91863.5
K15746	ko00906	0	0	2.13675	0	0	0	0	0	6.01272	0	0	1.66667	0	5.54264	31897.1	4657.1	0	1.99601	0	11.976	0	3.99202	3761.98	0	3.99202	0	3.99202	0	0	0	0	0	0	0	0	0	13982.4	0	0	0	0	0	0.0646774	4264.81	0	0	2.13675	19.4335
K01896	ko00650	0	0	0	0	41048.4	0	2.38095	0	15264.8	0	0	0	4071.98	995.453	0	0	2.38095	0	0	0	0	2.38095	0	0	0	0	12961.8	0	0	0	0	0	2.38095	0	0	0	1581.76	0	0	0	0	0	0	5018.55	0	0	2.38095	1476.17
K00138	ko00010,ko00620	1.95124	6.23849	9600.86	0	5.92626	59474.3	10.5363	51343.9	193402	88.9602	0	6.94486	23521.2	27182	17301	95453.4	62541.4	27236.3	0.658762	65700.6	56888.3	56770	65750.6	0	57335.6	38901.8	42750.2	1.31492	74365.2	42778.8	0	0.657462	22495.8	0.657462	0	54570.9	106452	4.3163	2.99359	0	0	4.61133	393.852	133313	2.16026	5731.15	48639.6	95889.8
K02456	ko03070,ko05111	0	0	13.5186	0	8.16306	2.22222	10.5867	4.55322	28598.5	15668.8	0	14.9338	38018.1	36956.2	41848.7	82081.6	37.4584	29832.9	0	28.4928	70583.3	18236.3	114085	6.99301	21353.1	38.9944	11371.6	0	2.23714	19307.9	0	2.331	14773.1	1.89394	0	4.47427	162134	0	0	0	0	6.86699	6.27637	213305	1.85185	0	59709.8	170751
K03526	ko00900	2.6069	47448.5	19.9517	7554.38	16.1707	4.20808	54275.3	112894	23296.7	173148	0.931099	55173.2	95625.6	154141	41834	114210	37778.8	112852	18717.2	104464	61819.3	87591.5	94511.3	13498.1	71128.6	25924.7	35076.5	189932	113240	102460	143464	112948	107676	1.60644	14134.5	140271	126375	164517	0	67562.4	0.877193	10.0188	143001	122265	94133.5	53511.3	104639	131434
K00700	ko00500	0.841751	4.88032	8.30349	242998	33457.3	0	170964	23958.2	43829.4	3302.34	2.55495	196019	119381	111743	37848.7	89186.7	33849.4	118438	145924	82113.8	6839.89	48364.4	65285.2	48860.8	68105.1	106289	24566.3	222077	40549.8	44154.9	182019	194976	157224	0.45106	63562.6	119624	12545.3	1.15568	5.48534	58468.1	1.31227	26003.4	172605	6632.74	121457	207374	44477.3	4976.77
K00831	ko01200,ko01230,ko00680,ko00260,ko00750	9.85331	490588	18.0852	12.7914	7.76818	0.92081	44359.8	8.27494	119348	43.8778	3.55323	66959	35970.9	58578.3	83019	97974.7	91530.7	40897.8	84706.3	67407.6	13.8508	13051.1	54735.5	33618.9	36014.2	82036.3	33718.7	122551	64905.3	20083.5	1.86741	8.23767	108084	0	26.4267	82465	143736	12.7573	0.913242	32026.4	2.14931	8.50149	84179	140800	36264.7	32032	37030.1	138863
K05845	ko02010	0	4.78179	1.0929	179218	0	0	13953.8	4.73499	83632.1	3.76648	0	12943.8	90703.5	2240.27	4477.82	106772	50.0755	33869.1	58810.4	22021.4	69008.8	29640.4	19431.6	8.54816	19761.9	43600.1	4.3501	76918.2	3.27869	64594.1	0	140137	25019.8	0	57950.3	140730	0	0	0	6.52661	0	3.601	75998.1	4.85655	143479	11860.7	11653.7	3523.58
K01690	ko01200,ko00030	4.73839	3.15888	15786	3.16578	18744.4	0	29221.8	80024.2	50486	2.19299	0	93042.1	22705.5	34702.9	18.6704	83618.7	56888.5	31693.9	13493.5	47638.1	12.135	111019	26238.7	60289.1	73471.1	64641.6	76568.9	43322.4	2.4615	9854.89	0.974659	3.722	16913.8	0	26014	22646	143980	2.73853	3.71571	49535.7	0	141296	27260.4	153239	19456.4	11145.5	33095.7	123643
[truncated: 1,323 more rows]
[truncated: 11 more columns]

## Sheet: Enrichment
Pathways	Pvalue	adjust-Pvalue
[truncated: 463 more rows]

## Sheet: Sheet3
gene1	K03430
gene2	K01569
gene3	K01031
[truncated: 292 more rows]
