# Supplementary material for: Alterations to the Lung Microbiome in Idiopathic Pulmonary Fibrosis Patients
Source: Front Cell Infect Microbiol. 2019 May 21;9:149. doi: 10.3389/fcimb.2019.00149 (PMC6536613; doi:10.3389/fcimb.2019.00149)
Supplement: Supplementary Table 5 — Antibiotic resistant genes abundance comparison between different conditions. [file Table_5.XLSX]

## Sheet: Sheet1
	parE(fluoroquinolones)	MIR-9	tet(L)	acrR(Mut)	APH(2)-IIIa	fabI(isoniazid/triclosan)	TolC	vanHD	floR	QnrD1	mel	tet(J)	murA(fosfomycin)	acrD	APH(4)-Ia	CMY-59	QnrS5	CblA-1	Klebsiella_pneumoniae_OmpK35	PhoP(colistin)	mdtO	APH(6)-Id	rpoB(rifampicin)	Enterobacter_aerogenes_Omp36	H-NS	vanRD	ErmB	ErmQ	gadW	ANT(9)-Ia	tet(G)	eptA	AAC(6)-Ib7	ANT(2)-Ia	ANT(6)-Ia	baeS	catB8	GlpT(fosfomycin)	leuO	lnuC	parC(fluoroquinolone)	ramA	tet(A)	tet(D)	tet32	tetA(P)	ugd	vanSD
P1	17.2797	0	1.06155	4.62289	0	0	18.1071	0	2.88978	32.1058	15.0994	0	16.8616	14.5657	4.1205	0	0	0	0	2.28234	13.7059	15.8805	0	2.94061	19.1253	0	215.984	0	17.2011	0	0	8.81905	3.04533	0	0	5.3588	4.18835	14.0947	17.4777	81.6431	0	2.82848	0	0	9.75924	0	16.0256	0
P2	0	0	0	0	0	0	3.99088	0	12.9039	0	4.02916	0	3.78963	3.84852	0	0	6.56556	0	0	0	3.78384	24.103	0	0	2.24415	0	79.7611	0	3.97679	0	0	3.68681	0	0	0	0	85.9554	0	5.82868	63.4132	0	0	0	0	5.15629	0	1.92356	8.74412
P3	0	0	0	0	0	0	22.7279	0	0	11.012	2.00834	0	27.6451	0	0	0	0	0.848334	0	2.22969	16.7844	0	0	0	27.995	0	17.1555	0	0	0	0	10.0944	9.55281	0	0	11.8282	0	20.5784	30.1292	0	0	0	0	0	0	0	19.2753	0
P4	0	0	1.22345	0	0	0	0	0	0	0	0	0	0	0	0	0	0	4.03285	0	0	0	1.60329	0	0	0	0	56.8407	0	0	0	0	0	0	0	0	0	0	0	0	41.6789	0	0	0	0	0	0	1.02397	0
P5	9.45919	0	0	6.93307	0	0	0	0	2.25137	0	1.07815	0	12.7001	0	0	11.8153	0	11.9732	0	0	0	2.01133	0	0	0	0	0	0	0	0	0	0	2.27951	0	0	0	0	9.15829	0	5.52608	0	0	0	0	12.8935	0	0	0
P6	6.69104	0	0	0	0	0	6.68114	0	0	0	0	0	9.28513	6.75161	0	0	0	42.4305	0	0	6.44123	1.54742	0	0	9.31814	0	12.0227	0	7.2321	0	0	5.27421	0	0	0	3.6366	0	2.36985	0	0.779335	0	0	0	0	1.65841	0	3.4943	0
P7	27.7186	0	0	0	0	0	27.2385	0	0	5.12676	1.9893	0	28.7695	22.8409	0	0	0	82.2085	0	0	23.8013	0.60457	0	0	28.9353	0	47.766	0	39.0269	0	0	22.2773	0	0	0	19.7307	0	19.374	0	0	0	0	0	0	3.80199	0	24.1654	0
P8	19.1767	0	0	0	0	0	17.7541	0	0	0	0	0	0	13.6188	0	0	0	49.27	0	0	16.2022	12.86	0	0	13.2547	0	16.2057	1.27251	10.5358	0	0	11.7253	0	0	0	0	0	6.65969	0	0	0	0	0	0	0	0	20.3712	0
P9	0	0	0	7.12294	0	0	7.80975	0	0	0	0	0	7.38982	5.87298	0	0	0	45.4232	6.21706	5.24427	5.64875	0	0	0	6.98916	0	49.3109	0	10.2282	0	0	8.32636	0	0	0	5.39006	0	5.65043	8.63617	9.29281	0	4.01334	0	0	0	1.33403	5.72179	0
P10	12.6001	0	0	6.77526	0	0	12.916	0	0	0	0	0	10.9435	10.7812	0	0	0	3.12396	6.58194	3.88714	10.9327	0	0	0	11.4813	0	55.1815	0	17.7986	0	0	11.487	0	0	0	8.14355	0	8.19263	17.0383	13.236	0	5.25887	0	0	0	0	10.8248	0
P11	1.60036	0	0	0	0	0	0.746809	0	0	8.18595	6.24074	0	0	0	0	0	0	21.5447	0	0	0	0	0	0	1.27535	0	81.5089	26.3607	0	5.91316	0	2.12745	0	0	4.01582	0	0	1.6517	2.35462	0	0	0	0	0	5.69636	0	0	0
P12	4.826	0	0	0	0	0	4.52948	0	10.7413	0	0	0	4.76011	3.81384	0	0	16.142	0	0	0	4.51013	46.8384	0	0	3.74175	0	95.5328	0	7.68249	0	0	3.80571	0	0	0	2.65932	79.7554	3.15656	7.6498	0	0	0	0	0	1.85014	0	0	1.93157
P13	0	0	0	0	0	0	0	0	0	0	0	0	0	0	0	0	0	0	0	0	0	0	0	0	0	0	635.13	0	0	0	0	0	0	0	0	0	0	0	0	0	0	0	0	0	0	0	0	0
P14	24.2157	0	0	0	0	0	23.9213	0	0	5.36894	3.28752	0	0	21.525	0	0	0	0	0	0	17.4422	0	0	0	23.2509	0	13.918	0	27.6548	0	0	20.4216	0	0	0	15.5933	0	16.4119	0	7.11446	0	0	0	0	0	0	22.7837	0
P15	0	0	1.21552	4.30442	0	0	0	0	0	0	0	0	0	0	0	0	0	24.0012	4.43814	3.40176	0	0	0	0	0	0	131.795	0	0	0	0	0	0	0	0	0	0	0	0	4.9161	0	5.17484	0	0	0	0	0	0
P16	129.956	0	0	0	0	0	135.332	0	110.356	0	9.5623	0	128.022	100.07	0	0	50.9673	1.97384	0	0	111.418	312.068	158.243	0	136.447	0	50.1395	0	195.7	0	0	123.28	0	0	0	92.845	0	92.7617	179.852	29.4182	0	0	0	0	8.02404	0	137.38	0
P17	0	7.67141	0	47.5102	0	0	151.953	0	5.8193	0	0	0	6.99268	4.59904	0	4.76436	27.1435	0	19.1685	27.499	116.297	35.0097	0	0	124.824	0	6.86607	0	0	0	0	0	0	0	0	79.6122	0	111.027	0	2.29831	0	37.2515	82.1108	100.32	2.61869	0	102.003	0
N1	139.851	0	0	0	0	0	132.127	0	0	0	0	0	134.14	115.294	0	0	0	0	0	0	112.953	0	149.892	0	129.796	0	0	0	176.809	0	0	123.378	0	0	0	93.1825	0	111.873	158.231	18.3823	0	0	0	0	0	0	0	0
N2	0	0	1.30684	0	5.95681	0	0	0	0	0	0	0	0	0	0	0	0	24.6295	0	0	0	0	0	0	0	0	31.6591	0	0	0	0	0	0	0	0	0	0	0	0	5.11536	0	0	0	0	7.97276	0	0	0
N3	0	0	5.23817	0	2.46152	0	0	0	0	0	0	0	0	0	0	0	0	10.7802	0	0	0	0	0	0	0	0	0	0	0	0	0	0	0	0	0	0	0	0	0	9.28037	0	0	0	0	7.79924	0	0	0
N4	55.2272	0	0	0	0	0	50.956	3.67224	54.2252	0	8.225	0	63.2105	48.5705	0	0	2.02915	0	0	0	56.9627	149.772	59.2826	0	50.1725	4.86036	72.7239	0	55.6882	0	0	51.6897	0	0	0	42.6374	0	46.3909	56.6118	3.47515	0	0	0	0	0	0	47.5376	4.69077
N5	141.754	0	0	1.10536	0	0	140.766	0	0	0	0	0	137.272	121.087	0	0	4.87889	0	3.03383	2.43367	117.572	0	157.121	0	130.676	0	250.056	0	186.649	0	0	126.258	0	0	0	97.846	0	109.991	0	0	0	1.7215	170.437	0	5.96249	0	135.599	0
N6	0	0	0	0	0	0	0	0	0	0	0.687784	0	0	0	0	0	0	2.90243	0	0	0	0	0	0	0	0	134.384	0	0	0	0	0	0	0	0	0	0	0	0	0	0	0	0	0	0	0	0	0
N7	0	0	0	0	0	0	3.93648	0	0	0	6.32893	0	0	2.47723	0	0	11.1778	10.4761	0	0	4.22362	2.29599	0	0	3.95164	0	0	0	6.4962	0	0	3.14571	0	0	0	1.93453	0	2.44607	0	4.02097	0	0	0	0	0	0	1.68772	0
N8	0	0	0	0	0	0	76.26	0	1.52489	335.361	9.04	13.4131	75.6813	0	0	0	0	0	0	0	48.9821	2.76694	0	0	73.9811	0	229.475	1.5317	91.4141	0	0	68.534	0	0	0	25.4123	0	52.1225	40.5594	7.9537	0	0	0	0	10.1322	0	25.3522	0
N9	63.785	0	1.64944	90.3866	0	61.0308	61.3781	0	0	0	1.71112	0	66.007	52.1111	0	0	163.532	0	66.9569	62.1301	53.9866	0	0	0	64.5432	0	105.453	0	77.5847	0	0	56.8198	0	0	0	48.5712	0	48.8278	0	0	0	73.2481	78.2271	0	0	0	61.0589	0
N10	0	0	0	1.25371	0	0	0	0	0	0	0	0	0	0	0	0	0	38.6959	0	0	0	1.72357	0	0	0	0	92.2698	0	0	0	0	0	0	0	0	0	0	0	0	1.82206	0	1.67822	0	0	0	0	0	0
N11	0	0	0	19.5709	0	0	0	0	0	0	8.99806	0	0	0	0	0	0	20.7948	14.8112	14.354	0	0	19.0732	0	0	0	153.631	0	0	0	0	0	0	0	0	0	0	0	0	14.9398	0	12.457	0	0	0	0	0	0
N12	123.249	0	0	19.4204	0	0	121.545	0	0	0	0	0	116.955	105.727	0	0	0	3.12426	15.8313	12.8588	114.204	116.265	138.717	0	143.865	0	127.697	0	147.571	0	0	111.684	0	0	0	89.7999	0	101.266	149.68	15.1136	0	18.6531	0	0	0	0	128.412	0
N13	0	0	0	0	0	0	0	0	0	0	0	0	0	0	0	0	0	0	0	0	0	0	0	0	0	0	152.835	0	0	0	0	0	0	0	0	0	0	0	0	308.757	0	0	0	0	52.8553	0	0	0
N14	0	0	0	0	0	0	3.28892	0	0	0	0	0	2.4617	2.48	0	0	0	15.3077	0	0	3.36248	0	0	0	2.90512	0	137.924	0	4.16796	0	0	3.50389	0	0	0	1.66819	0	2.01339	4.01911	2.30185	0	0	0	0	13.5504	0	1.89849	0
N15	0	0	0	81.7482	0	0	0	0	121.297	0	0	0	0	0	0	190.808	0	0	74.5712	60.3515	0	130.877	95.4611	0	0	0	259.746	0	0	0	0	0	0	0	0	0	0	0	0	18.9908	0	74.3824	0	0	6.68274	0	0	0
N16	0	0	0	13.2616	0	0	0	0	10.4143	28.6091	0	0	0	0	0	14.4918	0	4.21603	14.279	14.1221	0	13.9365	0	0	0	0	84.0311	0	1.1562	0	0	0.838463	0	0	0	0	0	0	0	14.7783	0	11.9474	0	0	8.03195	0	0	0
N17	0	0	0	0	0	0	0	0	0	0	2.31384	0	0	0	0	0	0	31.6303	0	0	0	0	0	0	0	0	68.1611	0	0	0	0	0	0	0	0	0	0	0	0	49.175	0	0	0	0	0	0	1.17369	0
N18	0	0	0	0	0	0	0	0	0	0	0	0	0	0	0	0	0	58.6658	0	0	0	0	0	0	0	0	90.2082	0	0	0	0	0	0	0	0	0	0	0	0	0	0	0	0	0	0	0	0	0
N19	0	0	0	0	0	0	0	0	0	0	0	0	0	0	0	0	0	28.323	0	0	0	0	0	0	0	0	0	0	0	0	0	0	0	0	0	0	0	0	0	19.4289	0	0	0	0	0	0	0	0
N20	0	0	0	0	0	0	0	13.3579	0	0	4.50421	0	0	0	0	0	0	10.761	0	0	0	0.659247	0	0	0	21.7184	0	0	0	0	0	0	0	0	0	0	0	0	0	0	0	0	0	0	0	0	0	0
N21	0	0	0	0	0	0	0	2.49749	0	0	2.38571	0	0	0	0	0	0	23.3246	0	0	0	0	0	0	0	3.07932	183.041	0	0	0	0	0	0	0	0	0	0	0	1.31077	2.3991	0	0	0	0	0	0	0	0
N22	0	0	0	0	0	0	0	0	0	0	0	0	0	0	0	0	0	5.90415	0	0	0	0	0	0	0	0	84.0463	0	0	0	0	0	0	0	0	0	0	0	0	15.9412	0	0	0	0	0	0	0	0
N23	0	0	20.145	0	0	0	0	0	0	0	0	0	0	0	0	0	0	9.84104	0	0	0	0	0	0	0	0	95.9903	0	0	0	0	0	0	0	0	0	0	0	0	11.342	0	0	0	0	0	0	0	0
S1	0	0	0	0	0	0	0	0	0	0	0	0	0	0	0	0	0.558363	0	0	0	0	1.51333	0	0	0	0	136.581	0	0	0	0	0	0	0	0	0	0	0	0	43.7283	0	0	4.96103	7.03678	11.234	0	0	0
S2	0	0	0	0	0	0	1.46767	0	0	0	0	0	0	0	0	0	0	13.7202	0	0	1.16201	3.19762	0	0	0	0	117.814	0	0	0	0	0	0	0	0	0	0	0	0	11.6906	0	0	0	0	3.25728	0	2.43729	0
S3	0	0	1.30684	0	5.95681	0	0	0	0	0	0	0	0	0	0	0	0	24.6295	0	0	0	0	0	0	0	0	31.6591	0	0	0	0	0	0	0	0	0	0	0	0	5.11536	0	0	0	0	7.97276	0	0	0
S4	0	0	5.23817	0	2.46152	0	0	0	0	0	0	0	0	0	0	0	0	10.7802	0	0	0	0	0	0	0	0	0	0	0	0	0	0	0	0	0	0	0	0	0	9.28037	0	0	0	0	7.79924	0	0	0
S5	0	0	0	0	0	0	0	0	0	0	0	0	0	0	0	0	0	47.7384	0	0	0	0	0	0	0	0	0	0	0	0	0	0	0	0	0	0	0	0	0	0	0	0	0	0	0	0	0	0
S6	0	0	0	0	0	0	0	0	0	0	2.05698	0	0	0	0	0	0	28.3088	0	0	0	0	0	0	0	0	90.1862	0	0	0	0	0	0	0	0	0	0	0	0	0	0	0	0	0	0	0	0	0
S7	0	0	0	0	0	0	0	0	0	0	3.00216	0	0	0	0	0	0	16.3113	0	0	0	0	0	0	0	0	89.4915	0	0	0	0.829633	0	0	0.981612	0	0	0	0	0	0	0	0	0	0	6.68932	0	0	0
S8	0	0	0	0	0	0	0	0	0	0	0	0	0	0	0	0	0	29.438	0	0	0	0	0	0	0	0	0	0	0	0	0	0	0	0	0	0	0	0	0	0	0	0	0	0	12.3784	0	0.77804	0
S9	0	0	0	0	0	0	0	0	0	0	5.17227	0	0	6.70193	0	0	0	2.30546	0	0	9.12351	2.98353	0	0	9.8262	0	68.6576	0	0	0	0	6.21773	0	0	0	0	0	3.97104	12.5735	12.5308	0	0	0	0	0	0	12.1996	0
S10	3.46684	0	0	0	0	0	5.15443	0	0	0	2.43823	0	4.3628	3.33462	0	0	0	0	0	0	4.03576	1.18985	5.24493	0	5.51817	0	43.8215	0	0	0	0	4.08198	0	0	0	3.2543	0	6.50379	5.0616	12.9802	0	0	0	0	8.84954	0	1.41649	0
S11	4.06082	0	0	0	0	0	3.86361	0	0	0	2.02326	0	2.1209	0	0	0	0	45.0158	0	0	0	8.02073	5.86663	0	3.66307	0	119.113	0	4.08879	0	0	3.21806	0	0	1.51923	4.9742	0	5.0408	3.09887	26.6221	0	6.57491	0	0	0	0	2.49016	0
S12	0	0	0	0	0	0	0	0	0	0	0	0	0	0	0	0	0	16.4281	0	0	0	1.52157	0	0	0	0	0	0	0	0	0	0	0	0	0	0	0	0	0	7.91215	0	0	0	0	0	0	0	0
S13	0	0	0	0	0	0	0	0	0	0	0	0	0	0	0	0	0	20.7453	0	0	1.089	0	0	0	0	0	64.2975	0	0	0	0	0	0	0	0	0	0	0	1.34023	4.45869	0	0	0	0	0	0	0	0
S14	0	0	0	0	0	0	0	0	0	0	4.61232	0	0	0	0	0	0	16.1723	0	0	0	0	0	0	0	0	92.3375	0	0	0	3.9567	0	0	3.26849	0	0	0	0	0	0	0	0	0	0	0	0	0	0
S15	0	0	0	2.0597	0	0	0	0	0	2.77598	0	0	0	0	0	0	0	0	0	0	4.96912	37.7136	0	0	0	0	4.98627	0	2.13778	0	0	2.99191	0	0	6.61793	0	2.31997	0.911433	0	0	0	0	0	0	0	0	0	0
