# Supplementary material for: Alterations to the Lung Microbiome in Idiopathic Pulmonary Fibrosis Patients
Source: Front Cell Infect Microbiol. 2019 May 21;9:149. doi: 10.3389/fcimb.2019.00149 (PMC6536613; doi:10.3389/fcimb.2019.00149)
Supplement: Supplementary Table 6 — Virulence genes abundance comparison between different conditions. [file Table_6.XLSX]

## Sheet: Sheet1
	ycbU	upaH	wzh	fliI	srt2	sdeA/laiA	SGO_2024	pixC	STER_1441	c3610	ACI49666	papF	gtfG	ACI49670	STER_1443	ECs4584	ECUMN_0225	pulS	eivJ	STER_1064	fepC	purC	entF	papE	CPR_0433	csgB	fliN	eivF	fliE	PMI0230	eivI	sat	irp2	ACI49672	ECS88_3547	aec30	csgG	csgA
P1	1.31961	8.4481	0	10.6039	0	0	0	0	2.7886	10.9144	0	0	2.9223	0	1.94865	0	10.3864	0	0	0	11.613	16.4871	11.2803	0	0	0	7.40779	0	2.02797	0	0	14.8664	11.5124	0	19.3913	10.3163	15.3362	7.25915
P2	2.93316	0	0	1.3926	0	0	0	0	0	1.19978	0	0	4.33228	0	0	0	0	0	0	0	2.60246	0	3.17829	0	0	0	0	0	0	0	0	0	2.07974	0	4.94908	0	2.33671	0
P3	11.1361	0	0	17.0079	0	0	0	0	5.43558	0	0	0	2.10338	0	1.81087	2.2152	0	1.17579	0	0	0	0	0	0	0	0	23.008	26.3713	0	0	13.9975	0	17.827	0	32.2417	0	22.96	0
P4	0	0	0	0	0	0	0	0	0	0	0	0	0	0	0	0	0	0	0	0	0	0	0	0	0	0	0	0	0	0	0	0	0	0	0	0	0	0
P5	0	0	0	7.23258	0	0	0	0	0.846877	0	0	0	0	0	0	0	0	0	0	0	14.5338	0	8.75247	0	0	10.9476	6.77246	0	0	0	0	0	0	0	22.3507	0	9.82161	0
P6	3.3154	0	0	5.49946	0	1.47805	0	0	0	2.80214	0	0	0	0	0	0	0	0	0	0	0	2.45572	4.80976	0	0	0	0	0	0	0	0	0	0	0	10.3889	4.85078	6.93833	0
P7	16.0862	0	0	16.8921	0	0	0	0	0	3.3168	0	0	0	0	0	0	0	0	0	0	19.268	0	0	0	0	0	12.2071	0	0	0	0	0	0	0	32.7821	3.2241	21.3957	0
P8	3.75728	7.2915	0	8.7716	0	0	0	0	0	17.7753	0	0	0	0	0	0	7.71502	0	0	0	11.6391	21.9108	11.6673	0	0	0	4.58816	0	0	0	0	10.0295	6.72338	0	20.8273	13.2481	11.9784	0
P9	2.66437	0	0	4.83278	0	0	0	0	0	0	0	0	0	0	0	0	0	0	0	0	9.62026	0	0	0	1.17146	0	2.50893	0	0	0	0	0	4.45787	0	0	9.30296	5.02624	0
P10	5.75695	0	0	8.97585	0	0	0	0	0	0	0	0	0	0	0	0	0	8.41532	0	0	11.4585	0	9.96098	0	0	0	5.17177	0	0	0	0	0	7.71193	0	11.8548	14.0073	11.0907	0
P11	1.38909	0	0	0.93949	0	0	0	0	2.84119	0	0	0	0	0	2.3646	0	0	0	0	0	1.18191	0	0	0	0	0	1.82192	0	0	0	0	0	0	0	1.61935	0	0	0
P12	2.48708	0	0	0	0	0	0	0	0	0	0	0	0	0	0	0	0	0	0	0	3.45604	0	3.0184	0	0	0	0	0	0	0	0	0	3.31651	0	5.29601	3.58326	4.00059	0
P13	0	0	0	0	0	0	0	0	0	0	160.508	0	0	0	0	0	0	0	0	0	0	0	0	0	0	0	0	0	0	0	0	0	0	226.151	0	0	0	0
P14	11.3497	0	0	16.0192	0	0	0	0	0	0	0	0	0	0	0	0	0	0	19.2968	0	20.3279	0	16.3897	0	0	0	15.1698	20.5821	0	0	11.3808	0	14.1739	0	27.457	15.6851	20.1278	0
P15	0	0	0	0	0	0	0	0	0	0	0	0	0	0	0	0	0	7.21808	0	0	3.15372	0	0	0	0	0	0	0	0	0	0	0	4.09272	0	6.74922	0	0	0
P16	70.3478	0	0	84.3764	0	0	0	0	0	0	0	0	0	0	0	0	0	0	0	0	104.746	0	95.9897	0	0	0	55.2247	0	0	0	0	1.9247	81.439	2.19837	163.588	0	110.667	0
P17	50.2035	23.4935	0	37.7986	0	0	0	36.574	0	35.6359	0	0	0	0	1.70519	0	24.4809	8.90353	0	0	142.906	0	44.4258	0	0	4.65161	89.213	2.88055	0	0	4.19661	37.0499	24.6635	0	60.8955	29.64	12.121	25.0743
N1	70.196	0	0	90.889	0	0	0	0	1.63579	0	0	0	0	0	2.11055	0	0	0	0	0	97.725	0	100.845	0	0	0	53.9952	0	0	0	0	0	0	0	156.896	113.904	111.681	0
N2	0	0	0	0	0	0	0	0	0	0	0	0	0	0	0	0	0	0	0	0	0	0	0	0	0	0	0	0	0	0	0	0	0	0	0	0	0	0
N3	0	0	0	0	0	0	0	0	0	0	0	0	0	0	0	0	0	0	0	0	0	0	0	0	0	0	0	0	0	0	0	0	0	0	0	0	0	0
N4	26.69	0	0	40.9392	0	0	0	0	0	0	0	0	0	0	0	0	0	0	0	0	48.5387	2.99067	46.8934	0	0	0	25.5537	0	0	0	0	0	43.7795	0	60.4985	0	45.8926	0
N5	78.661	0	0	90.1745	0	0	0	0	0	0	0	0	0	0	0	0	0	2.76639	0	1.44495	99.9316	5.11305	104.007	0	0	0	58.1485	149.064	0	0	88.6479	0	99.4	0	171.858	109.548	113.813	0
N6	0	0	0	0	0	0	0	0	0	0	0	0	0	0	0	0	0	0	0	0	0	0	0	0	0	0	0	0	0	0	0	0	0	0	0	0	0	0
N7	3.15993	0	0	2.34773	0	0	0	0	0	0	0	0	0	0	0	0	0	0	3.29066	0	1.36876	0	0	0	0	0	0.994692	3.1114	0	0	1.90649	0	0	0	0	2.25859	0	0
N8	25.9103	0	0	45.1704	0	0	0	0	3.88378	55.874	0	0	0	0	2.91532	0	0	0	0	0	49.7385	0	40.5733	0	0	0	17.0618	0	0	9.24915	0	0	0	0	94.0764	27.3052	53.8717	0
N9	37.7954	0	0	40.2321	0	0	0	0	0	0	2.85781	0	2.05409	1.32544	0	0	0	100.042	0	4.35959	104.804	0	49.2011	0	0	0	26.893	61.9777	0	0	39.7806	0	48.2588	2.65088	84.5407	51.4677	53.7328	0
N10	0	0	0	0	0	0	0	0	0	0.482311	0	0	0	0	0	0	0	0.983915	0	0	0	0	0	0	0	0	0	0	0	0	0	0	0	0	0	0	0	0
N11	0	0	2.08643	0	0	0	2.72822	0	0	0	0	0	4.08827	0	4.71553	0	0	14.992	0	0	12.4366	0	0	0	0	0	0	0	0	0	0	0	14.4499	0	20.7087	0	0	0
N12	65.2567	0	0	88.595	0	0	0	0	0	0	0	0	0	0	0	0	0	0	0	0	95.8039	0	97.5382	0	0	0	53.6515	0	0	0	0	0	0	0	0	102.152	99.5078	0
N13	2.81075	0	0	0	0	0	0	0	0	0	0	0	0	0	0	0	0	0	0	0	0	0	0	0	0	0	0	0	0	0	0	0	0	0	0	0	0	0
N14	2.79783	0	0	1.88889	0	0	0	0	0	0	0	0	0	0	0	0	0	0	0	0	3.80116	0	0	0	0	0	1.98771	0	0	0	0	0	0	0	3.86243	0	1.44211	0
N15	0	0	0	0	0	0	0	0	0	0	0	0	0	0	0	0	0	86.5693	0	0	60.3772	0	0	0	0	0	0	0	0	0	0	0	64.4889	0	89.875	0	0	0
N16	0	0	0	1.84775	0	0	0	0	0	0	0	0	0	0	0	0	0	18.8529	0	0	9.69896	0	0	0	0	0	0.795933	0	0	0	0	0	12.5699	0	18.1699	0	0	0
N17	0	0	0	0	0	0	0	0	0	0	0	0	5.71105	0	9.09716	0	0	0	0	0	0	0	0	0	0	0	0	0	0	0	1.28547	0	0	0	0	0	0.760418	0
N18	0	0	0	0	0	0	0	0	0	0.49488	0	1.52706	0	0	1.78157	0	0	0	0	0	0	0	0	0	0	0	0	0	0	0	0	0	0	0	0	0	0	0
N19	0	0	0	0	0	0	0	0	0	0	0	0	0	0	0	0	0	0	0	0	0	0	0	0	0	0	0	0	0	0	0	0	0	0	0	0	0	0
N20	0	0	0	0	0.490188	0	0	0	0	0	0	0	0	0	0	0	0	0	0	0	0	0	0	0	0	0	0	0	0	0	0	0	0	0	0	0	0	0
N21	0	0	0	0	0	0	0	0	0	0	0	0	0	0	0	0	0	0	0	0	0	0	0	0	0	0	0	0	0	0	0	0	0	0	0	0	0	0
N22	0	0	0	0	0	0	0	0	0	0	0	0	0	0	1.21852	0	0	0	0	0	0	0	0	0	0	0	0	0	0	0	0	0	0	0	0	0	0	0
N23	0	0	0	0	0	0	0	0	0	0	0	0	0	0	0	0	0	0	0	0	0	0	0	0	0	0	0	0	0	0	0	0	0	0	0	0	0	0
S1	0	0	0	0	0	0	0	0	0	0	0	0	0	0	0	0	0	0	0	0	0	0	0	0	0	0	0	0	0	0	0	0	0	0	0	0	0	0
S2	0	0	0	0	0	0	0	0	1.88373	0	0	0	0	0	0	0	0	0	3.19554	0	0	0	0	0	0	0	0	2.50763	0	0	0	0	0	0	1.8799	0	0	0
S3	0	0	0	0	0	0	0	0	0	0	0	0	0	0	0	0	0	0	0	0	0	0	0	0	0	0	0	0	0	0	0	0	0	0	0	0	0	0
S4	0	0	0	0	0	0	0	0	0	0	0	0	0	0	0	0	0	0	0	0	0	0	0	0	0	0	0	0	0	0	0	0	0	0	0	0	0	0
S5	0	0	0	0	0	0	0	0	0	0	0	0	0	0	0	0	0	0	0	0	0	0	0	0	0	0	0	0	0	0	0	0	0	0	0	0	0	0
S6	0	0	0	0	0	0	0	0	2.52124	0	0	0	3.93347	0	1.73346	0	0	0	0	0	0	0	0	0	0	0	0	0	0	0	0	0	0	0	0	0	0	0
S7	0	0	0	0.894691	0	0	0	0	0	1.38431	0	1.22856	0	0	0	0	0	0	0	0	0	0	0	0	0	0	0	0	0	0	0	0	0	0	0	0	0	0
S8	0	0	0	0	0	0	0	0	0	2.00557	0	1.90188	0	0	0	0	0	0	0	0	0	0	0	0.730344	0	0	1.00657	0	0	0	0	0	0	0	1.37849	0	0	0
S9	3.85716	7.30939	0	5.86284	0	0	0	0	0	8.51398	0	0	8.66564	0	0	0	0	0	0	0	6.71295	0	6.64048	0	0	0	2.33494	0	0	0	0	8.38083	4.84736	0	11.0138	0	5.99736	0
S10	1.18328	0	0	3.48123	0	0	0	0	0	2.76552	0	0	9.01163	0	0	0	0	0	0	0	2.79966	0	3.37206	0	0	0	1.03466	0	0	0	0	3.83765	1.7737	0	5.72744	2.36958	2.48243	0
S11	0	0	0	2.0597	0	0	0	0	0	2.77598	0	0	0	0	0	0	0	0	0	0	4.96912	37.7136	0	0	0	0	4.98627	0	2.13778	0	0	2.99191	0	0	6.61793	0	2.31997	0.911433
S12	0	0	0	0	0	0	0	0	0	0	0	0	0	0	0	0	0	0	0	0	0	0	0	0	0	0	0	0	0	0	0	0	0	0	0	0	0	0
S13	2.09001	0	0	1.22288	0	0	0	0	0	0	0	0	0	0	0	0	0	0	0	0	0	0	0	0	0	0	0	0	0	0	0	0	0	0	0	0	0	0
S14	0	0	0	0	0	0	0	0	1.93626	0	0	0	3.6001	0	4.09105	0	0	0	0	0	0	0	0	0	0	0	0	0	0	0	0	0	0	0	0	0	0	0
S15	0	0	0	0	0	0	0	0	0	0	4.61232	0	0	0	0	0	0	16.1723	0	0	0	0	0	0	0	0	92.3375	0	0	0	3.9567	0	0	3.26849	0	0	0	0
